# Supplementary material for: Comparison and interpretation of freshwater bacterial structure and interactions with organic to nutrient imbalances in restored wetlands
Source: Front Microbiol. 2022 Sep 21;13:946537. doi: 10.3389/fmicb.2022.946537 (PMC9533089; doi:10.3389/fmicb.2022.946537)
Supplement: Supplementary file 1 [file Data_Sheet_1.CSV]

Id	Label	timeset	degree	weighted degree	Eccentricity	closnesscentrality	harmonicclosnesscentrality	betweenesscentrality	modularity_class	clustering	triangles	phylum
Noviherbaspirillum	Noviherbaspirillum		5	5.785714	3	0.578947	0.69697	35	1	0.2	2	Proteobacteria
norank_f__norank_o__Chloroplast	norank_f__norank_o__Chloroplast		4	-3.857143	4	0.407407	0.568182	18	9	0.333333	2	Cyanobacteria
Terrimonas	Terrimonas		5	9.642857	2	0.777778	0.857143	14	10	0.2	2	Bacteroidetes
norank_f__Rhodocyclaceae	norank_f__Rhodocyclaceae		5	5.857143	4	0.5	0.666667	11.5	1	0.5	5	Proteobacteria
norank_f__norank_o__PeM15	norank_f__norank_o__PeM15		5	5.857143	4	0.5	0.666667	11.5	1	0.5	5	Actinobacteria
Hirschia	Hirschia		3	-2	3	0.5	0.590909	10.5	1	0.666667	2	Proteobacteria
Nodosilinea_PCC.7104	Nodosilinea_PCC.7104		3	-2	3	0.5	0.590909	10.5	9	0.666667	2	Cyanobacteria
Pseudanabaena_PCC.7429	Pseudanabaena_PCC.7429		4	3.857143	1	1	1	5	14	0.166667	1	Cyanobacteria
unclassified_o__Saccharimonadales	unclassified_o__Saccharimonadales		4	-3.857143	1	1	1	4	5	0.333333	2	Patescibacteria
Dinghuibacter	Dinghuibacter		4	7.785714	2	0.7	0.785714	4	7	0.666667	4	Bacteroidetes
norank_f__NS11.12_marine_group	norank_f__NS11.12_marine_group		4	7.785714	2	0.7	0.785714	4	7	0.666667	4	Bacteroidetes
norank_f__Methylacidiphilaceae	norank_f__Methylacidiphilaceae		2	-3.857143	1	1	1	1	17	0	0	Verrucomicrobia
Acidibacter	Acidibacter		3	1.857143	5	0.366667	0.513636	0	1	1	3	Proteobacteria
Candidatus_Chloroploca	Candidatus_Chloroploca		3	-5.857143	5	0.366667	0.513636	0	0	1	3	Chloroflexi
Acinetobacter	Acinetobacter		2	0.071429	2	0.666667	0.75	0	2	1	1	Proteobacteria
Cyanobium_PCC.6307	Cyanobium_PCC.6307		2	0.071429	2	0.666667	0.75	0	2	1	1	Cyanobacteria
BD1.7_clade	BD1.7_clade		2	-4	1	1	1	0	3	1	1	Proteobacteria
Hyphomonas	Hyphomonas		2	0	1	1	1	0	4	1	1	Proteobacteria
SWB02	SWB02		2	0	1	1	1	0	4	1	1	Proteobacteria
CL500.29_marine_group	CL500.29_marine_group		2	-0.071429	2	0.666667	0.75	0	5	1	1	Actinobacteria
norank_f__A4b	norank_f__A4b		2	-3.928571	2	0.666667	0.75	0	6	1	1	Chloroflexi
norank_f__Rhizobiales_Incertae_Sedis	norank_f__Rhizobiales_Incertae_Sedis		3	5.857143	3	0.5	0.642857	0	7	1	3	Proteobacteria
norank_f__norank_o__SAR324_cladeMarine_group_B	norank_f__norank_o__SAR324_cladeMarine_group_B		3	5.857143	3	0.5	0.642857	0	7	1	3	Proteobacteria
Erysipelotrichaceae_UCG.004	Erysipelotrichaceae_UCG.004		1	1.928571	1	1	1	0	8	0	0	Firmicutes
norank_f__Mitochondria	norank_f__Mitochondria		1	1.928571	1	1	1	0	8	0	0	Proteobacteria
Hyphomicrobium	Hyphomicrobium		2	3.928571	3	0.5	0.595238	0	10	1	1	Proteobacteria
norank_f__Cryomorphaceae	norank_f__Cryomorphaceae		2	3.928571	3	0.5	0.595238	0	10	1	1	Bacteroidetes
Lacibacter	Lacibacter		2	0.071429	5	0.305556	0.425758	0	11	1	1	Bacteroidetes
Sphaerotilus	Sphaerotilus		2	0.071429	5	0.305556	0.425758	0	11	1	1	Proteobacteria
Limnobacter	Limnobacter		1	1.928571	4	0.37931	0.439394	0	1	0	0	Proteobacteria
MWH.UniP1_aquatic_group	MWH.UniP1_aquatic_group		2	3.857143	5	0.354839	0.468182	0	1	1	1	Proteobacteria
Paenibacillus	Paenibacillus		1	1.928571	1	1	1	0	12	0	0	Firmicutes
unclassified_c__Oxyphotobacteria	unclassified_c__Oxyphotobacteria		1	1.928571	1	1	1	0	12	0	0	Cyanobacteria
Prochlorothrix_PCC.9006	Prochlorothrix_PCC.9006		2	3.928571	1	1	1	0	13	1	1	Cyanobacteria
norank_f__norank_o__IMCC26256	norank_f__norank_o__IMCC26256		2	3.857143	1	1	1	0	13	1	1	Actinobacteria
norank_f__norank_o__OPB56	norank_f__norank_o__OPB56		2	3.928571	1	1	1	0	13	1	1	Bacteroidetes
norank_f__Oligoflexaceae	norank_f__Oligoflexaceae		1	1.928571	2	0.571429	0.625	0	14	0	0	Proteobacteria
norank_f__norank_o__Bacteroidetes_VC2.1_Bac22	norank_f__norank_o__Bacteroidetes_VC2.1_Bac22		2	-3.928571	2	0.666667	0.75	0	15	1	1	Bacteroidetes
norank_f__norank_o__norank_c__KD4.96	norank_f__norank_o__norank_c__KD4.96		2	-0.071429	2	0.666667	0.75	0	14	1	1	Chloroflexi
norank_f__norank_o__norank_c__OM190	norank_f__norank_o__norank_c__OM190		1	1.928571	2	0.571429	0.625	0	14	0	0	Planctomycetes
Sediminibacterium	Sediminibacterium		1	-1.928571	2	0.666667	0.75	0	16	0	0	Bacteroidetes
norank_f__NS9_marine_group	norank_f__NS9_marine_group		1	1.928571	3	0.466667	0.52381	0	10	0	0	Bacteroidetes
norank_f__AKYH767	norank_f__AKYH767		1	1.928571	1	1	1	0	18	0	0	Bacteroidetes
norank_f__Gemmatimonadaceae	norank_f__Gemmatimonadaceae		1	1.928571	1	1	1	0	18	0	0	Gemmatimonadetes
unclassified_f__Saprospiraceae	unclassified_f__Saprospiraceae		1	-1.928571	2	0.666667	0.75	0	19	0	0	Bacteroidetes
norank_f__env.OPS_17	norank_f__env.OPS_17		1	1.928571	1	1	1	0	20	0	0	Bacteroidetes
norank_f__norank_o__Gaiellales	norank_f__norank_o__Gaiellales		1	1.928571	1	1	1	0	20	0	0	Actinobacteria
norank_f__norank_o__Caenarcaniphilales	norank_f__norank_o__Caenarcaniphilales		1	-1.928571	1	1	1	0	21	0	0	Cyanobacteria
unclassified_c__Actinobacteria	unclassified_c__Actinobacteria		1	-1.928571	1	1	1	0	22	0	0	Actinobacteria
norank_f__norank_o__WCHB1.41	norank_f__norank_o__WCHB1.41		1	1.928571	1	1	1	0	23	0	0	Kiritimatiellaeota
norank_f__norank_o__norank_c__Latescibacteria	norank_f__norank_o__norank_c__Latescibacteria		1	1.928571	1	1	1	0	23	0	0	Latescibacteria
norank_f__norank_o__norank_c__Subgroup_6	norank_f__norank_o__norank_c__Subgroup_6		1	-1.928571	1	1	1	0	24	0	0	Acidobacteria
norank_f__norank_o__norank_c__WWE3	norank_f__norank_o__norank_c__WWE3		1	-1.928571	1	1	1	0	25	0	0	Patescibacteria
