# Supplementary material for: Comparison and interpretation of freshwater bacterial structure and interactions with organic to nutrient imbalances in restored wetlands
Source: Front Microbiol. 2022 Sep 21;13:946537. doi: 10.3389/fmicb.2022.946537 (PMC9533089; doi:10.3389/fmicb.2022.946537)
Supplement: Supplementary file 2 [file Data_Sheet_2.CSV]

Id	Label	timeset	degree	weighted degree	Eccentricity	closnesscentrality	harmonicclosnesscentrality	betweenesscentrality	modularity_class	clustering	triangles	phylum
unclassified_f__Sphingomonadaceae	unclassified_f__Sphingomonadaceae		2	3.866667	2	0.75	0.833333	2	2	0	0	Proteobacteria
Chryseobacterium	Chryseobacterium		2	3.866667	2	0.75	0.833333	2	2	0	0	Bacteroidetes
unclassified_c__Gammaproteobacteria	unclassified_c__Gammaproteobacteria		2	3.833333	2	0.75	0.833333	2	4	0	0	Proteobacteria
norank_f__norank_o__norank_c__Subgroup_6	norank_f__norank_o__norank_c__Subgroup_6		2	3.833333	2	0.75	0.833333	2	4	0	0	Acidobacteria
Acidibacter	Acidibacter		1	2	1	1	1	0	0	0	0	Proteobacteria
Limnobacter	Limnobacter		1	2	1	1	1	0	0	0	0	Proteobacteria
Brevundimonas	Brevundimonas		1	1.9	3	0.5	0.611111	0	2	0	0	Proteobacteria
CL500.29_marine_group	CL500.29_marine_group		1	1.9	1	1	1	0	1	0	0	Actinobacteria
norank_f__norank_o__Microtrichales	norank_f__norank_o__Microtrichales		1	1.9	1	1	1	0	1	0	0	Actinobacteria
Hydrogenophaga	Hydrogenophaga		1	1.9	3	0.5	0.611111	0	2	0	0	Proteobacteria
Curtobacterium	Curtobacterium		1	1.966667	1	1	1	0	3	0	0	Actinobacteria
Sphingobacterium	Sphingobacterium		1	1.966667	1	1	1	0	3	0	0	Bacteroidetes
MWH.UniP1_aquatic_group	MWH.UniP1_aquatic_group		1	1.933333	3	0.5	0.611111	0	4	0	0	Proteobacteria
Novosphingobium	Novosphingobium		1	1.933333	1	1	1	0	5	0	0	Proteobacteria
Sphingomonas	Sphingomonas		1	1.933333	1	1	1	0	5	0	0	Proteobacteria
Planomicrobium	Planomicrobium		1	-1.9	1	1	1	0	6	0	0	Firmicutes
norank_f__norank_o__IMCC26256	norank_f__norank_o__IMCC26256		1	-1.9	1	1	1	0	7	0	0	Actinobacteria
Pseudorhodobacter	Pseudorhodobacter		2	0	1	1	1	0	8	1	1	Proteobacteria
Rhodobacter	Rhodobacter		2	0	1	1	1	0	8	1	1	Proteobacteria
norank_f__norank_o__OPB56	norank_f__norank_o__OPB56		2	-3.8	1	1	1	0	9	1	1	Bacteroidetes
norank_f__Caldilineaceae	norank_f__Caldilineaceae		1	1.9	1	1	1	0	10	0	0	Chloroflexi
unclassified_c__Oxyphotobacteria	unclassified_c__Oxyphotobacteria		1	1.9	1	1	1	0	10	0	0	Cyanobacteria
norank_f__Methylacidiphilaceae	norank_f__Methylacidiphilaceae		1	1.9	1	1	1	0	11	0	0	Verrucomicrobia
norank_f__Pedosphaeraceae	norank_f__Pedosphaeraceae		1	1.9	1	1	1	0	11	0	0	Verrucomicrobia
norank_f__Mitochondria	norank_f__Mitochondria		1	1.933333	1	1	1	0	12	0	0	Proteobacteria
norank_f__norank_o__norank_c__norank_p__Margulisbacteria	norank_f__norank_o__norank_c__norank_p__Margulisbacteria		1	1.933333	1	1	1	0	12	0	0	Margulisbacteria
norank_f__norank_o__norank_c__Latescibacteria	norank_f__norank_o__norank_c__Latescibacteria		1	1.933333	3	0.5	0.611111	0	4	0	0	Latescibacteria
