# Supplementary material for: Comparison and interpretation of freshwater bacterial structure and interactions with organic to nutrient imbalances in restored wetlands
Source: Front Microbiol. 2022 Sep 21;13:946537. doi: 10.3389/fmicb.2022.946537 (PMC9533089; doi:10.3389/fmicb.2022.946537)
Supplement: Supplementary file 3 [file Data_Sheet_3.CSV]

Id	Label	timeset	degree	weighted degree	Eccentricity	closnesscentrality	harmonicclosnesscentrality	betweenesscentrality	modularity_class	clustering	triangles	phylum
Paludibaculum	Paludibaculum		6	10.766667	5	0.331034	0.417361	377.758017	10	0.533333	8	Acidobacteria
norank_f__norank_o__norank_c__WWE3	norank_f__norank_o__norank_c__WWE3		7	1.9	6	0.372093	0.464931	334.172306	10	0.428571	9	Patescibacteria
Gemmatimonas	Gemmatimonas		16	24.8	3	0.59322	0.704762	246.279933	5	0.333333	40	Gemmatimonadetes
unclassified_c__Actinobacteria	unclassified_c__Actinobacteria		12	14.066667	7	0.384	0.530952	221.360131	4	0.5	33	Actinobacteria
norank_f__Gemmataceae	norank_f__Gemmataceae		7	4.933334	7	0.241206	0.35878	216.416667	10	0.52381	11	Planctomycetes
Silvanigrella	Silvanigrella		10	14.466667	6	0.287425	0.416667	215.75	10	0.4	18	Proteobacteria
unclassified_f__Sporichthyaceae	unclassified_f__Sporichthyaceae		5	8.9	6	0.352941	0.428472	196.129863	10	0.5	5	Actinobacteria
Chryseomicrobium	Chryseomicrobium		3	-1.966667	8	0.201681	0.286706	176.5	6	0	0	Firmicutes
Algoriphagus	Algoriphagus		14	-10.466667	7	0.390244	0.551786	156.185504	10	0.615385	56	Bacteroidetes
unclassified_k__norank_d__Bacteria	unclassified_k__norank_d__Bacteria		20	11.066667	8	0.372093	0.607341	98.947181	4	0.557895	106	unclassified_k__norank_d__Bacteria
Armatimonas	Armatimonas		9	5.233333	4	0.421687	0.535714	98	2	0.444444	16	Armatimonadetes
Pseudarcicella	Pseudarcicella		7	9.033333	6	0.282353	0.385417	93.583333	10	0.666667	14	Bacteroidetes
unclassified_f__Microbacteriaceae	unclassified_f__Microbacteriaceae		7	9.033333	6	0.282353	0.385417	93.583333	10	0.666667	14	Actinobacteria
Noviherbaspirillum	Noviherbaspirillum		5	9.166667	5	0.311688	0.388542	86.270819	10	0.7	7	Proteobacteria
Candidatus_Methylopumilus	Candidatus_Methylopumilus		13	12.6	3	0.564516	0.661905	80.184726	2	0.512821	40	Proteobacteria
norank_f__Fimbriimonadaceae	norank_f__Fimbriimonadaceae		8	6.9	7	0.372093	0.489286	78.800837	4	0.642857	18	Armatimonadetes
Polynucleobacter	Polynucleobacter		13	9.3	3	0.564516	0.661905	72.201392	2	0.525641	41	Proteobacteria
unclassified_f__Burkholderiaceae	unclassified_f__Burkholderiaceae		20	18.4	8	0.372093	0.607341	71.482085	4	0.578947	110	Proteobacteria
unclassified_f__Ilumatobacteraceae	unclassified_f__Ilumatobacteraceae		7	5.266667	4	0.421687	0.511905	68.545159	7	0.238095	5	Actinobacteria
norank_f__norank_o__norank_c__OM190	norank_f__norank_o__norank_c__OM190		3	-5.533333	9	0.170819	0.242543	67.5	0	0.333333	1	Planctomycetes
Mycobacterium	Mycobacterium		7	-1.833333	3	0.479452	0.552381	67.316709	5	0.52381	11	Actinobacteria
Bdellovibrio	Bdellovibrio		14	18.333333	9	0.309677	0.520106	66.252234	4	0.593407	54	Proteobacteria
Flavobacterium	Flavobacterium		14	18.333333	9	0.309677	0.520106	66.252234	4	0.593407	54	Bacteroidetes
norank_f__norank_o__Saccharimonadales	norank_f__norank_o__Saccharimonadales		18	15.166667	8	0.366412	0.586508	57.577692	4	0.653595	100	Patescibacteria
norank_f__norank_o__Candidatus_Kaiserbacteria	norank_f__norank_o__Candidatus_Kaiserbacteria		15	12.366667	9	0.311688	0.530522	56.586398	4	0.609524	64	Patescibacteria
Enhydrobacter	Enhydrobacter		17	-12.766667	8	0.358209	0.570883	56.328056	10	0.610294	83	Proteobacteria
norank_f__Oligoflexaceae	norank_f__Oligoflexaceae		10	-10.566667	7	0.375	0.506647	54.847918	10	0.622222	28	Proteobacteria
norank_f__A4b	norank_f__A4b		15	5	8	0.347826	0.541369	48.112198	4	0.561905	59	Chloroflexi
unclassified_c__Alphaproteobacteria	unclassified_c__Alphaproteobacteria		10	-3.7	4	0.460526	0.569048	42.438095	5	0.644444	29	Proteobacteria
norank_f__env.OPS_17	norank_f__env.OPS_17		15	9.1	8	0.347826	0.541369	37.524847	4	0.561905	59	Bacteroidetes
norank_f__SM2D12	norank_f__SM2D12		13	23.333333	8	0.352941	0.534425	36.013656	4	0.679487	53	Proteobacteria
norank_f__norank_o__Microtrichales	norank_f__norank_o__Microtrichales		11	5.666667	3	0.522388	0.619048	33.268059	2	0.6	33	Actinobacteria
norank_f__Roseiflexaceae	norank_f__Roseiflexaceae		10	7.433333	4	0.522388	0.611905	32.520613	2	0.711111	32	Chloroflexi
FukuN57	FukuN57		9	5.766667	4	0.514706	0.597619	26.207983	2	0.805556	29	Proteobacteria
Chthoniobacter	Chthoniobacter		5	5.6	4	0.432099	0.504762	23.393693	7	0.4	4	Verrucomicrobia
Deinococcus	Deinococcus		14	10.966667	8	0.340426	0.524008	22.534606	4	0.593407	54	Deinococcus-Thermus
Sphaerotilus	Sphaerotilus		2	3.566667	9	0.170213	0.232126	22.5	6	0	0	Proteobacteria
norank_f__0319.6G20	norank_f__0319.6G20		10	18.066667	4	0.443038	0.561905	20.412008	5	0.6	27	Proteobacteria
norank_f__norank_o__norank_c__SL56_marine_group	norank_f__norank_o__norank_c__SL56_marine_group		8	14.233333	5	0.380435	0.505238	19.311086	5	0.357143	10	Chloroflexi
norank_f__norank_o__OPB56	norank_f__norank_o__OPB56		7	-8.833333	4	0.454545	0.540476	18.665873	5	0.428571	9	Bacteroidetes
Candidatus_Aquiluna	Candidatus_Aquiluna		15	-12.433333	8	0.345324	0.539633	15.215828	10	0.647619	68	Actinobacteria
norank_f__Mitochondria	norank_f__Mitochondria		17	16.4	9	0.317881	0.554828	12.856868	4	0.669118	91	Proteobacteria
Novosphingobium	Novosphingobium		10	14.433333	4	0.448718	0.566667	9.835574	5	0.644444	29	Proteobacteria
unclassified_f__Sphingomonadaceae	unclassified_f__Sphingomonadaceae		13	-8.733333	8	0.340426	0.5188	9.812972	10	0.730769	57	Proteobacteria
MWH.UniP1_aquatic_group	MWH.UniP1_aquatic_group		9	13.1	4	0.443038	0.552381	8.770616	5	0.638889	23	Proteobacteria
norank_f__Rhizobiales_Incertae_Sedis	norank_f__Rhizobiales_Incertae_Sedis		9	-5.6	4	0.454545	0.554762	8.438095	5	0.805556	29	Proteobacteria
Rhodobacter	Rhodobacter		8	14.233333	4	0.421687	0.52619	8.129789	5	0.75	21	Proteobacteria
norank_f__norank_o__WCHB1.41	norank_f__norank_o__WCHB1.41		7	8.666667	8	0.331034	0.461508	7.788181	4	0.761905	16	Kiritimatiellaeota
Candidatus_Aquirestis	Candidatus_Aquirestis		7	12.566667	4	0.416667	0.511905	7.041755	5	0.809524	17	Bacteroidetes
norank_f__norank_o__Gaiellales	norank_f__norank_o__Gaiellales		7	12.566667	4	0.416667	0.511905	7.041755	5	0.809524	17	Actinobacteria
Acidibacter	Acidibacter		8	11.4	4	0.4375	0.538095	6.899249	5	0.678571	19	Proteobacteria
norank_f__norank_o__norank_c__Subgroup_6	norank_f__norank_o__norank_c__Subgroup_6		4	7.166667	5	0.360825	0.443333	5.247838	5	0.5	3	Acidobacteria
CL500.29_marine_group	CL500.29_marine_group		5	8.833333	5	0.339806	0.432381	3.816667	5	0.4	4	Actinobacteria
norank_f__Microscillaceae	norank_f__Microscillaceae		13	13.266667	9	0.307692	0.509689	3.709628	4	0.807692	63	Bacteroidetes
norank_f__Burkholderiaceae	norank_f__Burkholderiaceae		6	-10.733333	7	0.235294	0.337946	3.666667	1	0.666667	10	Proteobacteria
Fluviicola	Fluviicola		9	16.533333	4	0.426829	0.540476	3.433333	5	0.722222	26	Bacteroidetes
Acinetobacter	Acinetobacter		11	-12.633333	9	0.303797	0.488856	2.940364	10	0.854545	47	Proteobacteria
CL500.3	CL500.3		6	3.566667	9	0.282353	0.416634	2.936555	4	0.8	12	Planctomycetes
Exiguobacterium	Exiguobacterium		5	-5.3	9	0.285714	0.412467	2.347393	10	0.8	8	Firmicutes
norank_f__Clade_III	norank_f__Clade_III		4	3.533333	7	0.23301	0.317113	2	10	0.833333	5	Proteobacteria
Terrimonas	Terrimonas		7	12.8	4	0.393258	0.488095	1.7	2	0.714286	15	Bacteroidetes
Planomicrobium	Planomicrobium		3	1.833333	10	0.147692	0.212335	1.5	6	0.333333	1	Firmicutes
norank_f__Rhodocyclaceae	norank_f__Rhodocyclaceae		11	12.566667	9	0.298137	0.478439	1.297294	4	0.836364	46	Proteobacteria
SM1A02	SM1A02		5	9.166667	10	0.242424	0.362938	0.666667	4	0.8	8	Planctomycetes
Dinghuibacter	Dinghuibacter		5	9.1	4	0.384615	0.459524	0.5	2	0.8	8	Bacteroidetes
Prochlorothrix_PCC.9006	Prochlorothrix_PCC.9006		6	-3.533333	8	0.315789	0.431994	0.291667	4	0.866667	13	Cyanobacteria
Methylocystis	Methylocystis		5	9.233333	4	0.384615	0.459524	0.2	2	0.9	9	Proteobacteria
norank_f__Cryomorphaceae	norank_f__Cryomorphaceae		5	9.033333	4	0.384615	0.459524	0.2	2	0.9	9	Bacteroidetes
unclassified_c__Gammaproteobacteria	unclassified_c__Gammaproteobacteria		4	7.233333	4	0.393258	0.459524	0	5	1	6	Proteobacteria
Aerococcus	Aerococcus		2	-0.1	10	0.147239	0.201918	0	6	1	1	Firmicutes
Allorhizobium.Neorhizobium.Pararhizobium.Rhizobium	Allorhizobium.Neorhizobium.Pararhizobium.Rhizobium		3	1.833333	7	0.226415	0.297669	0	10	1	3	Proteobacteria
Candidatus_Planktoluna	Candidatus_Planktoluna		2	3.566667	5	0.301724	0.357143	0	2	1	1	Actinobacteria
Ramlibacter	Ramlibacter		2	3.6	5	0.301724	0.357143	0	2	1	1	Proteobacteria
norank_f__norank_o__Chloroplast	norank_f__norank_o__Chloroplast		1	-1.733333	5	0.299145	0.342857	0	3	0	0	Cyanobacteria
norank_f__Saprospiraceae	norank_f__Saprospiraceae		4	7.366667	10	0.241206	0.352521	0	4	1	6	Bacteroidetes
unclassified_p__Proteobacteria	unclassified_p__Proteobacteria		4	7.6	10	0.241206	0.352521	0	4	1	6	Proteobacteria
norank_f__Pedosphaeraceae	norank_f__Pedosphaeraceae		2	3.766667	5	0.324074	0.371905	0	7	1	1	Verrucomicrobia
Cyanobium_PCC.6307	Cyanobium_PCC.6307		1	1.733333	5	0.299145	0.33619	0	7	0	0	Cyanobacteria
Erysipelotrichaceae_UCG.004	Erysipelotrichaceae_UCG.004		1	1.866667	1	1	1	0	8	0	0	Firmicutes
norank_f__NS11.12_marine_group	norank_f__NS11.12_marine_group		1	1.866667	1	1	1	0	8	0	0	Bacteroidetes
Luteolibacter	Luteolibacter		3	1.633333	9	0.265193	0.360384	0	4	1	3	Verrucomicrobia
Legionella	Legionella		6	-3.633333	4	0.393258	0.478571	0	5	1	15	Proteobacteria
Limnobacter	Limnobacter		1	-1.733333	7	0.272727	0.311508	0	9	0	0	Proteobacteria
norank_f__AKYH767	norank_f__AKYH767		4	6.8	7	0.23301	0.317113	0	10	1	6	Bacteroidetes
Sediminibacterium	Sediminibacterium		1	1.7	7	0.224299	0.276835	0	10	0	0	Bacteroidetes
norank_f__Gemmatimonadaceae	norank_f__Gemmatimonadaceae		1	1.766667	10	0.238806	0.324744	0	4	0	0	Gemmatimonadetes
norank_f__norank_o__PeM15	norank_f__norank_o__PeM15		1	1.733333	5	0.318182	0.358095	0	5	0	0	Actinobacteria
