# Supplementary material for: Comparison and interpretation of freshwater bacterial structure and interactions with organic to nutrient imbalances in restored wetlands
Source: Front Microbiol. 2022 Sep 21;13:946537. doi: 10.3389/fmicb.2022.946537 (PMC9533089; doi:10.3389/fmicb.2022.946537)
Supplement: Supplementary file 4 [file Data_Sheet_4.CSV]

Id	Label	timeset	degree	weighted degree	Eccentricity	closnesscentrality	harmonicclosnesscentrality	betweenesscentrality	modularity_class	clustering	triangles	phylum
Mycobacterium	Mycobacterium		7	9	7	0.3375	0.514286	105.796591	7	0.190476	4	Actinobacteria
Clostridium_sensu_stricto_1	Clostridium_sensu_stricto_1		5	5.6	5	0.385714	0.488889	105.6921	7	0.2	2	Firmicutes
Roseomonas	Roseomonas		3	5.333333	6	0.325301	0.409259	92.525433	10	0	0	Proteobacteria
norank_f__Pedosphaeraceae	norank_f__Pedosphaeraceae		7	-9.4	5	0.409091	0.53642	70.641703	9	0.52381	11	Verrucomicrobia
Aurantimicrobium	Aurantimicrobium		4	0.033333	5	0.375	0.467284	65.102345	7	0.333333	2	Actinobacteria
CL500.29_marine_group	CL500.29_marine_group		7	12.966666	3	0.558824	0.657895	60.352289	2	0.333333	7	Actinobacteria
norank_f__Mitochondria	norank_f__Mitochondria		3	1.8	7	0.27551	0.373192	57.525433	10	0.333333	1	Proteobacteria
norank_f__Saprospiraceae	norank_f__Saprospiraceae		8	10.7	6	0.391304	0.554938	56.990458	7	0.5	14	Bacteroidetes
Ramlibacter	Ramlibacter		9	9.066667	5	0.397059	0.559259	49.079978	7	0.527778	19	Proteobacteria
norank_f__norank_o__norank_c__Verrucomicrobiae	norank_f__norank_o__norank_c__Verrucomicrobiae		2	-3.533333	6	0.310345	0.372222	47.474567	3	0	0	Verrucomicrobia
norank_f__Microscillaceae	norank_f__Microscillaceae		5	1.966667	8	0.241071	0.37888	41.837879	10	0.3	3	Bacteroidetes
norank_f__Gemmatimonadaceae	norank_f__Gemmatimonadaceae		10	18.3	3	0.633333	0.745614	40.632295	0	0.511111	23	Gemmatimonadetes
norank_f__Methylacidiphilaceae	norank_f__Methylacidiphilaceae		7	-9.4	6	0.385714	0.53642	35.371771	9	0.714286	15	Verrucomicrobia
norank_f__Methylophilaceae	norank_f__Methylophilaceae		3	5.366667	4	0.395833	0.47807	35	2	0	0	Proteobacteria
Bdellovibrio	Bdellovibrio		2	0.1	7	0.267327	0.34418	33.474567	10	0	0	Proteobacteria
norank_f__norank_o__norank_c__OM190	norank_f__norank_o__norank_c__OM190		3	1.8	8	0.262136	0.374162	26	7	0.333333	1	Planctomycetes
Paludibaculum	Paludibaculum		4	7.333333	5	0.375	0.465432	19.097493	7	0.5	3	Acidobacteria
Acidibacter	Acidibacter		11	20.466667	4	0.558824	0.736842	18.808425	0	0.527273	29	Proteobacteria
unclassified_c__Actinobacteria	unclassified_c__Actinobacteria		7	9.033333	6	0.36	0.522222	16.701028	7	0.714286	15	Actinobacteria
norank_f__Rhizobiales_Incertae_Sedis	norank_f__Rhizobiales_Incertae_Sedis		3	5.566667	5	0.364865	0.440741	16.303048	7	0.666667	2	Proteobacteria
norank_f__norank_o__norank_c__SL56_marine_group	norank_f__norank_o__norank_c__SL56_marine_group		4	-3.533333	8	0.230769	0.348016	14.012121	15	0.5	3	Chloroflexi
norank_f__AKYH767	norank_f__AKYH767		6	10.766667	4	0.5	0.614035	12.535256	0	0.533333	8	Bacteroidetes
Limnobacter	Limnobacter		6	11.166667	3	0.558824	0.640351	11.440629	2	0.666667	10	Proteobacteria
norank_f__norank_o__norank_c__Subgroup_6	norank_f__norank_o__norank_c__Subgroup_6		6	11.166667	3	0.558824	0.640351	11.440629	2	0.666667	10	Acidobacteria
norank_f__norank_o__Saccharimonadales	norank_f__norank_o__Saccharimonadales		8	7.433333	6	0.369863	0.533333	10.578914	7	0.678571	19	Patescibacteria
unclassified_f__Sporichthyaceae	unclassified_f__Sporichthyaceae		8	7.433333	6	0.369863	0.533333	10.578914	7	0.678571	19	Actinobacteria
Erysipelotrichaceae_UCG.004	Erysipelotrichaceae_UCG.004		4	7.266667	7	0.3	0.418607	10.203409	7	0.5	3	Firmicutes
norank_f__norank_o__Gaiellales	norank_f__norank_o__Gaiellales		9	16.433333	4	0.527778	0.684211	10.058425	0	0.638889	23	Actinobacteria
Paenibacillus	Paenibacillus		6	7.3	6	0.355263	0.490123	8.012247	7	0.733333	11	Firmicutes
MWH.UniP1_aquatic_group	MWH.UniP1_aquatic_group		9	16.9	4	0.527778	0.684211	7.439957	0	0.666667	24	Proteobacteria
Silvanigrella	Silvanigrella		3	5.366667	3	0.452381	0.517544	6.610256	2	0.333333	1	Proteobacteria
Algoriphagus	Algoriphagus		3	5.533333	2	0.714286	0.8	6	1	0.333333	1	Bacteroidetes
unclassified_c__Gammaproteobacteria	unclassified_c__Gammaproteobacteria		9	16.5	4	0.527778	0.684211	5.402778	0	0.666667	24	Proteobacteria
unclassified_p__Planctomycetes	unclassified_p__Planctomycetes		2	3.766667	8	0.267327	0.374162	5	7	0	0	Planctomycetes
Dinghuibacter	Dinghuibacter		2	3.6	3	0.555556	0.666667	4	1	0	0	Bacteroidetes
unclassified_f__Ilumatobacteraceae	unclassified_f__Ilumatobacteraceae		8	14.633333	4	0.5	0.649123	3.804701	0	0.714286	20	Actinobacteria
Arenimonas	Arenimonas		4	7.5	3	0.431818	0.517544	2.374359	2	0.666667	4	Proteobacteria
norank_f__norank_o__IMCC26256	norank_f__norank_o__IMCC26256		3	5.4	1	1	1	2	14	0.333333	1	Actinobacteria
Fluviicola	Fluviicola		3	5.533333	3	0.625	0.766667	1.5	1	0.666667	2	Bacteroidetes
norank_f__NS11.12_marine_group	norank_f__NS11.12_marine_group		3	5.633333	3	0.625	0.766667	1.5	1	0.666667	2	Bacteroidetes
FukuN57	FukuN57		6	11.033333	4	0.487179	0.605263	1.225	0	0.8	12	Proteobacteria
norank_f__norank_o__Microtrichales	norank_f__norank_o__Microtrichales		5	8.966667	5	0.431818	0.560526	0.975	0	0.7	7	Actinobacteria
Candidatus_Methylopumilus	Candidatus_Methylopumilus		3	5.6	4	0.395833	0.473684	0.7	2	0.666667	2	Proteobacteria
BD1.7_clade	BD1.7_clade		6	11.133333	5	0.422222	0.573684	0.2	0	0.933333	14	Proteobacteria
OM27_clade	OM27_clade		5	9.366667	5	0.413043	0.547368	0	0	1	10	Proteobacteria
Anaeromyxobacter	Anaeromyxobacter		1	1.8	5	0.287879	0.334211	0	2	0	0	Proteobacteria
CL500.3	CL500.3		1	1.866667	1	1	1	0	4	0	0	Planctomycetes
Romboutsia	Romboutsia		1	1.866667	1	1	1	0	4	0	0	Firmicutes
Candidatus_Aquiluna	Candidatus_Aquiluna		1	-1.866667	1	1	1	0	5	0	0	Actinobacteria
unclassified_f__Sphingobacteriaceae	unclassified_f__Sphingobacteriaceae		1	-1.866667	1	1	1	0	6	0	0	Bacteroidetes
Terrimonas	Terrimonas		1	1.8	4	0.384615	0.483333	0	1	0	0	Bacteroidetes
Exiguobacterium	Exiguobacterium		1	-1.833333	9	0.209302	0.2704	0	8	0	0	Firmicutes
norank_f__Cryomorphaceae	norank_f__Cryomorphaceae		2	3.766667	4	0.454545	0.616667	0	1	1	1	Bacteroidetes
JGI_0001001.H03	JGI_0001001.H03		2	0.1	9	0.19708	0.281981	0	10	1	1	Acidobacteria
norank_f__Prolixibacteraceae	norank_f__Prolixibacteraceae		2	3.666667	8	0.259615	0.355644	0	7	1	1	Bacteroidetes
norank_f__norank_o__norank_c__KD4.96	norank_f__norank_o__norank_c__KD4.96		1	1.833333	8	0.254717	0.330952	0	7	0	0	Chloroflexi
Noviherbaspirillum	Noviherbaspirillum		1	1.8	7	0.247706	0.292945	0	10	0	0	Proteobacteria
Polynucleobacter	Polynucleobacter		1	-1.766667	1	1	1	0	11	0	0	Proteobacteria
unclassified_f__Saprospiraceae	unclassified_f__Saprospiraceae		1	-1.766667	1	1	1	0	12	0	0	Bacteroidetes
Pseudarcicella	Pseudarcicella		1	1.866667	1	1	1	0	13	0	0	Bacteroidetes
norank_f__norank_o__Chloroplast	norank_f__norank_o__Chloroplast		1	1.866667	1	1	1	0	13	0	0	Cyanobacteria
norank_f__0319.6G20	norank_f__0319.6G20		2	3.7	2	0.75	0.833333	0	14	1	1	Proteobacteria
norank_f__Chitinophagaceae	norank_f__Chitinophagaceae		2	3.7	2	0.75	0.833333	0	14	1	1	Bacteroidetes
norank_f__Blfdi19	norank_f__Blfdi19		1	1.8	2	0.6	0.666667	0	14	0	0	Proteobacteria
unclassified_f__Polyangiaceae	unclassified_f__Polyangiaceae		1	1.766667	5	0.287879	0.334211	0	2	0	0	Proteobacteria
norank_f__NS9_marine_group	norank_f__NS9_marine_group		2	0.1	9	0.19708	0.281981	0	15	1	1	Bacteroidetes
