# Supplementary material for: Comparison and interpretation of freshwater bacterial structure and interactions with organic to nutrient imbalances in restored wetlands
Source: Front Microbiol. 2022 Sep 21;13:946537. doi: 10.3389/fmicb.2022.946537 (PMC9533089; doi:10.3389/fmicb.2022.946537)
Supplement: Supplementary file 5 [file Data_Sheet_5.CSV]

OTU	SH1_W1	SH1_W2	SH1_W3	SH4_W1	SH4_W2	SH4_W3	SH12_W1	SH12_W2	SH12_W3	SJ1_W1	SJ1_W2	SJ1_W3	SJ4_W1	SJ4_W2	SJ4_W3	SJ6_W1	SJ6_W2	SJ6_W3	TH1_W1	TH1_W2	TH1_W3	TH8_W1	TH13_W1	TH13_W2	TH13_W3	NH3_W1	NH3_W2	NH3_W3	NH4_W1	NH4_W2	NH4_W3	NH6_W1	NH6_W2	NH6_W3	Kingkom	Phylum	Class	Order	Family	Genus	Species
OTU15618	2474	1889	4885	1780	3485	2973	2250	3690	9177	3285	5459	1361	3107	5525	6071	2469	6087	7762	1661	1463	2764	2153	3543	2254	2038	2811	2461	4109	3279	2923	934	1775	1402	3963	k__Bacteria	p__Actinobacteria	c__Actinobacteria	o__Frankiales	f__Sporichthyaceae	g__hgcI_clade	s__uncultured_bacterium_g__hgcI_clade
OTU1323	460	2295	895	1056	333	364	1815	536	431	6582	6102	6467	4565	2705	2454	573	662	324	150	719	483	1144	893	840	895	960	362	741	567	498	514	542	723	247	k__Bacteria	p__Cyanobacteria	c__Oxyphotobacteria	o__Synechococcales	f__Cyanobiaceae	g__Cyanobium_PCC-6307	s__unclassified_g__Cyanobium_PCC-6307
OTU15594	494	353	419	357	493	264	2199	318	914	281	218	365	991	1122	1035	2294	254	229	3162	2103	1744	1030	767	1061	1075	1672	2818	4754	2437	2912	3034	2129	2478	1884	k__Bacteria	p__Actinobacteria	c__Actinobacteria	o__Microtrichales	f__Ilumatobacteraceae	g__CL500-29_marine_group	s__uncultured_bacterium_g__CL500-29_marine_group
OTU9348	575	1925	146	6727	5605	6344	101	9	149	364	15	570	18	12	66	103	2	0	0	1	0	54	8	12	1	106	2061	171	579	373	225	762	941	2309	k__Bacteria	p__Proteobacteria	c__Gammaproteobacteria	o__Pseudomonadales	f__Moraxellaceae	g__Acinetobacter	s__Acinetobacter_lwoffii
OTU18004	31	35	18	4	3	7	622	60	200	3	0	0	21	23	23	60	4	5	3586	2496	2228	1534	1215	1457	1723	551	1139	2393	1344	1235	1443	1087	1300	936	k__Bacteria	p__Actinobacteria	c__Actinobacteria	o__Microtrichales	f__Ilumatobacteraceae	g__CL500-29_marine_group	s__uncultured_bacterium_g__CL500-29_marine_group
OTU4922	357	270	891	527	840	811	716	237	921	592	1721	526	729	1579	2002	643	289	313	599	580	918	558	1242	804	687	291	659	1296	930	874	341	477	437	1129	k__Bacteria	p__Actinobacteria	c__Actinobacteria	o__Frankiales	f__Sporichthyaceae	g__hgcI_clade	s__unclassified_g__hgcI_clade
OTU9323	1209	1500	1933	724	701	513	1071	467	533	386	252	624	795	883	864	619	257	171	329	526	446	435	207	329	363	293	400	626	682	228	671	468	868	194	k__Bacteria	p__Actinobacteria	c__Actinobacteria	o__Frankiales	f__Sporichthyaceae	g__hgcI_clade	s__uncultured_Actinomycetales_bacterium_g__hgcI_clade
OTU15659	106	543	287	509	273	262	607	184	130	667	594	594	857	371	439	111	169	101	260	998	926	1865	1596	1416	1309	601	276	206	485	279	290	438	419	122	k__Bacteria	p__Cyanobacteria	c__Oxyphotobacteria	o__Synechococcales	f__Cyanobiaceae	g__Cyanobium_PCC-6307	s__uncultured_bacterium_g__Cyanobium_PCC-6307
OTU6308	445	2059	861	464	261	191	474	211	161	1140	675	844	2156	922	944	263	1180	599	24	86	90	207	339	272	250	435	165	299	259	242	217	387	371	132	k__Bacteria	p__Cyanobacteria	c__Oxyphotobacteria	o__Synechococcales	f__Cyanobiaceae	g__Cyanobium_PCC-6307	s__unclassified_g__Cyanobium_PCC-6307
OTU10043	30	21	32	182	185	183	192	2371	801	397	136	244	284	356	163	317	3566	4465	21	18	24	14	20	14	9	1630	250	266	224	181	205	195	170	118	k__Bacteria	p__Bacteroidetes	c__Ignavibacteria	o__OPB56	f__norank_o__OPB56	g__norank_f__norank_o__OPB56	s__metagenome_g__norank_f__norank_o__OPB56
OTU18215	73	151	246	102	183	78	819	0	1	15	48	39	46	87	68	45	1	0	900	2560	2553	1760	706	2123	2371	3	167	67	369	250	120	373	483	140	k__Bacteria	p__Verrucomicrobia	c__Verrucomicrobiae	o__Methylacidiphilales	f__Methylacidiphilaceae	g__norank_f__Methylacidiphilaceae	s__unclassified_g__norank_f__Methylacidiphilaceae
OTU9226	455	911	718	375	635	380	424	171	300	600	419	579	1121	1063	1082	638	543	258	61	120	45	40	141	121	114	393	366	730	421	366	450	373	466	283	k__Bacteria	p__Actinobacteria	c__Actinobacteria	o__Microtrichales	f__Ilumatobacteraceae	g__CL500-29_marine_group	s__unclassified_g__CL500-29_marine_group
OTU6291	1	5	0	169	156	102	386	364	230	0	0	0	2	0	1	0	1	1	452	1164	597	848	508	978	915	1409	518	896	564	622	283	668	966	345	k__Bacteria	p__Verrucomicrobia	c__Verrucomicrobiae	o__Chthoniobacterales	f__Chthoniobacteraceae	g__LD29	s__uncultured_bacterium_g__LD29
OTU7922	1674	622	91	1501	1432	2215	261	4	69	22	3	22	131	3	52	59	0	0	1	0	1	55	5	4	2	90	417	28	194	1100	1102	651	333	815	k__Bacteria	p__Firmicutes	c__Bacilli	o__Bacillales	f__Family_XII_o__Bacillales	g__Exiguobacterium	s__Exiguobacterium_aurantiacum
OTU14896	349	2093	740	198	71	70	261	115	84	1172	569	800	1628	798	643	150	916	401	3	19	33	52	60	46	71	120	47	58	70	60	37	70	89	29	k__Bacteria	p__Cyanobacteria	c__Oxyphotobacteria	o__Synechococcales	f__Cyanobiaceae	g__Cyanobium_PCC-6307	s__unclassified_g__Cyanobium_PCC-6307
OTU1337	1701	729	194	1181	865	1094	107	35	95	41	1	50	175	10	164	107	6	2	6	0	1	69	11	9	1	272	135	33	549	2160	1084	265	146	295	k__Bacteria	p__Firmicutes	c__Bacilli	o__Bacillales	f__Family_XII_o__Bacillales	g__Exiguobacterium	s__unclassified_g__Exiguobacterium
OTU2684	332	669	34	1569	2214	1810	37	13	187	181	4	107	19	4	21	34	0	0	0	0	0	42	9	6	3	76	881	176	391	103	128	1109	508	732	k__Bacteria	p__Proteobacteria	c__Gammaproteobacteria	o__Pseudomonadales	f__Moraxellaceae	g__Acinetobacter	s__Acinetobacter_variabilis
OTU20946	4	8	5	1	0	2	119	22	46	0	0	0	17	6	15	21	8	8	2619	1861	1503	695	509	578	605	168	188	333	142	189	238	159	188	149	k__Bacteria	p__Actinobacteria	c__Actinobacteria	o__Microtrichales	f__Ilumatobacteraceae	g__CL500-29_marine_group	s__marine_metagenome_g__CL500-29_marine_group
OTU8009	8	81	12	95	105	66	11	19	8	75	32	209	12	6	11	117	9	4	0	0	2	4	0	0	0	405	676	331	894	1948	3274	234	620	790	k__Bacteria	p__Proteobacteria	c__Gammaproteobacteria	o__Pseudomonadales	f__Moraxellaceae	g__Acinetobacter	s__unclassified_g__Acinetobacter
OTU6319	8	11	6	0	3	9	20	105	59	55	2	41	59	14	27	32	118	82	0	0	1	0	1	1	0	3702	30	613	199	469	1400	820	773	865	k__Bacteria	p__Deinococcus-Thermus	c__Deinococci	o__Deinococcales	f__Deinococcaceae	g__Deinococcus	s__Deinococcus_grandis
OTU1254	564	319	459	496	658	499	211	14	54	53	87	121	255	293	296	608	32	34	342	255	178	134	67	93	143	114	266	514	270	274	335	254	289	216	k__Bacteria	p__Actinobacteria	c__Actinobacteria	o__Microtrichales	f__Ilumatobacteraceae	g__CL500-29_marine_group	s__uncultured_bacterium_g__CL500-29_marine_group
OTU6404	205	423	352	5	6	2	394	235	323	19	15	14	205	158	154	111	134	54	140	229	110	84	44	73	92	627	452	865	481	470	658	494	575	468	k__Bacteria	p__Actinobacteria	c__Actinobacteria	o__Microtrichales	f__Ilumatobacteraceae	g__CL500-29_marine_group	s__unclassified_g__CL500-29_marine_group
OTU10143	330	224	319	214	287	205	268	1084	625	200	93	126	194	197	216	371	650	474	101	60	51	31	32	49	45	231	68	156	208	109	160	205	240	141	k__Bacteria	p__Actinobacteria	c__Actinobacteria	o__Frankiales	f__Sporichthyaceae	g__hgcI_clade	s__uncultured_actinobacterium_g__hgcI_clade
OTU6350	347	448	37	1107	906	967	12	3	17	59	2	83	7	4	14	21	0	0	0	1	0	15	4	3	1	39	1082	123	465	178	109	357	258	488	k__Bacteria	p__Proteobacteria	c__Gammaproteobacteria	o__Pseudomonadales	f__Moraxellaceae	g__Acinetobacter	s__Acinetobacter_schindleri
OTU7786	204	179	479	73	209	187	463	159	779	114	269	104	89	242	235	103	50	59	90	93	108	102	418	231	258	93	166	383	195	242	91	111	106	274	k__Bacteria	p__Actinobacteria	c__Actinobacteria	o__Frankiales	f__Sporichthyaceae	g__hgcI_clade	s__uncultured_bacterium_g__hgcI_clade
OTU6364	15	54	5	122	113	77	3	0	0	30	6	86	6	1	4	18	0	0	0	1	0	0	0	0	1	398	4219	77	347	296	292	117	181	209	k__Bacteria	p__Proteobacteria	c__Gammaproteobacteria	o__Pseudomonadales	f__Moraxellaceae	g__Acinetobacter	s__unclassified_g__Acinetobacter
OTU15534	492	308	477	127	182	142	81	78	75	84	61	64	79	114	109	385	141	128	617	401	274	187	239	351	224	82	52	73	112	85	91	68	115	77	k__Bacteria	p__Proteobacteria	c__Gammaproteobacteria	o__Betaproteobacteriales	f__Burkholderiaceae	g__Polynucleobacter	s__metagenome_g__Polynucleobacter
OTU9412	90	8	6	205	113	482	12	3	19	8	1	7	13	1	1	15	0	0	0	0	0	5	3	1	0	27	37	13	37	47	28	1770	931	1928	k__Bacteria	p__Firmicutes	c__Bacilli	o__Bacillales	f__Planococcaceae	g__Chryseomicrobium	s__uncultured_bacterium_g__Chryseomicrobium
OTU4971	104	92	201	26	42	16	159	58	226	249	583	188	249	454	558	255	97	118	115	118	192	95	266	130	137	58	102	178	142	174	63	70	75	177	k__Bacteria	p__Actinobacteria	c__Actinobacteria	o__Frankiales	f__Sporichthyaceae	g__hgcI_clade	s__uncultured_bacterium_g__hgcI_clade
OTU17397	256	137	254	107	102	107	239	16	56	65	71	110	90	130	141	622	11	11	408	397	266	183	265	286	155	34	85	134	212	101	147	143	203	104	k__Bacteria	p__Proteobacteria	c__Gammaproteobacteria	o__Betaproteobacteriales	f__Burkholderiaceae	g__MWH-UniP1_aquatic_group	s__unclassified_g__MWH-UniP1_aquatic_group
OTU8018	13	83	28	25	10	6	276	159	84	95	34	49	86	44	37	20	91	37	156	795	444	959	417	473	460	192	61	83	87	53	59	80	90	38	k__Bacteria	p__Cyanobacteria	c__Oxyphotobacteria	o__Synechococcales	f__Cyanobiaceae	g__Cyanobium_PCC-6307	s__unclassified_g__Cyanobium_PCC-6307
OTU4891	76	374	144	501	232	221	72	35	23	576	279	294	835	423	317	81	362	151	15	43	34	53	97	60	46	26	10	21	13	15	24	34	29	6	k__Bacteria	p__Cyanobacteria	c__Oxyphotobacteria	o__Synechococcales	f__Cyanobiaceae	g__Cyanobium_PCC-6307	s__unclassified_g__Cyanobium_PCC-6307
OTU2626	955	555	930	382	446	341	10	5	13	260	202	284	137	154	181	233	98	73	16	10	8	3	4	5	3	12	12	30	13	9	16	5	9	1	k__Bacteria	p__Actinobacteria	c__Actinobacteria	o__Frankiales	f__Sporichthyaceae	g__hgcI_clade	s__unclassified_g__hgcI_clade
OTU11355	199	302	258	97	94	60	218	6	16	117	204	403	225	321	366	401	11	8	78	153	77	65	110	83	105	37	155	317	186	135	139	130	192	98	k__Bacteria	p__Actinobacteria	c__Actinobacteria	o__Microtrichales	f__Ilumatobacteraceae	g__unclassified_f__Ilumatobacteraceae	s__unclassified_f__Ilumatobacteraceae
OTU11353	83	197	139	27	11	27	133	6	12	837	703	910	496	351	369	87	27	14	22	91	33	40	153	87	92	22	25	31	57	46	48	66	85	22	k__Bacteria	p__Cyanobacteria	c__Oxyphotobacteria	o__Synechococcales	f__Cyanobiaceae	g__Cyanobium_PCC-6307	s__metagenome_g__Cyanobium_PCC-6307
OTU11430	520	206	420	121	124	97	108	48	62	184	141	168	209	229	200	613	111	86	29	23	22	7	27	41	36	108	75	44	143	87	110	151	201	121	k__Bacteria	p__Proteobacteria	c__Gammaproteobacteria	o__Betaproteobacteriales	f__Methylophilaceae	g__Candidatus_Methylopumilus	s__uncultured_bacterium_g__Candidatus_Methylopumilus
OTU17411	306	169	261	101	73	67	131	279	149	101	72	98	101	135	118	266	200	209	242	214	137	87	172	129	74	187	72	69	140	68	72	85	144	67	k__Bacteria	p__Proteobacteria	c__Gammaproteobacteria	o__Betaproteobacteriales	f__Burkholderiaceae	g__Noviherbaspirillum	s__unclassified_g__Noviherbaspirillum
OTU15672	47	40	49	30	78	41	173	312	169	118	130	171	205	131	133	181	287	222	179	252	266	350	247	180	173	77	35	21	100	71	64	49	64	38	k__Bacteria	p__Planctomycetes	c__Phycisphaerae	o__Phycisphaerales	f__Phycisphaeraceae	g__CL500-3	s__uncultured_bacterium_g__CL500-3
OTU10288	128	50	100	247	190	239	95	88	108	159	140	200	114	142	142	340	138	122	281	251	121	131	161	110	67	73	53	75	102	51	54	52	81	32	k__Bacteria	p__Proteobacteria	c__Gammaproteobacteria	o__Betaproteobacteriales	f__Burkholderiaceae	g__Sphaerotilus	s__unclassified_g__Sphaerotilus
OTU4944	359	241	342	50	86	68	151	134	116	114	216	159	161	184	218	237	121	110	69	38	41	32	51	51	64	90	77	123	96	90	70	65	79	37	k__Bacteria	p__Actinobacteria	c__Actinobacteria	o__Frankiales	f__Sporichthyaceae	g__hgcI_clade	s__unclassified_g__hgcI_clade
OTU9445	14	19	28	26	95	54	167	217	171	23	22	41	5	19	8	17	20	14	138	176	299	270	133	423	394	163	82	38	194	208	155	172	162	117	k__Bacteria	p__Planctomycetes	c__Phycisphaerae	o__Phycisphaerales	f__Phycisphaeraceae	g__CL500-3	s__uncultured_bacterium_g__CL500-3
OTU7978	91	14	14	578	106	163	4	3	11	47	3	47	16	5	9	91	6	2	0	1	0	23	2	1	0	270	112	113	225	175	349	462	594	537	k__Bacteria	p__Proteobacteria	c__Gammaproteobacteria	o__Pseudomonadales	f__Moraxellaceae	g__Enhydrobacter	s__Moraxella_osloensis_g__Enhydrobacter
OTU15531	353	206	261	93	78	71	95	7	24	134	179	308	174	215	236	310	19	15	27	12	22	7	117	88	82	32	109	158	108	87	107	77	80	39	k__Bacteria	p__Actinobacteria	c__Actinobacteria	o__Microtrichales	f__Ilumatobacteraceae	g__CL500-29_marine_group	s__unclassified_g__CL500-29_marine_group
OTU7793	8	9	6	15	43	16	127	19	24	5	10	29	9	17	15	11	1	2	371	432	531	424	278	412	423	13	53	29	118	91	85	109	107	73	k__Bacteria	p__Planctomycetes	c__Phycisphaerae	o__Phycisphaerales	f__Phycisphaeraceae	g__CL500-3	s__uncultured_bacterium_g__CL500-3
OTU6327	11	52	30	172	72	67	136	76	67	135	100	76	162	70	70	44	235	152	48	139	112	302	330	215	200	374	49	31	112	39	51	42	62	19	k__Bacteria	p__Cyanobacteria	c__Oxyphotobacteria	o__Synechococcales	f__Cyanobiaceae	g__Cyanobium_PCC-6307	s__unclassified_g__Cyanobium_PCC-6307
OTU1332	60	39	30	26	22	17	183	62	87	139	116	182	198	194	171	280	70	45	0	1	0	2	8	4	7	204	161	385	199	179	205	176	208	163	k__Bacteria	p__Actinobacteria	c__Actinobacteria	o__Microtrichales	f__Ilumatobacteraceae	g__CL500-29_marine_group	s__bacterium_enrichment_culture_clone_B182011
OTU15543	304	131	265	165	163	152	78	21	39	134	121	214	213	141	135	304	23	27	174	125	68	22	145	122	115	21	24	64	40	40	32	45	43	28	k__Bacteria	p__Bacteroidetes	c__Bacteroidia	o__Chitinophagales	f__Chitinophagaceae	g__Terrimonas	s__unclassified_g__Terrimonas
OTU7848	60	43	50	126	79	150	78	13	34	49	42	70	52	70	91	139	15	7	308	286	237	152	244	217	110	55	89	87	133	113	118	108	115	75	k__Bacteria	p__Proteobacteria	c__Gammaproteobacteria	o__Betaproteobacteriales	f__Burkholderiaceae	g__Limnobacter	s__uncultured_bacterium_g__Limnobacter
OTU20944	5	8	0	0	0	0	14	0	1	0	0	0	0	0	0	0	0	0	97	123	320	1372	428	518	548	2	22	13	18	11	23	7	8	6	k__Bacteria	p__Chloroflexi	c__Chloroflexia	o__Chloroflexales	f__Chloroflexaceae	g__Candidatus_Chloroploca	s__unclassified_g__Candidatus_Chloroploca
OTU9324	288	152	294	28	39	43	13	21	13	183	164	217	264	348	340	323	257	201	9	9	3	2	4	4	4	30	32	61	43	16	39	30	36	20	k__Bacteria	p__Actinobacteria	c__Actinobacteria	o__Frankiales	f__Sporichthyaceae	g__hgcI_clade	s__uncultured_bacterium_g__hgcI_clade
OTU10095	1	0	0	0	0	0	179	1048	284	0	0	0	2	0	1	11	82	74	74	67	45	72	69	88	117	304	49	137	125	81	170	149	125	140	k__Bacteria	p__Patescibacteria	c__Saccharimonadia	o__Saccharimonadales	f__norank_o__Saccharimonadales	g__norank_f__norank_o__Saccharimonadales	s__uncultured_candidate_division_WS5_bacterium
OTU10248	0	4	0	54	69	49	98	435	145	3	1	1	1	1	0	0	0	0	115	297	307	421	83	233	211	348	86	83	102	64	34	65	81	38	k__Bacteria	p__Verrucomicrobia	c__Verrucomicrobiae	o__Chthoniobacterales	f__Terrimicrobiaceae	g__Terrimicrobium	s__uncultured_bacterium_g__Terrimicrobium
OTU18247	216	149	223	164	141	141	87	27	55	233	140	227	212	254	222	446	72	76	18	17	5	2	17	12	13	28	18	35	26	14	19	25	20	14	k__Bacteria	p__Bacteroidetes	c__Bacteroidia	o__Chitinophagales	f__Chitinophagaceae	g__Dinghuibacter	s__uncultured_bacterium_g__Dinghuibacter
OTU12811	254	139	211	459	449	315	21	117	45	74	92	129	67	45	62	52	98	125	22	18	10	20	12	13	7	74	21	46	33	22	23	18	20	15	k__Bacteria	p__Actinobacteria	c__Actinobacteria	o__Micrococcales	f__Microbacteriaceae	g__Candidatus_Aquiluna	s__uncultured_bacterium_g__Candidatus_Aquiluna
OTU10211	50	37	49	8	30	18	67	87	38	12	20	28	6	14	19	38	50	55	285	320	355	272	287	363	311	32	26	6	55	25	34	41	43	24	k__Bacteria	p__Planctomycetes	c__Phycisphaerae	o__Phycisphaerales	f__Phycisphaeraceae	g__CL500-3	s__uncultured_bacterium_g__CL500-3
OTU10469	19	13	13	61	58	56	87	158	225	108	77	109	87	92	80	115	331	202	73	41	33	20	112	76	41	179	70	119	68	117	99	47	53	55	k__Bacteria	p__Proteobacteria	c__Alphaproteobacteria	o__Rhizobiales	f__Rhizobiales_Incertae_Sedis	g__norank_f__Rhizobiales_Incertae_Sedis	s__uncultured_bacterium_g__norank_f__Rhizobiales_Incertae_Sedis
OTU15591	172	68	172	11	14	13	272	81	164	99	85	163	101	138	144	511	67	66	0	3	0	2	14	7	5	45	36	60	75	47	48	69	55	34	k__Bacteria	p__Gemmatimonadetes	c__Gemmatimonadetes	o__Gemmatimonadales	f__Gemmatimonadaceae	g__norank_f__Gemmatimonadaceae	s__uncultured_bacterium_g__norank_f__Gemmatimonadaceae
OTU18163	11	14	13	10	5	13	80	272	111	3	3	4	1	6	1	11	7	14	456	461	285	175	270	209	163	54	22	9	29	14	26	25	29	20	k__Bacteria	p__Proteobacteria	c__Gammaproteobacteria	o__Betaproteobacteriales	f__Rhodocyclaceae	g__norank_f__Rhodocyclaceae	s__metagenome_g__norank_f__Rhodocyclaceae
OTU18241	139	307	178	69	56	41	101	67	120	17	16	19	24	23	55	141	92	13	129	320	61	46	15	90	51	28	34	74	71	82	100	48	129	37	k__Bacteria	p__Proteobacteria	c__Alphaproteobacteria	o__SAR11_clade	f__Clade_III	g__norank_f__Clade_III	s__uncultured_Pelagibacterales_bacterium_g__norank_f__Clade_III
OTU17327	62	54	90	80	105	146	56	47	113	44	105	61	32	59	49	13	17	20	87	91	117	99	445	220	167	33	60	73	30	72	18	29	24	62	k__Bacteria	p__Bacteroidetes	c__Ignavibacteria	o__OPB56	f__norank_o__OPB56	g__norank_f__norank_o__OPB56	s__uncultured_bacterium_g__norank_f__norank_o__OPB56
OTU14902	317	130	285	46	28	45	106	8	25	57	81	105	58	77	96	269	3	8	121	105	82	41	71	84	45	9	23	47	73	23	37	57	55	31	k__Bacteria	p__Proteobacteria	c__Gammaproteobacteria	o__Betaproteobacteriales	f__Burkholderiaceae	g__MWH-UniP1_aquatic_group	s__uncultured_bacterium_g__MWH-UniP1_aquatic_group
OTU13699	135	82	95	21	14	15	101	19	26	141	135	201	148	178	151	403	56	60	0	0	0	0	4	1	2	36	67	129	66	53	89	48	85	73	k__Bacteria	p__Actinobacteria	c__Actinobacteria	o__Microtrichales	f__Ilumatobacteraceae	g__CL500-29_marine_group	s__uncultured_marine_bacterium_g__CL500-29_marine_group
OTU9235	0	0	0	1	1	0	279	47	125	1	0	0	0	0	0	0	0	0	1	0	18	11	42	52	66	260	272	74	281	244	323	307	118	110	k__Bacteria	p__Cyanobacteria	c__Oxyphotobacteria	o__Synechococcales	f__Prochlorotrichaceae	g__Prochlorothrix_PCC-9006	s__uncultured_cyanobacterium_g__Prochlorothrix_PCC-9006
OTU15722	117	47	100	28	23	30	49	277	109	120	110	96	80	63	71	144	441	492	4	0	1	2	2	5	1	65	25	30	16	14	21	21	15	12	k__Bacteria	p__Actinobacteria	c__Actinobacteria	o__Frankiales	f__Sporichthyaceae	g__unclassified_f__Sporichthyaceae	s__unclassified_f__Sporichthyaceae
OTU15588	45	11	46	17	19	27	149	0	11	34	67	88	55	97	80	164	1	0	169	143	89	85	204	199	149	5	61	71	93	55	75	96	97	71	k__Bacteria	p__Proteobacteria	c__Gammaproteobacteria	o__unclassified_c__Gammaproteobacteria	f__unclassified_c__Gammaproteobacteria	g__unclassified_c__Gammaproteobacteria	s__unclassified_c__Gammaproteobacteria
OTU17997	42	59	81	118	183	141	32	76	56	49	16	31	30	58	31	65	114	88	69	101	44	61	223	80	43	143	61	48	84	54	59	62	64	38	k__Bacteria	p__Proteobacteria	c__Alphaproteobacteria	o__Acetobacterales	f__Acetobacteraceae	g__Roseomonas	s__unclassified_g__Roseomonas
OTU1245	212	201	186	83	84	82	68	7	10	91	153	230	128	160	157	186	20	17	1	1	1	3	8	11	10	15	50	73	48	41	50	32	56	21	k__Bacteria	p__Actinobacteria	c__Actinobacteria	o__Microtrichales	f__Ilumatobacteraceae	g__CL500-29_marine_group	s__metagenome_g__CL500-29_marine_group
OTU6314	1	2	0	0	0	0	90	35	59	0	0	0	0	0	0	0	0	0	14	5	95	64	162	150	100	288	155	59	228	136	206	264	140	104	k__Bacteria	p__Cyanobacteria	c__Oxyphotobacteria	o__Synechococcales	f__Prochlorotrichaceae	g__Prochlorothrix_PCC-9006	s__uncultured_bacterium_g__Prochlorothrix_PCC-9006
OTU8025	0	4	0	0	0	0	118	2	21	0	0	0	0	0	0	0	0	0	9	3	298	182	81	296	278	48	126	42	202	202	203	106	67	45	k__Bacteria	p__Cyanobacteria	c__Oxyphotobacteria	o__Phormidesmiales	f__Nodosilineaceae	g__Nodosilinea_PCC-7104	s__uncultured_bacterium_g__Nodosilinea_PCC-7104
OTU14892	45	26	38	0	0	2	161	111	66	100	58	75	138	122	90	244	155	170	22	15	21	22	35	117	102	32	47	24	57	33	29	48	48	25	k__Bacteria	p__Bacteroidetes	c__Bacteroidia	o__Cytophagales	f__Microscillaceae	g__norank_f__Microscillaceae	s__unclassified_g__norank_f__Microscillaceae
OTU9938	3	1	1	1	2	0	99	38	68	32	40	64	93	124	97	278	124	94	81	48	49	67	175	143	157	37	50	54	35	37	40	39	24	25	k__Bacteria	p__Actinobacteria	c__Actinobacteria	o__Microtrichales	f__Ilumatobacteraceae	g__CL500-29_marine_group	s__metagenome_g__CL500-29_marine_group
OTU18015	17	10	11	84	90	107	13	255	45	2	3	2	5	2	2	1	4	9	286	180	141	97	242	159	145	112	27	18	41	20	25	20	18	15	k__Bacteria	p__Bacteroidetes	c__Bacteroidia	o__Sphingobacteriales	f__NS11-12_marine_group	g__norank_f__NS11-12_marine_group	s__uncultured_Sphingobacterium_sp._g__norank_f__NS11-12_marine_group
OTU15681	37	13	27	9	7	12	29	94	63	174	110	179	146	138	127	202	183	252	13	7	5	2	30	23	22	53	16	35	27	17	27	14	24	20	k__Bacteria	p__Bacteroidetes	c__Bacteroidia	o__Chitinophagales	f__Chitinophagaceae	g__Terrimonas	s__uncultured_bacterium_g__Terrimonas
OTU6768	1	7	0	24	6	9	51	2	17	0	0	0	0	0	0	0	0	0	10	26	183	261	150	172	278	59	83	24	124	163	128	121	75	54	k__Bacteria	p__Cyanobacteria	c__Oxyphotobacteria	o__Phormidesmiales	f__Nodosilineaceae	g__Nodosilinea_PCC-7104	s__uncultured_bacterium_g__Nodosilinea_PCC-7104
OTU18262	2	0	0	8	12	6	33	87	48	26	15	22	14	28	17	22	128	86	247	145	208	118	204	172	111	29	9	25	20	11	16	28	16	14	k__Bacteria	p__Actinobacteria	c__Actinobacteria	o__Corynebacteriales	f__Mycobacteriaceae	g__Mycobacterium	s__unclassified_g__Mycobacterium
OTU20867	0	4	0	0	0	0	17	1	4	0	0	0	0	0	0	0	0	0	165	208	285	261	215	312	214	1	10	11	42	24	30	16	22	25	k__Bacteria	p__Planctomycetes	c__Phycisphaerae	o__Phycisphaerales	f__Phycisphaeraceae	g__CL500-3	s__uncultured_bacterium_g__CL500-3
OTU20916	4	12	1	0	0	0	0	2	0	0	0	0	0	0	0	0	1	0	416	153	172	495	150	223	227	0	0	0	0	0	0	0	0	0	k__Bacteria	p__Patescibacteria	c__WWE3	o__norank_c__WWE3	f__norank_o__norank_c__WWE3	g__norank_f__norank_o__norank_c__WWE3	s__unclassified_g__norank_f__norank_o__norank_c__WWE3
OTU15527	23	15	20	0	1	1	140	368	137	14	14	9	62	70	52	140	275	280	5	3	1	1	9	17	17	29	16	11	22	20	8	24	26	11	k__Bacteria	p__Bacteroidetes	c__Bacteroidia	o__Cytophagales	f__Microscillaceae	g__norank_f__Microscillaceae	s__marine_metagenome_g__norank_f__Microscillaceae
OTU17527	15	92	27	132	28	28	54	29	14	31	17	17	60	25	11	3	11	2	20	37	79	336	143	182	162	57	32	20	37	17	28	42	30	3	k__Bacteria	p__Cyanobacteria	c__Oxyphotobacteria	o__Synechococcales	f__Cyanobiaceae	g__Cyanobium_PCC-6307	s__uncultured_bacterium_g__Cyanobium_PCC-6307
OTU6351	39	27	15	16	16	15	90	34	41	13	14	15	130	119	87	52	31	29	6	2	1	3	36	28	23	94	115	133	113	82	86	98	97	81	k__Bacteria	p__Actinobacteria	c__Actinobacteria	o__Microtrichales	f__Ilumatobacteraceae	g__CL500-29_marine_group	s__unclassified_g__CL500-29_marine_group
OTU12817	54	3	7	243	180	429	1	40	119	13	2	6	4	3	0	20	102	15	0	0	0	20	0	2	0	6	25	1	12	6	10	152	103	185	k__Bacteria	p__Firmicutes	c__Bacilli	o__Bacillales	f__Planococcaceae	g__Planomicrobium	s__Planococcus_sp._g__Planomicrobium
OTU15225	0	0	0	0	0	0	1	4	4	49	38	45	100	92	52	66	517	742	0	0	0	0	0	0	0	0	0	0	2	1	3	0	0	0	k__Bacteria	p__Acidobacteria	c__Blastocatellia_Subgroup_4	o__Blastocatellales	f__Blastocatellaceae	g__JGI_0001001-H03	s__unclassified_g__JGI_0001001-H03
OTU6418	40	15	33	10	23	18	2	4	11	40	31	59	61	75	48	118	21	29	256	116	108	60	132	92	91	21	29	38	33	24	16	18	25	17	k__Bacteria	p__Bacteroidetes	c__Bacteroidia	o__Sphingobacteriales	f__NS11-12_marine_group	g__norank_f__NS11-12_marine_group	s__uncultured_bacterium_g__norank_f__NS11-12_marine_group
OTU15687	0	0	0	0	0	0	33	177	62	0	0	0	6	4	7	80	526	597	0	0	0	0	4	7	10	85	13	15	10	13	27	12	17	6	k__Bacteria	p__Patescibacteria	c__Saccharimonadia	o__Saccharimonadales	f__norank_o__Saccharimonadales	g__norank_f__norank_o__Saccharimonadales	s__uncultured_bacterium_g__norank_f__norank_o__Saccharimonadales
OTU20954	48	15	41	25	12	23	44	0	1	20	40	58	34	58	71	124	1	1	66	62	61	66	108	91	94	4	50	57	99	63	64	69	72	52	k__Bacteria	p__Proteobacteria	c__Gammaproteobacteria	o__Gammaproteobacteria_Incertae_Sedis	f__unclassified_o__Gammaproteobacteria_Incertae_Sedis	g__Acidibacter	s__uncultured_bacterium_g__Acidibacter
OTU14889	57	32	60	128	119	118	4	17	25	136	61	79	91	91	89	90	181	169	4	0	2	1	2	3	1	24	6	8	2	2	3	1	4	2	k__Bacteria	p__Proteobacteria	c__Alphaproteobacteria	o__Sphingomonadales	f__Sphingomonadaceae	g__unclassified_f__Sphingomonadaceae	s__unclassified_f__Sphingomonadaceae
OTU6322	0	7	0	0	0	0	21	30	12	0	0	0	0	0	0	0	0	0	31	42	178	353	137	120	85	86	77	35	80	94	85	54	39	30	k__Bacteria	p__Chloroflexi	c__Anaerolineae	o__Caldilineales	f__Caldilineaceae	g__norank_f__Caldilineaceae	s__unclassified_g__norank_f__Caldilineaceae
OTU15666	3	0	2	0	0	0	0	6	0	91	54	83	85	73	73	128	445	518	0	0	0	0	0	0	0	1	0	5	0	0	1	0	0	0	k__Bacteria	p__Actinobacteria	c__Actinobacteria	o__Micrococcales	f__Microbacteriaceae	g__Aurantimicrobium	s__uncultured_bacterium_g__Aurantimicrobium
OTU1282	67	54	42	18	15	16	1	19	3	101	38	65	47	39	40	43	392	431	0	1	0	0	0	0	0	43	2	17	9	4	8	6	7	9	k__Bacteria	p__Actinobacteria	c__Actinobacteria	o__unclassified_c__Actinobacteria	f__unclassified_c__Actinobacteria	g__unclassified_c__Actinobacteria	s__unclassified_c__Actinobacteria
OTU7901	123	72	71	9	10	11	26	6	24	0	0	3	3	1	6	1	0	2	179	94	82	64	103	96	38	43	55	62	76	53	74	53	54	37	k__Bacteria	p__Bacteroidetes	c__Bacteroidia	o__Chitinophagales	f__Saprospiraceae	g__Candidatus_Aquirestis	s__uncultured_bacterium_g__Candidatus_Aquirestis
OTU9241	9	9	5	2	1	3	60	125	96	3	0	9	3	1	8	4	4	4	0	0	0	0	0	0	0	108	14	134	99	60	203	194	147	220	k__Bacteria	p__Deinococcus-Thermus	c__Deinococci	o__Deinococcales	f__Deinococcaceae	g__Deinococcus	s__unclassified_g__Deinococcus
OTU17337	10	5	4	9	20	12	5	38	7	1	0	1	0	2	0	0	0	1	243	131	119	101	310	166	173	48	14	15	22	13	22	12	9	5	k__Bacteria	p__Bacteroidetes	c__Bacteroidia	o__Sphingobacteriales	f__NS11-12_marine_group	g__norank_f__NS11-12_marine_group	s__uncultured_bacterium_g__norank_f__NS11-12_marine_group
OTU17418	1	4	0	0	0	0	143	84	134	0	0	0	0	0	0	0	0	0	4	3	85	86	30	140	98	120	73	30	84	149	115	63	28	31	k__Bacteria	p__Cyanobacteria	c__Oxyphotobacteria	o__unclassified_c__Oxyphotobacteria	f__unclassified_c__Oxyphotobacteria	g__unclassified_c__Oxyphotobacteria	s__unclassified_c__Oxyphotobacteria
OTU13806	118	33	90	25	18	22	17	0	1	11	29	43	22	40	32	51	0	0	234	211	119	73	70	55	46	1	9	12	29	17	19	11	26	14	k__Bacteria	p__Proteobacteria	c__Gammaproteobacteria	o__Gammaproteobacteria_Incertae_Sedis	f__unclassified_o__Gammaproteobacteria_Incertae_Sedis	g__Acidibacter	s__unclassified_g__Acidibacter
OTU17401	14	14	6	15	12	6	30	20	19	24	18	33	11	21	19	26	34	26	153	141	121	91	128	96	79	53	36	52	28	26	33	39	39	33	k__Bacteria	p__Actinobacteria	c__Actinobacteria	o__PeM15	f__norank_o__PeM15	g__norank_f__norank_o__PeM15	s__unclassified_g__norank_f__norank_o__PeM15
OTU6282	0	3	2	52	26	25	53	54	50	227	89	55	21	53	59	15	83	132	0	0	3	17	4	12	21	119	57	22	50	65	41	29	15	22	k__Bacteria	p__Cyanobacteria	c__Oxyphotobacteria	o__Chloroplast	f__norank_o__Chloroplast	g__norank_f__norank_o__Chloroplast	s__unclassified_g__norank_f__norank_o__Chloroplast
OTU4864	81	54	83	84	95	128	17	16	12	141	90	141	66	91	64	159	27	32	11	7	4	0	0	0	0	8	9	11	7	7	4	6	9	7	k__Bacteria	p__Bacteroidetes	c__Bacteroidia	o__Cytophagales	f__Cyclobacteriaceae	g__Algoriphagus	s__uncultured_Hongiella_sp.
OTU17423	68	50	65	53	51	50	30	8	27	116	58	153	54	59	42	85	106	65	15	9	14	11	25	13	10	20	25	50	21	23	17	21	21	13	k__Bacteria	p__Proteobacteria	c__Alphaproteobacteria	o__Rhizobiales	f__Beijerinckiaceae	g__Methylocystis	s__uncultured_bacterium_g__Methylocystis
OTU1260	3	1	1	0	0	0	57	29	42	81	49	156	85	105	59	88	91	77	1	1	1	4	9	4	10	56	22	107	55	39	58	52	54	31	k__Bacteria	p__Chloroflexi	c__Chloroflexia	o__Thermomicrobiales	f__JG30-KF-CM45	g__norank_f__JG30-KF-CM45	s__unclassified_g__norank_f__JG30-KF-CM45
OTU1360	122	29	90	72	99	92	20	3	13	56	170	153	43	53	34	138	3	2	50	25	17	2	26	22	17	3	7	10	12	11	9	9	10	5	k__Bacteria	p__Bacteroidetes	c__Bacteroidia	o__Flavobacteriales	f__Cryomorphaceae	g__norank_f__Cryomorphaceae	s__uncultured_bacterium_g__norank_f__Cryomorphaceae
OTU6361	0	0	0	5	3	6	4	0	1	20	19	11	15	22	28	2	0	0	0	0	8	2	0	4	8	43	203	103	126	395	142	128	55	68	k__Bacteria	p__Cyanobacteria	c__Oxyphotobacteria	o__Chloroplast	f__norank_o__Chloroplast	g__norank_f__norank_o__Chloroplast	s__Heterosigma_akashiwo_g__norank
OTU14865	23	22	19	9	13	8	33	9	20	11	14	23	11	15	11	25	7	5	99	87	79	75	76	93	56	72	41	51	82	84	68	62	58	43	k__Bacteria	p__Proteobacteria	c__Alphaproteobacteria	o__unclassified_c__Alphaproteobacteria	f__unclassified_c__Alphaproteobacteria	g__unclassified_c__Alphaproteobacteria	s__unclassified_c__Alphaproteobacteria
OTU1368	6	1	11	128	140	182	3	1	3	71	213	85	78	173	109	89	10	32	4	0	3	2	11	1	5	3	1	4	4	3	1	0	1	3	k__Bacteria	p__Bacteroidetes	c__Ignavibacteria	o__OPB56	f__norank_o__OPB56	g__norank_f__norank_o__OPB56	s__uncultured_bacterium_g__norank_f__norank_o__OPB56
OTU10080	0	2	0	0	0	0	134	13	28	0	0	0	0	0	0	0	0	0	12	16	65	22	114	101	72	40	107	27	169	79	132	138	54	49	k__Bacteria	p__Cyanobacteria	c__Oxyphotobacteria	o__Synechococcales	f__Prochlorotrichaceae	g__Prochlorothrix_PCC-9006	s__uncultured_bacterium_g__Prochlorothrix_PCC-9006
OTU10060	2	4	2	0	0	0	337	607	293	11	8	3	5	6	3	3	3	9	13	8	9	8	1	4	3	5	0	1	0	0	2	1	6	3	k__Bacteria	p__Proteobacteria	c__Gammaproteobacteria	o__Betaproteobacteriales	f__Burkholderiaceae	g__unclassified_f__Burkholderiaceae	s__unclassified_f__Burkholderiaceae
OTU13788	63	25	53	3	3	7	15	0	0	17	67	102	55	117	95	174	0	2	56	29	24	7	27	38	12	1	38	35	73	47	35	49	50	29	k__Bacteria	p__Proteobacteria	c__Gammaproteobacteria	o__unclassified_c__Gammaproteobacteria	f__unclassified_c__Gammaproteobacteria	g__unclassified_c__Gammaproteobacteria	s__unclassified_c__Gammaproteobacteria
OTU6353	14	5	3	77	114	83	1	3	19	2	2	0	1	0	2	26	43	4	0	0	0	56	11	4	3	57	287	98	81	12	14	96	86	132	k__Bacteria	p__Firmicutes	c__Bacilli	o__Lactobacillales	f__Aerococcaceae	g__Aerococcus	s__Aerococcus_viridans
OTU20898	3	8	0	0	0	0	6	5	5	0	0	0	0	0	0	0	0	0	61	70	201	357	171	176	114	28	18	8	14	22	9	8	10	8	k__Bacteria	p__Chloroflexi	c__Anaerolineae	o__Caldilineales	f__Caldilineaceae	g__norank_f__Caldilineaceae	s__metagenome_g__norank_f__Caldilineaceae
OTU15691	38	70	113	1	2	6	98	112	74	43	30	34	42	44	41	45	101	101	10	21	40	11	36	65	73	11	2	1	3	6	6	9	6	3	k__Bacteria	p__Planctomycetes	c__OM190	o__norank_c__OM190	f__norank_o__norank_c__OM190	g__norank_f__norank_o__norank_c__OM190	s__uncultured_bacterium_g__norank_f__norank_o__norank_c__OM190
OTU14847	27	11	26	91	104	102	13	3	3	108	86	140	79	89	80	153	17	17	16	13	4	3	16	14	3	10	5	10	4	9	8	6	4	3	k__Bacteria	p__Bacteroidetes	c__Bacteroidia	o__Chitinophagales	f__Chitinophagaceae	g__Dinghuibacter	s__uncultured_bacterium_g__Dinghuibacter
OTU11309	354	99	185	1	0	0	6	5	2	26	91	99	23	32	20	53	45	25	1	0	0	3	2	2	2	15	8	16	21	38	25	23	15	9	k__Bacteria	p__Chloroflexi	c__Chloroflexia	o__Chloroflexales	f__Roseiflexaceae	g__norank_f__Roseiflexaceae	s__unclassified_g__norank_f__Roseiflexaceae
OTU17503	0	0	3	28	14	28	21	29	41	153	55	65	20	55	59	19	38	54	1	1	15	3	6	8	20	87	61	9	72	98	67	56	22	19	k__Bacteria	p__Cyanobacteria	c__Oxyphotobacteria	o__Chloroplast	f__norank_o__Chloroplast	g__norank_f__norank_o__Chloroplast	s__unclassified_g__norank_f__norank_o__Chloroplast
OTU15603	46	17	35	3	6	1	4	2	5	93	112	174	76	75	59	236	72	58	25	7	19	5	15	20	15	3	8	3	9	2	5	3	8	1	k__Bacteria	p__Bacteroidetes	c__Bacteroidia	o__Sphingobacteriales	f__NS11-12_marine_group	g__norank_f__NS11-12_marine_group	s__unclassified_g__norank_f__NS11-12_marine_group
OTU17444	32	25	20	0	0	0	138	204	96	6	5	7	10	10	7	15	19	14	33	53	52	112	70	79	66	18	6	6	17	15	9	20	22	5	k__Bacteria	p__Planctomycetes	c__Phycisphaerae	o__Phycisphaerales	f__Phycisphaeraceae	g__CL500-3	s__uncultured_bacterium_g__CL500-3
OTU18479	11	55	3	174	213	140	4	0	1	9	1	18	0	0	2	3	0	0	0	2	0	3	1	0	2	10	242	7	59	63	30	31	26	66	k__Bacteria	p__Proteobacteria	c__Gammaproteobacteria	o__Pseudomonadales	f__Moraxellaceae	g__Acinetobacter	s__unclassified_g__Acinetobacter
OTU6348	0	1	0	24	40	25	17	26	22	2	0	2	2	1	0	0	0	1	57	134	76	109	55	89	84	152	25	41	33	51	14	31	44	14	k__Bacteria	p__Verrucomicrobia	c__Verrucomicrobiae	o__Chthoniobacterales	f__Chthoniobacteraceae	g__LD29	s__uncultured_bacterium_g__LD29
OTU6415	188	102	120	38	32	34	16	2	4	23	18	58	57	43	53	42	14	12	7	3	5	6	58	36	21	11	19	24	25	19	23	15	26	16	k__Bacteria	p__Actinobacteria	c__Actinobacteria	o__Microtrichales	f__Ilumatobacteraceae	g__CL500-29_marine_group	s__uncultured_Acidimicrobidae_bacterium_g__CL500-29_marine_group
OTU7789	6	2	7	6	14	12	26	305	77	8	3	6	8	3	2	9	124	202	13	15	11	0	2	4	0	149	30	22	21	14	25	12	16	14	k__Bacteria	p__Bacteroidetes	c__Bacteroidia	o__Chitinophagales	f__Saprospiraceae	g__norank_f__Saprospiraceae	s__metagenome_g__norank_f__Saprospiraceae
OTU7814	18	32	41	8	10	10	32	2	5	13	5	18	12	22	26	29	6	4	28	75	41	23	99	71	35	16	37	69	87	48	55	90	61	36	k__Bacteria	p__Acidobacteria	c__Subgroup_6	o__norank_c__Subgroup_6	f__norank_o__norank_c__Subgroup_6	g__norank_f__norank_o__norank_c__Subgroup_6	s__unclassified_g__norank_f__norank_o__norank_c__Subgroup_6
OTU20994	53	32	59	1	0	1	60	7	8	30	52	57	53	65	47	96	6	3	29	21	12	22	154	96	76	1	15	3	30	9	10	11	20	8	k__Bacteria	p__Bacteroidetes	c__Bacteroidia	o__Sphingobacteriales	f__AKYH767	g__norank_f__AKYH767	s__uncultured_bacterium_g__norank_f__AKYH767
OTU13736	209	188	51	4	3	1	2	2	4	38	7	6	6	0	3	11	0	1	4	0	0	0	0	1	2	7	3	12	19	4	8	179	248	81	k__Bacteria	p__Proteobacteria	c__Gammaproteobacteria	o__Betaproteobacteriales	f__Chromobacteriaceae	g__Vogesella	s__uncultured_bacterium_g__Vogesella
OTU11313	335	203	277	24	36	29	1	0	1	27	22	32	10	14	21	24	3	2	1	0	1	0	0	1	0	1	1	7	7	1	3	1	3	0	k__Bacteria	p__Actinobacteria	c__Actinobacteria	o__Frankiales	f__Sporichthyaceae	g__hgcI_clade	s__uncultured_Microbacteriaceae_bacterium_g__hgcI_clade
OTU6331	71	37	75	28	24	22	44	67	40	11	27	18	26	39	33	67	56	55	0	0	0	0	1	2	5	45	26	49	35	46	29	30	52	17	k__Bacteria	p__Actinobacteria	c__Actinobacteria	o__Frankiales	f__Sporichthyaceae	g__hgcI_clade	s__unclassified_g__hgcI_clade
OTU13821	141	106	137	14	25	38	10	1	1	63	65	72	65	76	61	84	9	10	1	2	4	2	6	3	0	4	6	15	10	11	8	9	8	6	k__Bacteria	p__Proteobacteria	c__Alphaproteobacteria	o__Rhizobiales	f__Beijerinckiaceae	g__FukuN57	s__uncultured_bacterium_g__FukuN57
OTU7431	18	11	21	10	7	22	39	39	37	28	21	49	25	43	31	62	14	24	33	26	14	7	104	38	33	29	27	43	48	30	32	37	41	29	k__Bacteria	p__Proteobacteria	c__Gammaproteobacteria	o__Betaproteobacteriales	f__Burkholderiaceae	g__unclassified_f__Burkholderiaceae	s__unclassified_f__Burkholderiaceae
OTU17560	0	0	0	0	0	0	37	12	40	0	0	0	0	0	0	0	0	0	2	2	108	51	104	104	306	63	60	20	42	28	16	19	5	8	k__Bacteria	p__Cyanobacteria	c__Oxyphotobacteria	o__Nostocales	f__Nostocaceae	g__Cylindrospermopsis_CRJ1	s__Cylindrospermopsis_raciborskii
OTU15729	65	32	40	0	1	0	15	27	20	126	68	114	70	73	64	158	36	58	0	2	1	1	12	12	19	0	1	0	1	1	0	2	5	2	k__Bacteria	p__Proteobacteria	c__Deltaproteobacteria	o__Oligoflexales	f__Oligoflexaceae	g__Silvanigrella	s__unclassified_g__Silvanigrella
OTU18188	11	8	20	11	5	8	7	0	0	0	0	1	2	1	6	2	0	0	195	184	155	55	78	65	48	2	20	45	17	17	25	9	17	10	k__Bacteria	p__Actinobacteria	c__Actinobacteria	o__Microtrichales	f__Ilumatobacteraceae	g__CL500-29_marine_group	s__unclassified_g__CL500-29_marine_group
OTU1381	83	56	90	23	27	30	21	2	11	52	40	67	28	51	54	142	4	14	5	11	3	5	41	19	15	7	10	10	17	13	22	19	19	9	k__Bacteria	p__Proteobacteria	c__Gammaproteobacteria	o__Betaproteobacteriales	f__Burkholderiaceae	g__unclassified_f__Burkholderiaceae	s__unclassified_f__Burkholderiaceae
OTU9394	164	65	126	48	75	70	1	4	3	68	66	145	12	19	9	36	6	5	19	24	7	2	3	0	3	0	5	4	4	3	6	6	4	2	k__Bacteria	p__Bacteroidetes	c__Bacteroidia	o__Sphingobacteriales	f__NS11-12_marine_group	g__norank_f__NS11-12_marine_group	s__uncultured_Flexibacteraceae_bacterium_g__norank
OTU20287	2	8	2	0	0	0	2	2	3	0	0	0	0	0	0	0	0	0	1	1	37	61	149	258	315	22	23	3	27	22	27	26	7	6	k__Bacteria	p__Cyanobacteria	c__Oxyphotobacteria	o__Chloroplast	f__norank_o__Chloroplast	g__norank_f__norank_o__Chloroplast	s__unclassified_g__norank_f__norank_o__Chloroplast
OTU15476	16	7	9	0	1	4	19	7	13	6	5	12	13	5	7	33	3	0	11	2	4	2	8	4	2	55	7	38	113	14	103	62	274	144	k__Bacteria	p__Proteobacteria	c__Gammaproteobacteria	o__Betaproteobacteriales	f__Burkholderiaceae	g__Pelomonas	s__uncultured_beta_proteobacterium_g__Pelomonas
OTU6379	7	2	3	9	6	9	13	12	24	0	0	1	0	1	0	0	0	4	105	87	114	154	85	115	84	26	15	10	20	37	20	7	17	13	k__Bacteria	p__Proteobacteria	c__Alphaproteobacteria	o__Rhizobiales	f__A0839	g__norank_f__A0839	s__uncultured_bacterium_g__norank_f__A0839
OTU15568	2	3	1	0	3	3	24	67	39	45	28	39	55	48	59	79	124	102	19	10	10	5	3	15	12	42	9	12	15	15	21	36	33	18	k__Bacteria	p__Proteobacteria	c__Alphaproteobacteria	o__Rickettsiales	f__Mitochondria	g__norank_f__Mitochondria	s__uncultured_Rickettsiales_bacterium_g__norank_f__Mitochondria
OTU13770	31	15	28	20	27	20	6	68	21	15	28	28	4	13	12	23	50	77	112	47	50	26	12	64	51	28	4	4	13	24	19	12	26	5	k__Bacteria	p__Firmicutes	c__Erysipelotrichia	o__Erysipelotrichales	f__Erysipelotrichaceae	g__Erysipelotrichaceae_UCG-004	s__uncultured_bacterium_g__Erysipelotrichaceae_UCG-004
OTU9502	41	13	26	13	15	11	81	22	33	27	23	48	36	51	44	128	6	7	6	12	7	5	29	17	23	13	30	28	43	24	27	32	23	9	k__Bacteria	p__Gemmatimonadetes	c__Gemmatimonadetes	o__Gemmatimonadales	f__Gemmatimonadaceae	g__norank_f__Gemmatimonadaceae	s__uncultured_bacterium_g__norank_f__Gemmatimonadaceae
OTU3824	210	113	170	19	6	10	37	4	14	3	5	16	9	17	15	50	0	0	2	4	5	5	9	4	8	1	6	27	17	18	20	39	35	46	k__Bacteria	p__Proteobacteria	c__Alphaproteobacteria	o__Sphingomonadales	f__Sphingomonadaceae	g__Novosphingobium	s__unclassified_g__Novosphingobium
OTU9315	68	31	66	19	39	24	43	32	38	20	18	18	22	32	23	66	20	26	24	18	10	17	61	31	17	7	10	28	31	13	17	17	21	16	k__Bacteria	p__Proteobacteria	c__Gammaproteobacteria	o__Betaproteobacteriales	f__Burkholderiaceae	g__unclassified_f__Burkholderiaceae	s__unclassified_f__Burkholderiaceae
OTU6340	5	2	5	48	35	54	43	25	22	6	3	6	8	14	9	26	12	12	32	33	35	28	91	45	27	32	29	22	48	20	29	32	33	30	k__Bacteria	p__Proteobacteria	c__Gammaproteobacteria	o__Betaproteobacteriales	f__Burkholderiaceae	g__unclassified_f__Burkholderiaceae	s__unclassified_f__Burkholderiaceae
OTU11440	96	52	88	1	2	2	5	20	14	121	54	81	46	53	62	50	54	70	1	1	0	0	0	0	0	3	1	0	1	0	0	3	10	8	k__Bacteria	p__Bacteroidetes	c__Bacteroidia	o__Cytophagales	f__Spirosomaceae	g__Pseudarcicella	s__uncultured_bacterium_g__Pseudarcicella
OTU12850	56	28	36	20	17	18	17	8	19	36	58	76	27	31	20	62	10	14	79	27	34	24	50	36	21	7	8	8	10	7	8	13	8	3	k__Bacteria	p__Bacteroidetes	c__Bacteroidia	o__Flavobacteriales	f__Crocinitomicaceae	g__Fluviicola	s__uncultured_Cryomorphaceae_bacterium_g__Fluviicola
OTU12857	39	17	49	16	15	13	33	3	4	15	19	25	14	29	26	57	2	4	44	50	26	14	64	69	23	8	18	28	41	22	21	24	35	23	k__Bacteria	p__Proteobacteria	c__Gammaproteobacteria	o__Betaproteobacteriales	f__Burkholderiaceae	g__Limnobacter	s__uncultured_bacterium_g__Limnobacter
OTU15724	61	39	64	20	15	21	0	8	4	38	15	37	23	11	15	38	198	258	0	0	0	0	0	1	0	9	1	2	3	1	3	0	0	3	k__Bacteria	p__Proteobacteria	c__Gammaproteobacteria	o__Betaproteobacteriales	f__Burkholderiaceae	g__Ramlibacter	s__uncultured_bacterium_g__Ramlibacter
OTU10006	42	105	117	2	0	1	17	57	9	35	22	53	49	37	32	6	41	30	2	12	14	4	1	6	3	25	18	7	25	14	20	27	34	9	k__Bacteria	p__Cyanobacteria	c__Sericytochromatia	o__norank_c__Sericytochromatia	f__norank_o__norank_c__Sericytochromatia	g__norank_f__norank_o__norank_c__Sericytochromatia	s__uncultured_bacterium_g__norank_f__norank_o__norank_c__Sericytochromatia
OTU15727	5	3	3	1	6	2	2	8	3	31	32	65	19	30	24	39	249	317	0	0	0	0	0	0	0	7	1	1	0	5	9	1	5	2	k__Bacteria	p__Planctomycetes	c__unclassified_p__Planctomycetes	o__unclassified_p__Planctomycetes	f__unclassified_p__Planctomycetes	g__unclassified_p__Planctomycetes	s__unclassified_p__Planctomycetes
OTU18265	75	28	48	35	34	30	3	0	0	30	32	69	28	49	34	42	0	1	46	25	28	19	29	24	21	5	16	29	11	16	23	8	14	13	k__Bacteria	p__Actinobacteria	c__Actinobacteria	o__Microtrichales	f__norank_o__Microtrichales	g__norank_f__norank_o__Microtrichales	s__unclassified_g__norank_f__norank_o__Microtrichales
OTU4942	187	102	169	29	34	35	25	37	32	4	1	2	7	7	12	1	3	8	8	5	7	2	2	6	10	27	16	19	14	10	9	13	8	7	k__Bacteria	p__Actinobacteria	c__Actinobacteria	o__Micrococcales	f__Microbacteriaceae	g__Candidatus_Planktoluna	s__uncultured_bacterium_g__Candidatus_Planktoluna
OTU1350	2	1	2	1	0	0	1	1	2	64	28	47	32	44	34	76	243	212	6	2	3	0	0	1	0	19	5	1	2	3	1	7	2	3	k__Bacteria	p__Proteobacteria	c__Alphaproteobacteria	o__Rickettsiales	f__Mitochondria	g__norank_f__Mitochondria	s__unclassified_g__norank_f__Mitochondria
OTU13743	47	33	155	26	28	16	75	4	19	22	78	54	31	17	26	33	7	7	1	2	0	1	1	2	0	4	5	18	32	28	19	20	8	5	k__Bacteria	p__Chloroflexi	c__SL56_marine_group	o__norank_c__SL56_marine_group	f__norank_o__norank_c__SL56_marine_group	g__norank_f__norank_o__norank_c__SL56_marine_group	s__uncultured_bacterium_g__norank_f__norank_o__norank_c__SL56_marine_group
OTU1256	3	1	0	30	47	53	26	103	56	18	11	23	12	17	8	19	183	115	1	1	2	4	3	1	0	12	4	16	6	6	8	11	12	8	k__Bacteria	p__Actinobacteria	c__Actinobacteria	o__Corynebacteriales	f__Mycobacteriaceae	g__Mycobacterium	s__unclassified_g__Mycobacterium
OTU14888	2	3	3	0	0	0	1	5	11	18	19	3	76	89	96	12	48	75	0	0	6	0	46	27	18	56	35	28	21	35	8	18	8	39	k__Bacteria	p__Bacteroidetes	c__Bacteroidia	o__Sphingobacteriales	f__env.OPS_17	g__norank_f__env.OPS_17	s__uncultured_bacterium_g__norank_f__env.OPS_17
OTU11333	19	10	13	6	4	2	6	1	5	33	24	43	60	63	65	251	34	48	12	4	5	1	0	0	2	10	13	5	10	8	13	12	14	7	k__Bacteria	p__Proteobacteria	c__Gammaproteobacteria	o__Betaproteobacteriales	f__Burkholderiaceae	g__Polynucleobacter	s__Polynucleobacter_cosmopolitanus
OTU6383	46	25	26	14	17	9	23	3	8	22	27	58	54	62	61	68	3	5	21	8	5	6	14	16	18	9	24	45	25	20	18	8	20	6	k__Bacteria	p__Actinobacteria	c__Actinobacteria	o__Microtrichales	f__Ilumatobacteraceae	g__CL500-29_marine_group	s__metagenome_g__CL500-29_marine_group
OTU8021	5	2	2	22	23	17	28	13	16	43	26	68	37	48	33	56	29	21	16	16	18	16	17	13	11	17	7	33	23	20	24	21	31	17	k__Bacteria	p__Actinobacteria	c__Actinobacteria	o__PeM15	f__norank_o__PeM15	g__norank_f__norank_o__PeM15	s__unclassified_g__norank_f__norank_o__PeM15
OTU13813	107	40	79	8	6	8	17	38	18	94	54	69	30	30	21	32	31	29	0	0	0	0	0	1	0	21	4	13	2	2	5	8	6	4	k__Bacteria	p__Bacteroidetes	c__Bacteroidia	o__Chitinophagales	f__Chitinophagaceae	g__Sediminibacterium	s__unclassified_g__Sediminibacterium
OTU13745	3	6	3	20	11	17	22	19	19	133	53	41	11	20	27	18	31	45	0	0	2	0	0	12	25	36	17	14	43	23	56	24	10	11	k__Bacteria	p__Cyanobacteria	c__Oxyphotobacteria	o__Chloroplast	f__norank_o__Chloroplast	g__norank_f__norank_o__Chloroplast	s__Guillardia_theta
OTU7063	1	10	1	1	1	2	102	9	53	7	6	12	9	9	12	7	3	2	1	3	22	2	18	47	68	13	43	9	80	45	62	61	16	15	k__Bacteria	p__Cyanobacteria	c__Oxyphotobacteria	o__Chloroplast	f__norank_o__Chloroplast	g__norank_f__norank_o__Chloroplast	s__unclassified_g__norank_f__norank_o__Chloroplast
OTU15609	10	24	24	6	9	2	5	19	5	29	24	28	18	17	18	3	261	226	0	0	0	0	0	0	1	7	1	4	1	1	1	2	1	0	k__Bacteria	p__Planctomycetes	c__Planctomycetacia	o__Gemmatales	f__Gemmataceae	g__norank_f__Gemmataceae	s__bacterium_enrichment_culture_clone_B1452011
OTU4905	254	152	15	1	1	0	6	0	0	12	2	6	37	3	13	24	0	0	5	2	0	1	1	0	0	2	6	5	91	7	46	6	24	17	k__Bacteria	p__Proteobacteria	c__Gammaproteobacteria	o__Alteromonadales	f__Alteromonadaceae	g__Rheinheimera	s__unclassified_g__Rheinheimera
OTU15695	6	8	10	4	7	0	7	4	8	143	123	29	105	67	40	8	10	10	6	7	18	8	10	11	7	36	11	5	8	5	2	7	3	5	k__Bacteria	p__Cyanobacteria	c__Oxyphotobacteria	o__Synechococcales	f__Cyanobiaceae	g__Cyanobium_PCC-6307	s__unclassified_g__Cyanobium_PCC-6307
OTU12853	75	13	6	114	45	142	0	0	1	0	0	4	1	0	0	5	0	0	0	0	0	15	3	0	0	0	16	0	4	3	4	111	85	86	k__Bacteria	p__Firmicutes	c__Bacilli	o__Bacillales	f__Planococcaceae	g__Domibacillus	s__Domibacillus_enclensis
OTU17508	96	45	44	1	5	4	20	0	1	19	20	57	18	32	42	65	2	0	10	5	5	11	35	26	21	2	4	23	30	12	26	12	25	12	k__Bacteria	p__Actinobacteria	c__Actinobacteria	o__Gaiellales	f__norank_o__Gaiellales	g__norank_f__norank_o__Gaiellales	s__metagenome_g__norank_f__norank_o__Gaiellales
OTU10085	32	3	3	3	7	3	12	339	71	0	11	1	1	1	2	12	94	34	4	2	4	8	1	2	2	19	0	6	4	20	19	1	8	0	k__Bacteria	p__Patescibacteria	c__WWE3	o__norank_c__WWE3	f__norank_o__norank_c__WWE3	g__norank_f__norank_o__norank_c__WWE3	s__unclassified_g__norank_f__norank_o__norank_c__WWE3
OTU18111	1	3	0	3	2	1	8	0	2	1	2	0	3	2	1	1	0	1	25	7	34	323	115	65	75	4	10	8	18	0	5	2	2	1	k__Bacteria	p__Acidobacteria	c__Blastocatellia_Subgroup_4	o__11-24	f__norank_o__11-24	g__norank_f__norank_o__11-24	s__uncultured_bacterium_g__norank_f__norank_o__11-24
OTU6315	0	1	1	0	0	0	31	138	88	0	0	0	4	8	8	0	10	2	0	0	12	25	28	32	50	96	23	10	26	27	40	31	15	12	k__Bacteria	p__Cyanobacteria	c__Oxyphotobacteria	o__Pseudanabaenales	f__Pseudanabaenaceae	g__Pseudanabaena_PCC-7429	s__uncultured_bacterium_g__Pseudanabaena_PCC-7429
OTU17322	0	0	0	0	0	0	45	27	27	0	0	0	1	0	0	0	0	0	26	34	32	22	47	90	66	35	33	43	47	31	14	35	31	29	k__Bacteria	p__Kiritimatiellaeota	c__Kiritimatiellae	o__WCHB1-41	f__norank_o__WCHB1-41	g__norank_f__norank_o__WCHB1-41	s__unclassified_g__norank_f__norank_o__WCHB1-41
OTU20989	53	48	95	12	16	17	4	17	0	26	61	66	17	20	18	5	30	31	30	29	23	8	15	25	17	4	4	7	1	1	0	0	5	2	k__Bacteria	p__Armatimonadetes	c__Armatimonadia	o__Armatimonadales	f__Armatimonadaceae	g__Armatimonas	s__uncultured_bacterium_g__Armatimonas
OTU18165	0	1	0	0	0	0	0	0	0	0	0	0	0	0	0	0	0	0	253	201	192	6	11	14	26	0	0	0	0	0	0	0	1	0	k__Bacteria	p__Patescibacteria	c__Saccharimonadia	o__Saccharimonadales	f__unclassified_o__Saccharimonadales	g__unclassified_o__Saccharimonadales	s__unclassified_o__Saccharimonadales
OTU20891	0	0	0	1	0	0	1	1	0	0	0	0	0	0	0	0	0	0	46	26	53	232	195	73	46	2	0	1	8	2	5	0	2	0	k__Bacteria	p__Bacteroidetes	c__Bacteroidia	o__Chitinophagales	f__Saprospiraceae	g__Haliscomenobacter	s__uncultured_bacterium_g__Haliscomenobacter
OTU11410	74	59	89	30	79	33	0	1	5	66	66	12	34	45	36	17	18	11	0	2	0	2	0	0	0	4	2	2	0	1	0	0	1	0	k__Bacteria	p__Actinobacteria	c__Actinobacteria	o__Frankiales	f__Sporichthyaceae	g__hgcI_clade	s__unclassified_g__hgcI_clade
OTU7867	41	17	19	5	8	6	33	3	14	14	5	27	5	19	19	50	5	7	41	36	29	13	57	32	20	4	7	20	27	14	27	22	28	15	k__Bacteria	p__Actinobacteria	c__Actinobacteria	o__Gaiellales	f__norank_o__Gaiellales	g__norank_f__norank_o__Gaiellales	s__metagenome_g__norank_f__norank_o__Gaiellales
OTU7871	3	1	1	35	31	37	25	27	25	5	3	8	2	0	5	5	4	11	54	36	20	4	58	30	40	34	31	30	27	15	22	24	23	12	k__Bacteria	p__Bacteroidetes	c__Bacteroidia	o__Flavobacteriales	f__NS9_marine_group	g__norank_f__NS9_marine_group	s__uncultured_bacterium_g__norank_f__NS9_marine_group
OTU4490	26	9	3	11	5	11	22	10	20	12	14	19	14	11	10	45	18	12	34	30	30	41	55	39	24	9	9	15	19	21	23	26	20	10	k__Bacteria	p__Proteobacteria	c__Gammaproteobacteria	o__Betaproteobacteriales	f__Burkholderiaceae	g__unclassified_f__Burkholderiaceae	s__unclassified_f__Burkholderiaceae
OTU4822	14	4	5	5	10	5	21	9	12	10	10	11	13	18	32	50	19	19	47	33	42	30	27	28	13	19	21	16	33	20	25	25	19	12	k__Bacteria	p__Actinobacteria	c__Actinobacteria	o__PeM15	f__norank_o__PeM15	g__norank_f__norank_o__PeM15	s__uncultured_actinobacterium_g__norank_f__norank_o__PeM15
OTU14850	2	2	8	3	9	7	3	34	50	37	18	8	22	20	8	4	100	106	4	2	9	3	5	8	4	112	12	14	11	15	6	8	9	8	k__Bacteria	p__Actinobacteria	c__Actinobacteria	o__Frankiales	f__Sporichthyaceae	g__hgcI_clade	s__uncultured_bacterium_g__hgcI_clade
OTU6375	41	16	37	8	9	6	26	4	5	3	14	20	14	9	14	34	7	5	29	18	17	16	11	23	25	16	16	7	40	53	25	39	33	24	k__Bacteria	p__Proteobacteria	c__Deltaproteobacteria	o__Oligoflexales	f__0319-6G20	g__norank_f__0319-6G20	s__uncultured_bacterium_g__norank_f__0319-6G20
OTU15647	0	3	2	2	3	2	2	27	23	46	7	6	27	24	10	8	155	140	3	1	0	0	2	0	0	103	12	15	7	5	5	1	4	3	k__Bacteria	p__Bacteroidetes	c__Ignavibacteria	o__OPB56	f__norank_o__OPB56	g__norank_f__norank_o__OPB56	s__metagenome_g__norank_f__norank_o__OPB56
OTU18121	2	1	0	0	0	0	1	3	0	0	0	0	0	0	0	0	0	0	79	53	39	103	34	82	110	55	5	2	14	14	14	9	16	8	k__Bacteria	p__Patescibacteria	c__WS6_Dojkabacteria	o__norank_c__WS6_Dojkabacteria	f__norank_o__norank_c__WS6_Dojkabacteria	g__norank_f__norank_o__norank_c__WS6_Dojkabacteria	s__unclassified_g__norank_f__norank_o__norank_c__WS6_Dojkabacteria
OTU1307	3	0	1	1	2	1	23	3	4	0	0	0	0	0	0	1	0	0	70	45	28	70	124	45	33	3	15	28	23	23	26	28	22	15	k__Bacteria	p__Actinobacteria	c__Actinobacteria	o__Microtrichales	f__Microtrichaceae	g__IMCC26207	s__uncultured_bacterium_g__IMCC26207
OTU2551	36	6	30	36	25	31	23	4	8	50	107	88	20	27	29	25	1	4	4	1	1	0	8	6	7	4	9	13	2	9	4	4	6	7	k__Bacteria	p__Bacteroidetes	c__Bacteroidia	o__Flavobacteriales	f__Crocinitomicaceae	g__Fluviicola	s__uncultured_Flexibacter_sp._g__Fluviicola
OTU12895	24	24	36	8	36	16	11	0	2	20	53	18	34	67	42	15	2	2	6	19	24	17	10	13	8	7	13	4	15	25	11	19	16	10	k__Bacteria	p__Verrucomicrobia	c__Verrucomicrobiae	o__Pedosphaerales	f__Pedosphaeraceae	g__norank_f__Pedosphaeraceae	s__bacterium_SH3-11
OTU15713	7	8	8	12	8	4	2	0	2	65	38	51	61	60	44	200	25	28	0	0	0	0	0	0	0	0	0	1	1	0	0	0	0	0	k__Bacteria	p__Bacteroidetes	c__Bacteroidia	o__Chitinophagales	f__Chitinophagaceae	g__Dinghuibacter	s__unclassified_g__Dinghuibacter
OTU3735	66	44	77	10	7	16	1	2	0	33	32	39	20	34	27	105	8	5	12	26	5	6	1	8	2	2	4	2	4	6	4	9	1	3	k__Bacteria	p__Proteobacteria	c__Gammaproteobacteria	o__Betaproteobacteriales	f__Burkholderiaceae	g__MWH-UniP1_aquatic_group	s__marine_metagenome_g__MWH-UniP1_aquatic_group
OTU14909	29	17	26	4	15	6	0	0	0	9	108	53	42	104	75	114	0	1	0	0	0	0	1	0	0	0	1	0	1	0	1	3	1	0	k__Bacteria	p__Verrucomicrobia	c__Verrucomicrobiae	o__norank_c__Verrucomicrobiae	f__norank_o__norank_c__Verrucomicrobiae	g__norank_f__norank_o__norank_c__Verrucomicrobiae	s__uncultured_bacterium_g__norank_f__norank_o__norank_c__Verrucomicrobiae
OTU15955	6	13	40	2	1	0	50	5	6	6	5	16	9	13	17	19	1	3	17	38	33	8	54	54	48	2	8	13	35	10	21	24	20	10	k__Bacteria	p__Latescibacteria	c__Latescibacteria	o__norank_c__Latescibacteria	f__norank_o__norank_c__Latescibacteria	g__norank_f__norank_o__norank_c__Latescibacteria	s__unclassified_g__norank_f__norank_o__norank_c__Latescibacteria
OTU11434	59	11	13	3	7	5	11	284	42	1	8	2	1	3	1	13	83	32	2	1	0	0	1	0	1	5	4	0	0	7	6	0	1	0	k__Bacteria	p__Patescibacteria	c__WWE3	o__norank_c__WWE3	f__norank_o__norank_c__WWE3	g__norank_f__norank_o__norank_c__WWE3	s__unclassified_g__norank_f__norank_o__norank_c__WWE3
OTU15714	64	32	62	2	1	4	10	10	12	24	15	20	9	7	9	7	1	6	94	37	32	17	25	27	22	4	9	4	12	3	5	5	8	3	k__Bacteria	p__Bacteroidetes	c__Bacteroidia	o__Flavobacteriales	f__NS9_marine_group	g__norank_f__NS9_marine_group	s__uncultured_Bacteroidetes_bacterium_g__norank_f__NS9_marine_group
OTU6328	2	1	3	1	1	3	26	150	36	10	6	7	0	0	1	0	2	4	54	32	32	27	39	35	41	14	6	12	15	4	18	3	3	12	k__Bacteria	p__Patescibacteria	c__Saccharimonadia	o__Saccharimonadales	f__norank_o__Saccharimonadales	g__norank_f__norank_o__Saccharimonadales	s__uncultured_candidate_division_WS5_bacterium
OTU4907	59	40	84	2	4	4	6	30	10	39	20	20	11	13	12	28	70	102	1	0	1	0	0	1	1	9	5	5	3	3	1	2	0	2	k__Bacteria	p__Proteobacteria	c__Gammaproteobacteria	o__Betaproteobacteriales	f__Burkholderiaceae	g__unclassified_f__Burkholderiaceae	s__unclassified_f__Burkholderiaceae
OTU21006	0	3	0	0	0	0	6	4	4	0	0	0	0	0	0	0	0	0	122	100	117	104	21	56	34	2	0	1	5	3	0	0	5	0	k__Bacteria	p__Bacteroidetes	c__Rhodothermia	o__Balneolales	f__Balneolaceae	g__norank_f__Balneolaceae	s__uncultured_bacterium_g__norank_f__Balneolaceae
OTU6395	4	2	3	25	12	22	19	0	6	0	1	0	2	3	1	4	0	0	13	13	10	15	52	31	23	7	36	67	39	38	34	38	32	31	k__Bacteria	p__Proteobacteria	c__Deltaproteobacteria	o__SAR324_cladeMarine_group_B	f__norank_o__SAR324_cladeMarine_group_B	g__norank_f__norank_o__SAR324_cladeMarine_group_B	s__unclassified_g__norank_f__norank_o__SAR324_cladeMarine_group_B
OTU9679	48	42	51	9	9	16	48	7	22	3	4	5	2	4	4	6	1	1	12	9	8	3	9	6	5	6	6	7	15	12	33	58	60	44	k__Bacteria	p__Proteobacteria	c__Alphaproteobacteria	o__Rhodobacterales	f__Rhodobacteraceae	g__Rhodobacter	s__unclassified_g__Rhodobacter
OTU20952	3	1	1	0	1	0	4	21	3	1	0	0	0	0	0	0	0	0	68	45	66	86	93	68	50	27	3	2	5	2	10	3	8	4	k__Bacteria	p__Bacteroidetes	c__Bacteroidia	o__Sphingobacteriales	f__NS11-12_marine_group	g__norank_f__NS11-12_marine_group	s__uncultured_bacterium_g__norank_f__NS11-12_marine_group
OTU13797	20	9	16	4	2	5	2	3	3	16	48	37	32	35	31	81	27	27	23	14	17	7	22	28	18	3	8	4	4	7	6	4	6	4	k__Bacteria	p__Bacteroidetes	c__Bacteroidia	o__Flavobacteriales	f__Crocinitomicaceae	g__Fluviicola	s__uncultured_Flexibacter_sp._g__Fluviicola
OTU7765	0	2	0	4	14	4	17	0	1	0	2	3	1	3	7	3	0	0	41	59	59	54	44	58	57	1	8	4	20	20	24	30	21	7	k__Bacteria	p__Planctomycetes	c__Phycisphaerae	o__Phycisphaerales	f__Phycisphaeraceae	g__CL500-3	s__uncultured_bacterium_g__CL500-3
OTU15051	6	0	2	0	0	0	97	157	170	25	14	51	5	2	17	4	2	6	1	0	1	0	0	0	0	0	1	0	2	0	0	0	0	0	k__Bacteria	p__Actinobacteria	c__Actinobacteria	o__Propionibacteriales	f__Propionibacteriaceae	g__norank_f__Propionibacteriaceae	s__metagenome_g__norank_f__Propionibacteriaceae
OTU4957	22	13	22	5	9	3	0	0	7	48	45	18	60	74	78	29	46	33	1	0	0	0	0	0	0	8	5	10	7	9	3	1	1	1	k__Bacteria	p__Actinobacteria	c__Actinobacteria	o__Frankiales	f__Sporichthyaceae	g__hgcI_clade	s__uncultured_bacterium_g__hgcI_clade
OTU9972	13	2	14	0	0	0	53	63	65	4	0	13	5	8	6	26	70	66	7	0	4	5	17	5	10	23	7	11	11	8	5	13	11	13	k__Bacteria	p__Actinobacteria	c__Actinobacteria	o__IMCC26256	f__norank_o__IMCC26256	g__norank_f__norank_o__IMCC26256	s__Actinobacteria_bacterium_IMCC26256
OTU2840	16	9	26	2	3	1	4	1	3	31	27	68	23	27	27	134	4	13	0	0	1	0	1	0	0	6	14	25	17	9	23	10	14	3	k__Bacteria	p__Proteobacteria	c__Gammaproteobacteria	o__Betaproteobacteriales	f__Burkholderiaceae	g__unclassified_f__Burkholderiaceae	s__unclassified_f__Burkholderiaceae
OTU4969	2	3	0	7	10	7	5	44	50	21	5	2	17	7	5	4	49	39	1	0	0	0	1	0	0	181	15	10	11	15	4	11	12	3	k__Bacteria	p__Bacteroidetes	c__Ignavibacteria	o__OPB56	f__norank_o__OPB56	g__norank_f__norank_o__OPB56	s__metagenome_g__norank_f__norank_o__OPB56
OTU3692	150	92	149	12	17	7	1	0	0	7	7	9	14	15	8	8	5	5	6	0	1	2	0	2	0	0	4	1	3	1	5	1	6	2	k__Bacteria	p__Actinobacteria	c__Actinobacteria	o__Frankiales	f__Sporichthyaceae	g__norank_f__Sporichthyaceae	s__metagenome_g__norank_f__Sporichthyaceae
OTU4937	7	3	15	8	50	21	0	0	0	24	155	85	26	55	58	19	0	0	1	0	1	4	2	1	0	0	0	0	0	2	1	0	0	0	k__Bacteria	p__Verrucomicrobia	c__Verrucomicrobiae	o__norank_c__Verrucomicrobiae	f__norank_o__norank_c__Verrucomicrobiae	g__norank_f__norank_o__norank_c__Verrucomicrobiae	s__metagenome_g__norank_f__norank_o__norank_c__Verrucomicrobiae
OTU12888	7	1	11	78	211	219	1	0	2	0	1	0	0	1	0	0	0	0	0	0	0	1	0	1	0	0	0	0	0	0	0	0	1	0	k__Bacteria	p__Proteobacteria	c__Deltaproteobacteria	o__Oligoflexales	f__Oligoflexaceae	g__norank_f__Oligoflexaceae	s__uncultured_bacterium_g__norank_f__Oligoflexaceae
OTU11390	48	70	130	7	11	12	2	0	0	43	27	76	26	29	16	10	3	3	1	1	0	0	0	0	0	1	1	7	3	0	1	1	0	1	k__Bacteria	p__Planctomycetes	c__Planctomycetacia	o__Gemmatales	f__Gemmataceae	g__norank_f__Gemmataceae	s__uncultured_prokaryote_g__norank_f__Gemmataceae
OTU18240	16	10	11	13	13	9	2	5	3	33	34	49	18	31	28	62	16	14	19	13	19	5	19	21	28	3	9	1	4	4	3	7	5	2	k__Bacteria	p__Bacteroidetes	c__Bacteroidia	o__Sphingobacteriales	f__NS11-12_marine_group	g__norank_f__NS11-12_marine_group	s__unclassified_g__norank_f__NS11-12_marine_group
OTU20975	49	40	44	9	9	9	19	0	1	11	24	27	14	21	31	152	0	1	0	2	0	3	7	3	5	2	6	4	6	3	9	5	7	4	k__Bacteria	p__Gemmatimonadetes	c__Gemmatimonadetes	o__Gemmatimonadales	f__Gemmatimonadaceae	g__Gemmatimonas	s__uncultured_bacterium_g__Gemmatimonas
OTU20940	73	29	63	1	2	2	12	7	11	4	2	0	2	2	0	1	0	0	66	49	24	48	41	27	10	5	3	0	8	3	7	3	7	2	k__Bacteria	p__Bacteroidetes	c__Bacteroidia	o__Sphingobacteriales	f__AKYH767	g__norank_f__AKYH767	s__uncultured_bacterium_g__norank_f__AKYH767
OTU15587	43	33	72	5	13	8	8	2	3	9	21	27	12	21	26	12	2	1	15	17	8	19	14	13	17	7	5	11	10	11	15	10	13	8	k__Bacteria	p__Armatimonadetes	c__Armatimonadia	o__Armatimonadales	f__Armatimonadaceae	g__Armatimonas	s__unclassified_g__Armatimonas
OTU11324	78	36	37	3	3	0	9	11	4	21	17	18	17	17	16	14	68	78	0	0	0	0	0	1	0	26	7	6	5	4	4	3	6	2	k__Bacteria	p__Acidobacteria	c__Acidobacteriia	o__Solibacterales	f__Solibacteraceae_Subgroup_3	g__Paludibaculum	s__uncultured_bacterium_g__Paludibaculum
OTU17413	0	0	1	41	38	36	19	33	25	0	0	0	0	0	0	1	0	0	32	19	13	27	50	34	26	16	12	12	11	10	16	14	16	4	k__Bacteria	p__Bacteroidetes	c__Bacteroidia	o__Chitinophagales	f__Chitinophagaceae	g__Sediminibacterium	s__uncultured_organism_g__Sediminibacterium
OTU18077	1	0	0	0	0	0	14	3	5	0	0	0	0	0	0	0	0	0	75	33	31	78	38	91	83	3	4	8	3	12	7	3	10	4	k__Bacteria	p__Patescibacteria	c__Parcubacteria	o__GWA2-38-13b	f__norank_o__GWA2-38-13b	g__norank_f__norank_o__GWA2-38-13b	s__uncultured_bacterium_g__norank_f__norank_o__GWA2-38-13b
OTU15711	2	1	2	1	0	1	0	0	0	63	41	80	64	74	53	23	32	62	0	1	2	0	0	0	0	2	0	0	0	0	0	0	0	0	k__Bacteria	p__Bacteroidetes	c__Bacteroidia	o__Flavobacteriales	f__Flavobacteriaceae	g__Flavobacterium	s__unclassified_g__Flavobacterium
OTU17555	0	2	0	0	0	0	13	89	45	0	0	0	0	0	0	0	0	0	23	18	40	33	42	68	62	17	8	4	11	2	9	3	7	5	k__Bacteria	p__Firmicutes	c__Bacilli	o__Bacillales	f__Paenibacillaceae	g__Paenibacillus	s__unclassified_g__Paenibacillus
OTU20976	1	4	1	3	3	3	21	31	16	0	0	0	0	0	0	0	0	0	19	64	55	66	44	42	38	24	15	9	8	8	6	8	9	1	k__Bacteria	p__Planctomycetes	c__Planctomycetacia	o__Gemmatales	f__Gemmataceae	g__norank_f__Gemmataceae	s__uncultured_bacterium_g__norank_f__Gemmataceae
OTU10358	4	3	2	0	0	0	189	76	94	9	16	17	8	12	7	17	3	3	0	1	0	0	1	0	0	1	3	3	7	5	4	3	6	1	k__Bacteria	p__Proteobacteria	c__Gammaproteobacteria	o__Betaproteobacteriales	f__Burkholderiaceae	g__Limnohabitans	s__Limnohabitans_sp.
OTU11262	119	64	79	5	11	10	59	64	62	0	4	4	0	0	2	0	1	0	0	0	1	0	0	0	0	0	0	3	0	0	0	0	0	2	k__Bacteria	p__Actinobacteria	c__Actinobacteria	o__Micrococcales	f__Microbacteriaceae	g__unclassified_f__Microbacteriaceae	s__unclassified_f__Microbacteriaceae
OTU7361	16	9	19	16	13	22	3	45	10	23	12	35	10	11	22	27	57	84	0	2	0	1	1	1	1	18	1	4	5	6	3	1	4	4	k__Bacteria	p__Proteobacteria	c__Gammaproteobacteria	o__Betaproteobacteriales	f__Burkholderiaceae	g__unclassified_f__Burkholderiaceae	s__unclassified_f__Burkholderiaceae
OTU17326	3	4	0	0	0	0	1	3	3	0	0	0	0	0	0	0	0	0	14	23	53	127	67	49	18	21	11	14	10	22	20	12	6	4	k__Bacteria	p__Chloroflexi	c__Anaerolineae	o__Caldilineales	f__Caldilineaceae	g__norank_f__Caldilineaceae	s__uncultured_bacterium_g__norank_f__Caldilineaceae
OTU14917	4	6	1	3	9	5	7	22	36	32	22	3	47	24	8	4	61	49	11	7	7	6	6	5	6	38	15	12	6	11	1	4	1	4	k__Bacteria	p__Actinobacteria	c__Actinobacteria	o__Frankiales	f__Sporichthyaceae	g__hgcI_clade	s__unclassified_g__hgcI_clade
OTU6431	15	5	11	0	0	1	4	4	2	4	3	11	3	0	3	7	1	0	3	2	1	0	1	1	0	24	2	13	42	16	40	52	146	66	k__Bacteria	p__Proteobacteria	c__Gammaproteobacteria	o__Betaproteobacteriales	f__Burkholderiaceae	g__Aquabacterium	s__unclassified_g__Aquabacterium
OTU3619	37	19	12	26	16	35	7	10	1	20	13	38	10	29	27	36	41	39	4	3	8	2	6	1	3	2	3	9	8	2	2	4	6	3	k__Bacteria	p__Actinobacteria	c__Actinobacteria	o__PeM15	f__norank_o__PeM15	g__norank_f__norank_o__PeM15	s__unclassified_g__norank_f__norank_o__PeM15
OTU2617	0	0	0	0	0	0	15	9	4	0	0	0	0	0	0	0	0	0	36	72	30	56	18	51	46	27	16	23	6	13	6	18	25	5	k__Bacteria	p__Verrucomicrobia	c__Verrucomicrobiae	o__Chthoniobacterales	f__Chthoniobacteraceae	g__LD29	s__uncultured_marine_bacterium_g__LD29
OTU10276	0	0	0	0	0	0	2	25	5	0	0	0	0	0	0	0	0	0	0	0	0	0	0	1	2	240	32	22	29	23	33	32	17	11	k__Bacteria	p__Cyanobacteria	c__Melainabacteria	o__Vampirovibrionales	f__norank_o__Vampirovibrionales	g__norank_f__norank_o__Vampirovibrionales	s__unclassified_g__norank_f__norank_o__Vampirovibrionales
OTU6388	28	11	30	16	16	20	39	18	14	23	16	22	18	20	20	16	8	4	2	2	0	0	6	1	1	11	13	18	16	8	8	15	14	11	k__Bacteria	p__Proteobacteria	c__Gammaproteobacteria	o__Betaproteobacteriales	f__Burkholderiaceae	g__unclassified_f__Burkholderiaceae	s__unclassified_f__Burkholderiaceae
OTU9146	0	0	0	0	0	0	2	1	1	0	0	1	0	0	0	0	0	1	1	1	0	0	0	0	0	0	0	0	0	1	1	142	190	116	k__Bacteria	p__Bacteroidetes	c__Bacteroidia	o__Flavobacteriales	f__Flavobacteriaceae	g__Flavobacterium	s__Flavobacterium_columnare_g__Flavobacterium
OTU6381	0	2	1	0	0	0	20	131	41	0	0	0	1	0	0	6	71	53	1	0	0	0	0	2	0	33	3	12	8	8	17	16	9	14	k__Bacteria	p__Patescibacteria	c__Saccharimonadia	o__Saccharimonadales	f__norank_o__Saccharimonadales	g__norank_f__norank_o__Saccharimonadales	s__uncultured_candidate_division_WS5_bacterium
OTU18160	1	5	1	0	0	0	0	0	0	0	0	0	0	0	0	0	0	0	171	136	62	31	18	8	4	0	0	0	0	0	0	0	0	0	k__Bacteria	p__Proteobacteria	c__Gammaproteobacteria	o__Betaproteobacteriales	f__Burkholderiaceae	g__MWH-UniP1_aquatic_group	s__uncultured_beta_proteobacterium_g__MWH-UniP1_aquatic_group
OTU17529	5	3	6	2	0	1	5	18	9	12	18	20	17	14	23	22	28	34	9	11	12	12	8	13	14	21	8	2	12	17	11	14	8	10	k__Bacteria	p__Proteobacteria	c__Deltaproteobacteria	o__Myxococcales	f__Blfdi19	g__norank_f__Blfdi19	s__uncultured_bacterium_g__norank_f__Blfdi19
OTU14940	0	0	0	0	0	2	16	6	20	1	3	9	6	15	14	15	19	9	15	14	28	22	35	29	35	10	8	18	12	11	13	10	10	9	k__Bacteria	p__Actinobacteria	c__Actinobacteria	o__IMCC26256	f__norank_o__IMCC26256	g__norank_f__norank_o__IMCC26256	s__uncultured_Acidimicrobidae_bacterium_g__norank_f__norank_o__IMCC26256
OTU9352	22	14	21	12	4	15	21	3	6	2	4	24	8	10	9	17	0	0	4	5	3	1	20	8	12	2	5	12	18	12	15	25	36	43	k__Bacteria	p__Proteobacteria	c__Alphaproteobacteria	o__Rhodobacterales	f__Rhodobacteraceae	g__Pseudorhodobacter	s__unclassified_g__Pseudorhodobacter
OTU9933	0	1	0	0	0	0	26	298	84	0	0	0	0	0	0	0	0	1	0	0	0	1	0	0	0	0	0	0	0	0	0	0	0	0	k__Bacteria	p__Patescibacteria	c__Saccharimonadia	o__Saccharimonadales	f__norank_o__Saccharimonadales	g__norank_f__norank_o__Saccharimonadales	s__uncultured_bacterium_g__norank_f__norank_o__Saccharimonadales
OTU12773	18	11	19	68	62	64	14	0	0	0	1	9	1	3	4	12	0	0	1	1	1	1	5	6	5	0	3	9	4	3	8	34	20	23	k__Bacteria	p__Proteobacteria	c__Alphaproteobacteria	o__Sphingomonadales	f__Sphingomonadaceae	g__Altererythrobacter	s__unclassified_g__Altererythrobacter
OTU12373	12	14	20	10	18	21	9	0	2	2	2	5	2	1	0	7	0	0	2	1	2	6	2	2	4	3	13	27	14	28	43	50	29	59	k__Bacteria	p__Proteobacteria	c__Alphaproteobacteria	o__Sphingomonadales	f__Sphingomonadaceae	g__Sphingomonas	s__unclassified_g__Sphingomonas
OTU18227	9	2	6	0	0	0	4	0	3	0	0	1	3	2	0	6	0	0	81	56	45	44	16	16	13	1	8	16	16	20	11	16	8	5	k__Bacteria	p__Bacteroidetes	c__Bacteroidia	o__Bacteroidetes_VC2.1_Bac22	f__norank_o__Bacteroidetes_VC2.1_Bac22	g__norank_f__norank_o__Bacteroidetes_VC2.1_Bac22	s__uncultured_Bacteroidetes_bacterium_g__norank_f__norank
OTU11033	0	0	1	0	2	1	10	52	32	4	4	6	7	5	1	6	80	51	12	4	9	2	18	8	9	21	3	2	5	4	8	12	15	12	k__Bacteria	p__Firmicutes	c__Clostridia	o__Clostridiales	f__Peptostreptococcaceae	g__Romboutsia	s__uncultured_organism_g__Romboutsia
OTU17390	1	1	0	0	0	0	0	0	0	0	0	0	0	0	0	0	0	0	30	56	72	104	33	61	48	0	0	0	0	0	0	0	0	0	k__Bacteria	p__Planctomycetes	c__Phycisphaerae	o__Phycisphaerales	f__Phycisphaeraceae	g__CL500-3	s__unclassified_g__CL500-3
OTU1382	15	9	24	2	3	2	5	0	1	12	10	6	47	67	46	115	9	5	0	0	0	0	0	0	0	3	4	6	2	0	3	5	2	2	k__Bacteria	p__Bacteroidetes	c__Bacteroidia	o__Sphingobacteriales	f__Sphingobacteriaceae	g__unclassified_f__Sphingobacteriaceae	s__unclassified_f__Sphingobacteriaceae
OTU4261	4	28	6	9	2	0	15	0	2	57	82	71	5	19	14	5	1	0	0	0	1	3	3	2	12	0	14	1	6	10	13	11	4	4	k__Bacteria	p__Cyanobacteria	c__Oxyphotobacteria	o__Chloroplast	f__norank_o__Chloroplast	g__norank_f__norank_o__Chloroplast	s__Virgulinella_fragilis
OTU17484	1	0	0	0	0	2	11	0	0	0	1	0	0	2	0	0	0	0	7	20	12	56	36	130	100	0	2	0	5	2	7	1	6	3	k__Bacteria	p__Chlamydiae	c__Chlamydiae	o__Chlamydiales	f__Simkaniaceae	g__Candidatus_Renichlamydia	s__uncultured_Candidatus_Rhabdochlamydia_sp._g__Candidatus_Renichlamydia
OTU17384	2	2	0	4	0	2	7	2	4	0	0	0	1	1	0	0	0	0	8	5	109	89	34	44	36	4	7	8	7	8	8	3	4	5	k__Bacteria	p__Chloroflexi	c__Chloroflexia	o__Chloroflexales	f__Roseiflexaceae	g__norank_f__Roseiflexaceae	s__freshwater_metagenome_g__norank_f__Roseiflexaceae
OTU7941	34	13	15	0	0	1	18	2	3	9	23	31	25	36	23	30	4	3	0	0	0	0	0	0	0	12	12	25	16	14	13	11	13	17	k__Bacteria	p__Actinobacteria	c__Actinobacteria	o__Microtrichales	f__norank_o__Microtrichales	g__norank_f__norank_o__Microtrichales	s__metagenome_g__norank_f__norank_o__Microtrichales
OTU1291	1	0	0	13	22	35	14	0	5	0	0	0	0	0	0	0	0	0	72	58	37	15	27	29	22	3	4	8	10	9	5	5	4	4	k__Bacteria	p__Proteobacteria	c__Gammaproteobacteria	o__Betaproteobacteriales	f__Burkholderiaceae	g__MWH-UniP1_aquatic_group	s__uncultured_bacterium_g__MWH-UniP1_aquatic_group
OTU7896	8	5	0	12	21	10	8	1	3	1	0	1	2	0	2	0	0	0	0	0	0	0	0	0	0	12	161	9	37	48	25	6	13	14	k__Bacteria	p__Proteobacteria	c__Gammaproteobacteria	o__Pseudomonadales	f__Moraxellaceae	g__Acinetobacter	s__Acinetobacter_soli
OTU17340	8	5	13	3	3	5	18	4	6	11	6	21	20	30	31	16	6	0	3	1	1	2	30	21	11	11	9	18	18	12	12	19	14	9	k__Bacteria	p__Gemmatimonadetes	c__Gemmatimonadetes	o__Gemmatimonadales	f__Gemmatimonadaceae	g__norank_f__Gemmatimonadaceae	s__uncultured_bacterium_g__norank_f__Gemmatimonadaceae
OTU18234	0	5	5	9	2	4	13	1	3	32	20	26	5	5	13	3	1	1	3	7	69	20	0	35	62	6	7	3	7	5	7	7	2	5	k__Bacteria	p__Cyanobacteria	c__Oxyphotobacteria	o__Chloroplast	f__norank_o__Chloroplast	g__norank_f__norank_o__Chloroplast	s__Epipyxis_sp._PR26KG
OTU15579	23	7	51	4	0	1	6	0	2	38	63	116	16	14	19	8	0	0	0	1	0	0	0	1	0	0	0	3	6	3	3	2	1	1	k__Bacteria	p__Chloroflexi	c__SL56_marine_group	o__norank_c__SL56_marine_group	f__norank_o__norank_c__SL56_marine_group	g__norank_f__norank_o__norank_c__SL56_marine_group	s__marine_metagenome_g__norank_f__norank_o__norank_c__SL56_marine_group
OTU1365	10	8	9	0	0	0	0	1	1	7	7	11	71	79	57	104	12	8	0	0	0	0	0	0	0	0	0	0	0	0	0	0	0	0	k__Bacteria	p__Proteobacteria	c__Deltaproteobacteria	o__Oligoflexales	f__Oligoflexaceae	g__Silvanigrella	s__unclassified_g__Silvanigrella
OTU12869	1	1	1	56	72	61	1	10	6	8	9	31	6	6	6	13	16	10	1	1	2	1	7	3	1	5	5	8	8	4	10	5	4	2	k__Bacteria	p__Chloroflexi	c__Chloroflexia	o__Chloroflexales	f__Roseiflexaceae	g__norank_f__Roseiflexaceae	s__uncultured_Roseiflexus_sp._g__norank
OTU3927	9	1	6	5	5	2	4	5	3	12	16	20	6	7	6	22	8	6	30	22	23	18	43	28	34	8	5	2	6	4	2	5	2	5	k__Bacteria	p__Bacteroidetes	c__Bacteroidia	o__Sphingobacteriales	f__NS11-12_marine_group	g__norank_f__NS11-12_marine_group	s__unclassified_g__norank_f__NS11-12_marine_group
OTU15545	54	18	46	5	4	4	17	2	5	14	3	11	11	8	10	25	1	3	20	25	4	4	10	12	4	5	5	7	7	6	8	9	6	5	k__Bacteria	p__Proteobacteria	c__Gammaproteobacteria	o__Betaproteobacteriales	f__Burkholderiaceae	g__MWH-UniP1_aquatic_group	s__unclassified_g__MWH-UniP1_aquatic_group
OTU17424	0	2	0	30	23	32	1	0	1	0	0	2	0	0	2	1	0	0	15	9	10	18	68	28	27	13	8	30	7	8	12	10	9	11	k__Bacteria	p__Proteobacteria	c__Alphaproteobacteria	o__Caulobacterales	f__Caulobacteraceae	g__Phenylobacterium	s__unclassified_g__Phenylobacterium
OTU4904	1	1	1	1	5	0	6	2	1	22	14	32	18	25	22	165	20	17	0	0	0	0	0	0	0	3	4	2	0	1	4	2	6	0	k__Bacteria	p__Proteobacteria	c__Gammaproteobacteria	o__Betaproteobacteriales	f__Methylophilaceae	g__norank_f__Methylophilaceae	s__uncultured_bacterium_g__norank_f__Methylophilaceae
OTU18217	1	0	0	1	2	8	17	37	25	13	6	5	5	1	7	8	20	14	41	37	17	6	35	26	14	11	2	5	1	3	2	2	1	0	k__Bacteria	p__Proteobacteria	c__Deltaproteobacteria	o__SAR324_cladeMarine_group_B	f__norank_o__SAR324_cladeMarine_group_B	g__norank_f__norank_o__SAR324_cladeMarine_group_B	s__unclassified_g__norank_f__norank_o__SAR324_cladeMarine_group_B
OTU17321	7	3	1	1	10	4	12	2	20	4	15	2	14	10	12	5	13	2	24	5	25	10	16	7	7	31	29	24	16	18	8	3	3	8	k__Bacteria	p__Actinobacteria	c__Actinobacteria	o__Frankiales	f__Sporichthyaceae	g__hgcI_clade	s__uncultured_bacterium_g__hgcI_clade
OTU7939	3	1	2	1	1	1	9	5	3	8	8	12	3	5	4	10	0	0	33	26	27	19	34	44	21	4	6	17	10	15	11	8	11	9	k__Bacteria	p__Actinobacteria	c__Actinobacteria	o__Solirubrobacterales	f__Solirubrobacteraceae	g__Conexibacter	s__uncultured_bacterium_g__Conexibacter
OTU20997	1	0	0	1	2	0	2	33	2	0	0	1	4	0	0	0	2	3	16	2	32	64	75	21	21	31	4	3	20	7	13	0	4	2	k__Bacteria	p__Bacteroidetes	c__Bacteroidia	o__Chitinophagales	f__Saprospiraceae	g__Haliscomenobacter	s__uncultured_bacterium_g__Haliscomenobacter
OTU18196	1	0	0	3	2	3	2	0	1	0	2	1	0	0	0	0	0	0	78	57	24	33	35	24	17	6	13	12	11	6	5	8	9	11	k__Bacteria	p__Bacteroidetes	c__Bacteroidia	o__Chitinophagales	f__Chitinophagaceae	g__Lacibacter	s__uncultured_bacterium_g__Lacibacter
OTU1247	11	6	12	0	2	0	1	0	1	4	1	4	1	1	0	5	2	0	1	1	0	2	0	1	1	14	8	10	25	17	30	99	49	54	k__Bacteria	p__Actinobacteria	c__Actinobacteria	o__Micrococcales	f__Microbacteriaceae	g__Curtobacterium	s__Curtobacterium_luteum
OTU1348	31	10	38	11	12	17	9	0	2	6	5	11	12	6	13	21	0	0	15	17	3	0	15	11	8	2	9	21	3	8	7	7	10	13	k__Bacteria	p__Proteobacteria	c__Deltaproteobacteria	o__SAR324_cladeMarine_group_B	f__norank_o__SAR324_cladeMarine_group_B	g__norank_f__norank_o__SAR324_cladeMarine_group_B	s__uncultured_bacterium_g__norank_f__norank_o__SAR324_cladeMarine_group_B
OTU5102	10	4	5	0	0	0	15	0	5	20	31	46	20	36	33	68	4	7	0	0	0	0	0	0	0	2	4	13	6	4	8	3	3	6	k__Bacteria	p__Actinobacteria	c__Actinobacteria	o__Microtrichales	f__Ilumatobacteraceae	g__CL500-29_marine_group	s__uncultured_Acidimicrobiaceae_bacterium_g__CL500-29_marine_group
OTU20986	0	4	10	0	1	1	3	9	20	43	60	9	9	21	21	4	8	10	9	2	15	2	26	16	14	5	5	4	3	7	2	4	2	3	k__Bacteria	p__Bacteroidetes	c__Bacteroidia	o__Sphingobacteriales	f__env.OPS_17	g__norank_f__env.OPS_17	s__uncultured_bacterium_g__norank_f__env.OPS_17
OTU18041	0	2	0	0	0	0	2	0	0	0	0	0	0	0	0	0	0	0	75	75	49	41	37	26	19	0	2	1	6	3	1	2	2	2	k__Bacteria	p__Proteobacteria	c__Gammaproteobacteria	o__Betaproteobacteriales	f__Burkholderiaceae	g__MWH-UniP1_aquatic_group	s__unclassified_g__MWH-UniP1_aquatic_group
OTU6294	4	13	11	7	5	3	9	11	14	36	13	5	42	12	17	5	4	5	1	9	4	6	9	3	2	34	12	8	10	17	4	3	5	2	k__Bacteria	p__Cyanobacteria	c__Oxyphotobacteria	o__Synechococcales	f__Cyanobiaceae	g__Cyanobium_PCC-6307	s__unclassified_g__Cyanobium_PCC-6307
OTU12855	0	0	0	106	96	90	3	2	4	0	0	0	0	0	0	0	0	0	2	2	1	2	10	6	5	4	0	0	2	0	1	2	1	2	k__Bacteria	p__Proteobacteria	c__Gammaproteobacteria	o__Betaproteobacteriales	f__Burkholderiaceae	g__norank_f__Burkholderiaceae	s__unclassified_g__norank_f__Burkholderiaceae
OTU18235	4	5	4	0	1	1	1	0	2	0	0	0	0	0	0	0	0	0	61	34	52	88	21	26	37	0	0	0	1	1	1	0	0	0	k__Bacteria	p__Proteobacteria	c__Alphaproteobacteria	o__Caulobacterales	f__Hyphomonadaceae	g__Hyphomonas	s__uncultured_bacterium_g__Hyphomonas
OTU17506	0	0	0	3	2	8	19	7	16	0	0	0	0	0	0	0	0	0	3	0	40	37	14	24	23	11	22	29	18	17	15	8	10	13	k__Bacteria	p__Chloroflexi	c__Chloroflexia	o__Chloroflexales	f__Roseiflexaceae	g__norank_f__Roseiflexaceae	s__freshwater_metagenome_g__norank_f__Roseiflexaceae
OTU14913	35	17	37	0	0	0	0	0	0	18	109	49	16	20	22	9	0	0	1	0	0	0	0	0	0	0	0	0	0	1	0	0	0	0	k__Bacteria	p__Verrucomicrobia	c__Verrucomicrobiae	o__norank_c__Verrucomicrobiae	f__norank_o__norank_c__Verrucomicrobiae	g__norank_f__norank_o__norank_c__Verrucomicrobiae	s__uncultured_bacterium_g__norank_f__norank_o__norank_c__Verrucomicrobiae
OTU3948	0	0	2	6	2	10	0	1	1	0	0	2	3	0	0	0	3	0	2	1	2	8	2	0	2	2	6	3	48	27	58	65	39	36	k__Bacteria	p__Actinobacteria	c__Actinobacteria	o__Micrococcales	f__Micrococcaceae	g__Arthrobacter	s__Arthrobacter_globiformis_g__Arthrobacter
OTU15712	1	7	6	12	5	1	5	9	12	35	31	7	41	22	15	5	42	32	0	5	3	1	6	3	6	10	2	1	0	3	0	1	0	1	k__Bacteria	p__Cyanobacteria	c__Oxyphotobacteria	o__Synechococcales	f__Cyanobiaceae	g__Cyanobium_PCC-6307	s__unclassified_g__Cyanobium_PCC-6307
OTU17539	3	5	3	4	11	1	11	0	2	0	2	1	8	7	2	2	0	0	26	25	41	29	11	25	39	2	18	3	10	10	3	8	12	3	k__Bacteria	p__Verrucomicrobia	c__Verrucomicrobiae	o__Methylacidiphilales	f__Methylacidiphilaceae	g__norank_f__Methylacidiphilaceae	s__uncultured_bacterium_g__norank_f__Methylacidiphilaceae
OTU11190	62	90	68	2	1	0	16	10	8	3	0	2	2	0	0	4	1	0	0	0	1	0	1	0	1	9	0	16	8	2	2	8	5	3	k__Bacteria	p__Proteobacteria	c__Alphaproteobacteria	o__Rhizobiales	f__Rhizobiaceae	g__Allorhizobium-Neorhizobium-Pararhizobium-Rhizobium	s__unclassified_g__Allorhizobium-Neorhizobium-Pararhizobium-Rhizobium
OTU9286	29	16	33	2	2	3	6	0	0	1	4	8	3	7	3	13	0	0	16	8	5	6	25	15	13	3	9	22	12	8	15	15	13	10	k__Bacteria	p__Proteobacteria	c__Deltaproteobacteria	o__SAR324_cladeMarine_group_B	f__norank_o__SAR324_cladeMarine_group_B	g__norank_f__norank_o__SAR324_cladeMarine_group_B	s__uncultured_bacterium_g__norank_f__norank_o__SAR324_cladeMarine_group_B
OTU6385	0	1	0	0	0	0	8	12	11	0	0	0	0	0	0	0	0	0	0	0	0	0	1	0	0	70	31	12	40	36	36	37	9	16	k__Bacteria	p__Cyanobacteria	c__Oxyphotobacteria	o__Nostocales	f__Nostocaceae	g__Cuspidothrix_LMECYA_163	s__uncultured_bacterium_g__Cuspidothrix_LMECYA_163
OTU6421	1	0	1	3	0	2	14	0	0	1	3	8	4	3	13	52	0	1	9	3	7	0	54	26	34	1	4	4	20	16	11	9	11	5	k__Bacteria	p__Proteobacteria	c__Gammaproteobacteria	o__Cellvibrionales	f__Spongiibacteraceae	g__BD1-7_clade	s__unclassified_g__BD1-7_clade
OTU13100	7	5	11	0	2	0	68	1	18	5	9	20	0	3	6	7	0	1	13	14	9	5	21	6	11	0	6	9	14	7	15	8	8	10	k__Bacteria	p__Proteobacteria	c__Gammaproteobacteria	o__Steroidobacterales	f__Steroidobacteraceae	g__norank_f__Steroidobacteraceae	s__uncultured_gamma_proteobacterium_g__norank_f__Steroidobacteraceae
OTU15708	2	1	0	0	0	0	10	6	7	6	12	17	24	26	20	34	56	49	0	0	1	0	1	1	1	9	2	3	4	10	8	2	5	1	k__Bacteria	p__Proteobacteria	c__Deltaproteobacteria	o__Oligoflexales	f__0319-6G20	g__norank_f__0319-6G20	s__uncultured_proteobacterium_g__norank_f__0319-6G20
OTU3505	68	35	53	17	18	12	0	3	1	8	16	10	10	16	10	8	6	4	0	0	0	0	0	0	0	1	4	4	5	0	3	2	2	1	k__Bacteria	p__Actinobacteria	c__Actinobacteria	o__Micrococcales	f__Microbacteriaceae	g__Rhodoluna	s__uncultured_bacterium_g__Rhodoluna
OTU17525	2	2	2	2	0	0	24	6	7	3	0	0	2	0	2	1	2	1	18	25	35	28	19	17	32	6	9	5	11	11	14	18	6	7	k__Bacteria	p__Planctomycetes	c__OM190	o__norank_c__OM190	f__norank_o__norank_c__OM190	g__norank_f__norank_o__norank_c__OM190	s__unclassified_g__norank_f__norank_o__norank_c__OM190
OTU18037	0	3	1	0	0	0	6	4	2	1	0	2	1	0	2	1	0	0	31	22	18	34	30	41	19	7	8	11	9	8	11	19	19	4	k__Bacteria	p__Proteobacteria	c__Gammaproteobacteria	o__Betaproteobacteriales	f__Burkholderiaceae	g__unclassified_f__Burkholderiaceae	s__unclassified_f__Burkholderiaceae
OTU18135	3	3	4	1	0	1	1	2	4	27	14	32	16	14	13	13	13	19	20	13	7	9	22	11	4	13	6	4	7	4	4	3	3	3	k__Bacteria	p__Bacteroidetes	c__Bacteroidia	o__Chitinophagales	f__Saprospiraceae	g__unclassified_f__Saprospiraceae	s__unclassified_f__Saprospiraceae
OTU21005	0	0	0	0	0	0	0	0	0	0	0	0	0	0	0	0	0	0	43	28	20	66	54	54	43	0	0	0	0	0	0	0	0	0	k__Bacteria	p__Proteobacteria	c__Alphaproteobacteria	o__Rickettsiales	f__SM1B06	g__norank_f__SM1B06	s__uncultured_Rhodospirillaceae_bacterium_g__norank
OTU6407	34	9	21	3	1	0	24	0	1	4	14	24	11	18	12	28	0	0	0	1	0	0	1	2	0	0	10	17	18	11	10	14	12	7	k__Bacteria	p__Actinobacteria	c__Actinobacteria	o__Solirubrobacterales	f__67-14	g__norank_f__67-14	s__unclassified_g__norank_f__67-14
OTU17398	1	0	0	0	0	0	5	12	16	0	0	0	0	0	0	0	0	0	7	6	10	1	24	9	6	50	27	27	17	16	29	15	19	7	k__Bacteria	p__Proteobacteria	c__Alphaproteobacteria	o__Rhodospirillales	f__Rhodospirillaceae	g__Roseospirillum	s__uncultured_bacterium_g__Roseospirillum
OTU4918	1	2	3	0	0	0	31	11	15	8	9	17	10	11	6	5	10	6	0	2	3	6	11	14	20	4	12	14	17	11	15	12	14	3	k__Bacteria	p__Chloroflexi	c__KD4-96	o__norank_c__KD4-96	f__norank_o__norank_c__KD4-96	g__norank_f__norank_o__norank_c__KD4-96	s__metagenome_g__norank_f__norank_o__norank_c__KD4-96
OTU7306	9	11	14	10	14	12	9	7	5	0	0	0	1	1	0	1	0	1	44	34	21	9	29	12	8	5	8	5	7	3	11	4	5	3	k__Bacteria	p__Proteobacteria	c__Alphaproteobacteria	o__Rhizobiales	f__Hyphomicrobiaceae	g__Hyphomicrobium	s__metagenome_g__Hyphomicrobium
OTU6390	2	2	1	1	0	0	7	0	0	0	0	3	0	0	0	1	0	0	15	22	26	28	21	12	25	1	15	18	25	19	14	6	22	17	k__Bacteria	p__Proteobacteria	c__Alphaproteobacteria	o__Rhodobacterales	f__Rhodobacteraceae	g__Rhodobacter	s__Rhodobacter_blasticus
OTU7878	0	0	0	0	1	0	8	27	38	11	18	2	7	6	7	4	4	9	6	5	3	1	7	7	2	17	20	25	7	23	9	3	9	15	k__Bacteria	p__Bacteroidetes	c__Bacteroidia	o__Sphingobacteriales	f__env.OPS_17	g__norank_f__env.OPS_17	s__uncultured_bacterium_g__norank_f__env.OPS_17
OTU9317	0	0	0	0	0	0	1	6	1	0	0	0	0	0	0	0	0	0	0	0	0	0	5	2	0	111	39	23	27	20	25	19	18	4	k__Bacteria	p__Cyanobacteria	c__unclassified_p__Cyanobacteria	o__unclassified_p__Cyanobacteria	f__unclassified_p__Cyanobacteria	g__unclassified_p__Cyanobacteria	s__unclassified_p__Cyanobacteria
OTU4653	2	4	2	4	0	0	18	1	9	35	81	37	8	19	8	19	6	0	1	0	2	1	1	1	4	0	5	1	10	6	7	2	1	3	k__Bacteria	p__Cyanobacteria	c__Oxyphotobacteria	o__Chloroplast	f__norank_o__Chloroplast	g__norank_f__norank_o__Chloroplast	s__Virgulinella_fragilis
OTU7798	0	0	1	0	0	0	7	3	4	10	12	22	29	24	32	31	16	15	0	0	0	0	0	0	2	11	12	4	8	12	8	11	17	7	k__Bacteria	p__Proteobacteria	c__Deltaproteobacteria	o__Myxococcales	f__Archangiaceae	g__Anaeromyxobacter	s__uncultured_bacterium_g__Anaeromyxobacter
OTU15544	22	17	18	0	1	0	14	30	9	2	8	7	21	13	6	18	17	11	8	1	2	1	0	2	1	6	6	3	7	7	4	17	10	8	k__Bacteria	p__Proteobacteria	c__Alphaproteobacteria	o__Rickettsiales	f__Mitochondria	g__norank_f__Mitochondria	s__unclassified_g__norank_f__Mitochondria
OTU10440	0	0	0	0	0	0	1	71	13	0	0	0	0	0	0	0	0	0	24	5	7	14	4	15	15	54	2	7	4	19	24	6	7	3	k__Bacteria	p__Patescibacteria	c__WWE3	o__norank_c__WWE3	f__norank_o__norank_c__WWE3	g__norank_f__norank_o__norank_c__WWE3	s__unclassified_g__norank_f__norank_o__norank_c__WWE3
OTU4897	0	0	0	0	0	0	22	31	24	0	1	1	0	0	0	0	0	0	3	0	2	0	0	2	1	19	11	31	34	18	31	20	24	18	k__Bacteria	p__Actinobacteria	c__Actinobacteria	o__Solirubrobacterales	f__67-14	g__norank_f__67-14	s__unclassified_g__norank_f__67-14
OTU7980	0	2	2	0	0	0	0	1	1	23	11	18	39	58	62	11	20	19	0	0	1	0	0	3	5	1	0	1	1	0	2	3	1	0	k__Bacteria	p__Cyanobacteria	c__Oxyphotobacteria	o__Chloroplast	f__norank_o__Chloroplast	g__norank_f__norank_o__Chloroplast	s__Pedinomonas_minor
OTU1255	1	0	0	1	1	0	1	51	10	11	7	6	1	0	2	0	64	72	2	2	4	2	3	0	2	17	4	4	1	2	1	5	5	3	k__Bacteria	p__Proteobacteria	c__Alphaproteobacteria	o__Paracaedibacterales	f__Paracaedibacteraceae	g__norank_f__Paracaedibacteraceae	s__unclassified_g__norank_f__Paracaedibacteraceae
OTU14736	0	0	1	0	1	0	2	0	1	1	0	5	16	17	13	147	36	42	0	0	0	0	0	0	0	0	0	0	1	0	0	0	0	1	k__Bacteria	p__Bacteroidetes	c__Bacteroidia	o__Chitinophagales	f__Chitinophagaceae	g__norank_f__Chitinophagaceae	s__unclassified_g__norank_f__Chitinophagaceae
OTU11052	23	25	26	17	10	22	6	0	0	0	4	6	1	7	3	4	0	0	4	3	0	1	34	20	20	1	0	5	2	4	10	10	7	8	k__Bacteria	p__Proteobacteria	c__Alphaproteobacteria	o__Sphingomonadales	f__Sphingomonadaceae	g__Porphyrobacter	s__unclassified_g__Porphyrobacter
OTU4871	12	5	9	10	15	11	2	1	5	7	9	15	20	11	13	40	16	16	14	6	9	9	1	3	2	3	0	3	1	3	3	3	2	0	k__Bacteria	p__Actinobacteria	c__Actinobacteria	o__Frankiales	f__Sporichthyaceae	g__hgcI_clade	s__unclassified_g__hgcI_clade
OTU15572	13	12	23	1	3	2	2	0	1	7	36	8	8	25	21	40	0	0	3	1	2	1	8	10	7	0	6	1	13	4	2	6	7	5	k__Bacteria	p__Verrucomicrobia	c__Verrucomicrobiae	o__Opitutales	f__Opitutaceae	g__Opitutus	s__uncultured_bacterium_g__Opitutus
OTU21007	0	1	2	1	1	1	4	0	0	3	9	5	5	12	13	48	0	0	5	8	12	15	12	21	17	0	14	12	18	10	6	7	7	8	k__Bacteria	p__Proteobacteria	c__Alphaproteobacteria	o__Rickettsiales	f__Rickettsiaceae	g__Candidatus_Megaira	s__uncultured_bacterium_g__Candidatus_Megaira
OTU13794	3	0	3	0	1	1	8	0	0	0	1	4	0	0	1	3	0	0	7	9	12	0	1	2	4	0	0	0	6	3	8	71	72	51	k__Bacteria	p__Proteobacteria	c__Gammaproteobacteria	o__Aeromonadales	f__Aeromonadaceae	g__Aeromonas	s__Aeromonas_veronii
OTU3444	37	27	41	8	7	19	13	12	11	15	4	17	9	4	13	6	3	2	1	4	0	0	0	0	2	2	1	5	1	2	1	2	1	1	k__Bacteria	p__Proteobacteria	c__Gammaproteobacteria	o__Betaproteobacteriales	f__Burkholderiaceae	g__Tibeticola	s__uncultured_bacterium_g__Tibeticola
OTU6333	7	1	8	0	0	0	14	106	38	1	0	2	1	1	1	2	10	8	4	3	2	2	14	3	3	14	2	2	2	4	2	7	2	4	k__Bacteria	p__Planctomycetes	c__Phycisphaerae	o__Phycisphaerales	f__Phycisphaeraceae	g__SM1A02	s__metagenome_g__SM1A02
OTU21002	1	2	1	0	0	1	6	1	5	0	0	0	0	0	0	0	0	0	33	34	36	48	30	28	26	1	0	0	2	1	6	2	1	0	k__Bacteria	p__Proteobacteria	c__Alphaproteobacteria	o__Caulobacterales	f__Hyphomonadaceae	g__SWB02	s__uncultured_bacterium_g__SWB02
OTU15062	6	3	8	0	0	1	3	0	0	1	13	12	8	14	18	103	1	0	6	12	10	3	14	6	4	0	3	1	2	4	3	2	3	1	k__Bacteria	p__Proteobacteria	c__Gammaproteobacteria	o__Cellvibrionales	f__Spongiibacteraceae	g__BD1-7_clade	s__metagenome_g__BD1-7_clade
OTU11373	30	21	44	3	0	1	15	0	2	10	41	31	5	12	5	2	0	0	3	1	3	2	7	12	4	0	0	0	1	1	1	3	3	1	k__Bacteria	p__Planctomycetes	c__OM190	o__norank_c__OM190	f__norank_o__norank_c__OM190	g__norank_f__norank_o__norank_c__OM190	s__uncultured_bacterium_g__norank_f__norank_o__norank_c__OM190
OTU3489	1	5	0	6	3	2	6	3	7	24	12	18	0	2	1	2	17	1	2	2	7	13	2	6	17	15	17	2	24	18	15	7	2	4	k__Bacteria	p__Cyanobacteria	c__Oxyphotobacteria	o__Chloroplast	f__norank_o__Chloroplast	g__norank_f__norank_o__Chloroplast	s__Trachydiscus_minutus
OTU14882	16	4	7	2	3	0	1	0	2	20	27	8	33	50	40	18	10	1	0	0	1	0	0	0	0	1	7	3	3	1	1	2	0	1	k__Bacteria	p__Actinobacteria	c__Actinobacteria	o__Frankiales	f__Sporichthyaceae	g__hgcI_clade	s__uncultured_bacterium_g__hgcI_clade
OTU7868	7	6	3	11	8	14	4	0	1	2	0	0	0	1	1	1	0	0	0	0	0	0	1	0	0	21	9	41	13	6	37	24	23	27	k__Bacteria	p__Proteobacteria	c__Alphaproteobacteria	o__Caulobacterales	f__Caulobacteraceae	g__Brevundimonas	s__Brevundimonas_vesicularis
OTU18155	2	3	2	5	7	7	1	1	0	2	1	2	1	2	1	5	1	0	31	20	19	20	44	48	23	0	3	1	1	1	2	1	1	1	k__Bacteria	p__Bacteroidetes	c__Bacteroidia	o__Sphingobacteriales	f__NS11-12_marine_group	g__norank_f__NS11-12_marine_group	s__uncultured_bacterium_g__norank_f__NS11-12_marine_group
OTU4919	0	1	1	1	0	2	0	1	2	12	8	22	35	34	15	23	60	35	0	0	0	2	0	0	0	3	1	0	0	0	1	0	0	0	k__Bacteria	p__Proteobacteria	c__Alphaproteobacteria	o__Rickettsiales	f__Mitochondria	g__norank_f__Mitochondria	s__unclassified_g__norank_f__Mitochondria
OTU11411	5	5	7	0	3	4	9	22	5	14	10	25	2	2	1	2	4	6	0	0	1	0	0	4	4	14	14	5	15	21	16	21	10	7	k__Bacteria	p__Margulisbacteria	c__norank_p__Margulisbacteria	o__norank_c__norank_p__Margulisbacteria	f__norank_o__norank_c__norank_p__Margulisbacteria	g__norank_f__norank_o__norank_c__norank_p__Margulisbacteria	s__unclassified_g__norank_f__norank_o__norank_c__norank_p__Margulisbacteria
OTU20918	0	0	0	0	0	0	21	0	2	1	2	0	0	0	0	4	0	0	10	28	25	26	34	30	24	1	1	5	9	14	5	7	6	1	k__Bacteria	p__Planctomycetes	c__Phycisphaerae	o__Phycisphaerales	f__Phycisphaeraceae	g__CL500-3	s__uncultured_bacterium_g__CL500-3
OTU10096	0	0	0	10	13	6	13	33	19	0	0	0	0	0	0	0	0	0	6	8	13	14	52	42	26	0	0	0	0	0	0	0	0	1	k__Bacteria	p__Cyanobacteria	c__Oxyphotobacteria	o__Nostocales	f__Microcystaceae	g__unclassified_f__Microcystaceae	s__unclassified_f__Microcystaceae
OTU6392	6	4	7	0	0	1	7	32	8	6	3	1	1	2	1	0	3	1	17	15	14	40	17	9	13	16	6	1	5	5	7	0	5	2	k__Bacteria	p__Bacteroidetes	c__Bacteroidia	o__Cytophagales	f__Microscillaceae	g__norank_f__Microscillaceae	s__unclassified_g__norank_f__Microscillaceae
OTU3583	2	1	2	1	11	6	10	6	11	9	1	4	1	5	7	35	22	14	7	1	2	5	21	11	13	2	7	6	8	5	6	6	2	2	k__Bacteria	p__Actinobacteria	c__Actinobacteria	o__Microtrichales	f__Ilumatobacteraceae	g__CL500-29_marine_group	s__metagenome_g__CL500-29_marine_group
OTU9924	6	12	4	5	7	6	12	0	2	11	5	11	7	11	13	6	1	0	0	0	4	2	2	5	9	5	21	4	16	17	23	15	4	5	k__Bacteria	p__Cyanobacteria	c__Oxyphotobacteria	o__Chloroplast	f__norank_o__Chloroplast	g__norank_f__norank_o__Chloroplast	s__unclassified_g__norank_f__norank_o__Chloroplast
OTU14867	0	0	0	0	0	0	14	0	1	2	0	3	7	12	9	118	4	2	0	0	0	1	12	8	9	3	2	4	8	9	4	7	8	4	k__Bacteria	p__Proteobacteria	c__Gammaproteobacteria	o__Gammaproteobacteria_Incertae_Sedis	f__unclassified_o__Gammaproteobacteria_Incertae_Sedis	g__Acidibacter	s__unclassified_g__Acidibacter
OTU15023	1	1	3	0	0	0	48	52	89	7	8	16	5	6	9	3	2	0	0	0	0	0	0	0	0	0	0	0	0	0	0	0	0	0	k__Bacteria	p__Actinobacteria	c__Actinobacteria	o__unclassified_c__Actinobacteria	f__unclassified_c__Actinobacteria	g__unclassified_c__Actinobacteria	s__unclassified_c__Actinobacteria
OTU11447	11	20	17	1	1	0	27	14	13	5	3	3	1	2	4	6	8	5	0	1	1	2	2	5	6	23	9	3	11	8	11	9	9	8	k__Bacteria	p__Spirochaetes	c__Leptospirae	o__Leptospirales	f__Leptospiraceae	g__Leptospira	s__metagenome_g__Leptospira
OTU2733	0	0	0	1	2	4	10	1	0	1	0	0	0	0	0	2	2	4	29	11	16	24	29	17	15	8	8	13	10	5	12	10	8	4	k__Bacteria	p__Proteobacteria	c__Gammaproteobacteria	o__Betaproteobacteriales	f__Burkholderiaceae	g__unclassified_f__Burkholderiaceae	s__unclassified_f__Burkholderiaceae
OTU5485	2	0	1	0	0	0	3	6	2	9	12	11	2	0	1	12	20	17	2	2	3	0	1	2	1	16	9	8	23	17	35	6	14	8	k__Bacteria	p__Epsilonbacteraeota	c__Campylobacteria	o__Campylobacterales	f__Thiovulaceae	g__Sulfuricurvum	s__unclassified_g__Sulfuricurvum
OTU4933	16	16	29	9	12	7	11	12	12	20	9	16	13	17	17	12	2	5	0	0	0	0	0	0	0	2	1	1	2	0	3	0	0	0	k__Bacteria	p__Proteobacteria	c__Alphaproteobacteria	o__Rhizobiales	f__Rhizobiales_Incertae_Sedis	g__Nordella	s__unclassified_g__Nordella
OTU8278	14	2	4	0	0	0	30	69	41	0	1	0	2	1	1	7	4	4	4	1	0	0	2	0	0	5	1	0	6	2	4	13	16	10	k__Bacteria	p__Proteobacteria	c__Gammaproteobacteria	o__Betaproteobacteriales	f__Burkholderiaceae	g__Inhella	s__uncultured_bacterium_g__Inhella
OTU4188	37	19	28	3	3	6	2	4	1	16	19	12	13	10	11	13	20	16	0	1	0	0	0	0	0	1	0	0	1	2	1	3	0	1	k__Bacteria	p__Actinobacteria	c__Actinobacteria	o__Micrococcales	f__Microbacteriaceae	g__MWH-Ta3	s__uncultured_bacterium_g__MWH-Ta3
OTU10237	0	0	0	0	0	0	13	158	46	0	0	1	0	0	0	0	0	0	0	0	0	0	0	0	0	11	0	4	1	1	1	1	4	1	k__Bacteria	p__Patescibacteria	c__Saccharimonadia	o__Saccharimonadales	f__norank_o__Saccharimonadales	g__norank_f__norank_o__Saccharimonadales	s__uncultured_bacterium_g__norank_f__norank_o__Saccharimonadales
OTU8053	4	4	4	1	0	0	11	13	17	2	1	2	2	5	1	1	4	4	3	3	0	0	3	2	2	17	6	7	13	3	12	36	42	17	k__Bacteria	p__Proteobacteria	c__Gammaproteobacteria	o__Betaproteobacteriales	f__Burkholderiaceae	g__Hydrogenophaga	s__unclassified_g__Hydrogenophaga
OTU9291	1	0	0	0	0	1	1	0	1	1	0	0	0	0	0	0	0	0	0	0	0	0	0	0	2	1	1	0	2	1	7	94	77	48	k__Bacteria	p__Bacteroidetes	c__Bacteroidia	o__Flavobacteriales	f__Weeksellaceae	g__Cloacibacterium	s__uncultured_bacterium_g__Cloacibacterium
OTU13771	1	2	2	2	1	2	2	1	2	8	4	17	9	11	18	47	19	18	3	2	0	2	10	3	3	2	2	3	12	5	6	7	10	1	k__Bacteria	p__Proteobacteria	c__Gammaproteobacteria	o__Betaproteobacteriales	f__Burkholderiaceae	g__Rhizobacter	s__uncultured_bacterium_g__Rhizobacter
OTU20998	1	0	0	0	0	0	0	6	0	0	0	0	0	0	0	0	0	0	11	11	24	82	57	15	19	2	0	1	2	2	2	1	0	1	k__Bacteria	p__Bacteroidetes	c__Bacteroidia	o__Chitinophagales	f__Saprospiraceae	g__Lewinella	s__uncultured_bacterium_g__Lewinella
OTU15625	2	0	2	1	0	0	7	54	13	11	6	12	0	2	3	8	29	36	7	2	4	1	7	8	0	12	0	0	3	1	2	1	0	0	k__Bacteria	p__Proteobacteria	c__Gammaproteobacteria	o__Betaproteobacteriales	f__Rhodocyclaceae	g__unclassified_f__Rhodocyclaceae	s__unclassified_f__Rhodocyclaceae
OTU17468	0	2	0	0	1	0	0	0	0	0	0	0	0	0	0	0	0	0	19	30	22	12	38	36	47	0	2	2	4	0	6	4	2	3	k__Bacteria	p__Cyanobacteria	c__Melainabacteria	o__Caenarcaniphilales	f__norank_o__Caenarcaniphilales	g__norank_f__norank_o__Caenarcaniphilales	s__uncultured_cyanobacterium_g__norank_f__norank
OTU6320	0	1	0	0	0	0	12	4	15	0	0	0	0	0	0	0	0	0	0	0	1	2	4	17	14	30	25	4	26	18	26	12	11	8	k__Bacteria	p__Cyanobacteria	c__Oxyphotobacteria	o__Chloroplast	f__norank_o__Chloroplast	g__norank_f__norank_o__Chloroplast	s__unclassified_g__norank_f__norank_o__Chloroplast
OTU4880	9	5	4	0	0	0	7	0	4	11	5	11	18	39	35	64	1	2	0	0	0	0	0	0	0	0	0	2	1	1	1	5	2	2	k__Bacteria	p__Proteobacteria	c__Gammaproteobacteria	o__Xanthomonadales	f__Xanthomonadaceae	g__Arenimonas	s__unclassified_g__Arenimonas
OTU9319	5	16	22	2	1	1	7	0	0	11	16	16	18	31	21	10	0	0	0	0	0	1	0	0	0	0	5	3	9	6	4	7	8	4	k__Bacteria	p__Verrucomicrobia	c__Verrucomicrobiae	o__Pedosphaerales	f__Pedosphaeraceae	g__norank_f__Pedosphaeraceae	s__unclassified_g__norank_f__Pedosphaeraceae
OTU4893	0	1	1	3	1	0	1	0	0	0	0	0	0	0	0	0	0	0	17	25	28	27	7	49	36	1	2	0	5	4	1	6	5	4	k__Bacteria	p__Chlamydiae	c__Chlamydiae	o__Chlamydiales	f__unclassified_o__Chlamydiales	g__unclassified_o__Chlamydiales	s__unclassified_o__Chlamydiales
OTU12861	0	0	0	19	10	18	7	13	8	17	9	39	0	1	0	3	7	8	3	0	2	11	3	6	2	1	1	14	6	2	3	7	1	2	k__Bacteria	p__Actinobacteria	c__Actinobacteria	o__Corynebacteriales	f__Mycobacteriaceae	g__Mycobacterium	s__uncultured_bacterium_g__Mycobacterium
OTU18152	3	1	0	3	3	13	4	12	4	0	0	0	0	0	0	0	0	0	26	16	11	19	31	16	16	10	5	8	3	1	6	1	4	5	k__Bacteria	p__Proteobacteria	c__Gammaproteobacteria	o__Betaproteobacteriales	f__Nitrosomonadaceae	g__oc32	s__uncultured_bacterium_g__oc32
OTU14881	0	0	0	0	0	0	1	0	1	2	1	2	25	39	33	79	4	3	0	0	0	0	0	0	0	2	4	0	4	0	4	3	6	7	k__Bacteria	p__Acidobacteria	c__Holophagae	o__Holophagales	f__Holophagaceae	g__marine_group	s__uncultured_bacterium_g__marine_group
OTU8013	0	0	0	5	6	9	19	22	20	1	0	1	0	0	2	0	0	0	0	0	0	0	0	1	1	30	17	18	17	14	12	4	10	9	k__Bacteria	p__Bacteroidetes	c__Ignavibacteria	o__OPB56	f__norank_o__OPB56	g__norank_f__norank_o__OPB56	s__uncultured_sludge_bacterium_A12b
OTU9136	0	2	0	1	1	0	9	0	3	0	0	0	12	13	7	0	1	2	0	1	0	6	10	8	10	36	19	5	13	12	14	20	5	8	k__Bacteria	p__Cyanobacteria	c__Oxyphotobacteria	o__Limnotrichales	f__Limnotrichaceae	g__Limnothrix	s__uncultured_bacterium_g__Limnothrix
OTU14924	1	0	2	0	0	0	0	0	0	28	17	20	16	12	20	24	25	49	0	0	0	0	0	0	0	1	1	0	0	0	0	0	1	0	k__Bacteria	p__Firmicutes	c__Bacilli	o__Bacillales	f__Paenibacillaceae	g__Paenibacillus	s__unclassified_g__Paenibacillus
OTU13711	15	5	10	0	3	2	3	9	4	10	0	5	11	5	8	10	33	27	6	8	3	0	7	2	0	6	5	1	2	3	2	5	6	1	k__Bacteria	p__Proteobacteria	c__Gammaproteobacteria	o__Betaproteobacteriales	f__TRA3-20	g__norank_f__TRA3-20	s__unclassified_g__norank_f__TRA3-20
OTU14932	0	2	0	1	3	1	1	10	10	6	2	3	3	6	1	7	38	22	14	3	7	2	21	2	10	18	0	10	3	1	4	2	3	1	k__Bacteria	p__Firmicutes	c__Clostridia	o__Clostridiales	f__Clostridiaceae_1	g__Clostridium_sensu_stricto_1	s__Clostridium_disporicum
OTU6345	4	6	7	0	0	0	1	0	1	1	0	5	11	7	8	8	3	0	17	10	30	15	24	8	27	1	4	2	4	1	3	2	5	1	k__Bacteria	p__Proteobacteria	c__Deltaproteobacteria	o__Bdellovibrionales	f__Bdellovibrionaceae	g__OM27_clade	s__metagenome_g__OM27_clade
OTU9231	6	12	34	1	1	6	10	5	7	1	5	3	5	20	15	1	2	2	0	0	0	0	1	2	1	5	11	13	10	7	7	14	4	5	k__Bacteria	p__Verrucomicrobia	c__Verrucomicrobiae	o__Chthoniobacterales	f__Chthoniobacteraceae	g__Chthoniobacter	s__uncultured_bacterium_g__Chthoniobacter
OTU9279	0	0	0	0	0	0	11	11	7	0	0	0	1	1	2	5	3	2	7	7	7	12	11	8	8	7	12	19	15	18	19	7	10	6	k__Bacteria	p__Actinobacteria	c__Actinobacteria	o__IMCC26256	f__norank_o__IMCC26256	g__norank_f__norank_o__IMCC26256	s__unclassified_g__norank_f__norank_o__IMCC26256
OTU4804	5	2	0	0	0	0	10	83	37	0	0	0	3	1	2	4	6	12	4	0	1	3	1	2	2	2	0	0	11	3	9	3	5	3	k__Bacteria	p__Bacteroidetes	c__Bacteroidia	o__Cytophagales	f__Microscillaceae	g__OLB12	s__uncultured_bacterium_g__OLB12
OTU14891	1	0	0	0	0	0	0	0	0	9	11	11	12	8	11	16	56	75	0	0	0	0	0	0	0	1	0	0	0	0	0	1	0	0	k__Bacteria	p__Firmicutes	c__Bacilli	o__Bacillales	f__Paenibacillaceae	g__Paenibacillus	s__unclassified_g__Paenibacillus
OTU2509	2	0	1	1	0	2	1	1	1	47	20	64	3	8	1	3	27	5	0	2	0	0	2	0	2	5	1	2	1	3	0	3	2	1	k__Bacteria	p__Actinobacteria	c__Actinobacteria	o__Corynebacteriales	f__Mycobacteriaceae	g__Mycobacterium	s__unclassified_g__Mycobacterium
OTU9479	0	0	0	1	4	1	2	1	0	1	11	4	3	1	5	0	0	0	5	9	6	41	42	15	8	2	3	2	13	6	1	10	10	3	k__Bacteria	p__Verrucomicrobia	c__Verrucomicrobiae	o__Pedosphaerales	f__Pedosphaeraceae	g__norank_f__Pedosphaeraceae	s__unclassified_g__norank_f__Pedosphaeraceae
OTU7894	3	1	2	1	4	3	5	0	1	0	1	0	0	0	0	0	1	0	0	0	0	0	0	0	0	2	5	4	4	13	7	30	45	77	k__Bacteria	p__Proteobacteria	c__Gammaproteobacteria	o__Pseudomonadales	f__Moraxellaceae	g__Acinetobacter	s__Acinetobacter_tandoii
OTU12859	4	2	1	36	29	33	1	0	1	0	1	0	0	0	0	6	2	0	0	0	0	10	1	0	0	1	3	1	3	2	1	28	11	31	k__Bacteria	p__Firmicutes	c__Bacilli	o__Bacillales	f__Staphylococcaceae	g__Macrococcus	s__Macrococcus_caseolyticus
OTU15696	0	0	0	0	0	0	12	4	7	24	23	15	7	9	6	28	25	33	0	0	0	0	0	0	0	2	1	0	2	2	0	4	0	0	k__Bacteria	p__Planctomycetes	c__OM190	o__norank_c__OM190	f__norank_o__norank_c__OM190	g__norank_f__norank_o__norank_c__OM190	s__uncultured_bacterium_g__norank_f__norank_o__norank_c__OM190
OTU9155	27	8	34	0	0	1	0	0	0	11	27	10	8	17	15	26	2	1	0	0	0	0	0	1	0	1	0	0	5	7	1	1	1	0	k__Bacteria	p__Verrucomicrobia	c__Verrucomicrobiae	o__norank_c__Verrucomicrobiae	f__norank_o__norank_c__Verrucomicrobiae	g__norank_f__norank_o__norank_c__Verrucomicrobiae	s__uncultured_Opitutae_bacterium_g__norank
OTU12780	5	2	1	25	18	42	0	2	5	1	0	1	0	0	0	4	7	0	0	0	0	6	0	0	0	1	0	0	0	0	0	33	10	39	k__Bacteria	p__Firmicutes	c__Bacilli	o__Bacillales	f__Planococcaceae	g__Planomicrobium	s__Planomicrobium_glaciei
OTU9150	3	1	1	0	0	0	18	65	31	2	3	8	6	5	2	5	8	3	0	0	0	0	0	0	1	6	4	3	10	2	5	9	1	0	k__Bacteria	p__Bacteroidetes	c__Bacteroidia	o__Sphingobacteriales	f__AKYH767	g__norank_f__AKYH767	s__unclassified_g__norank_f__AKYH767
OTU20895	0	1	0	3	7	10	1	16	10	0	0	0	0	0	0	0	0	0	22	10	22	7	6	5	7	17	8	7	13	9	4	8	6	2	k__Bacteria	p__Proteobacteria	c__Alphaproteobacteria	o__norank_c__Alphaproteobacteria	f__norank_o__norank_c__Alphaproteobacteria	g__norank_f__norank_o__norank_c__Alphaproteobacteria	s__unclassified_g__norank_f__norank_o__norank_c__Alphaproteobacteria
OTU7888	1	0	0	0	0	0	1	0	0	0	0	0	0	0	0	0	0	0	14	9	15	6	2	14	9	14	3	5	18	21	13	17	24	15	k__Bacteria	p__Proteobacteria	c__Deltaproteobacteria	o__Oligoflexales	f__0319-6G20	g__norank_f__0319-6G20	s__uncultured_bacterium_g__norank_f__0319-6G20
OTU16160	0	0	0	0	0	2	0	0	0	0	0	0	0	0	1	0	0	0	0	0	0	20	0	1	173	0	0	2	0	0	1	0	0	0	k__Bacteria	p__Actinobacteria	c__Actinobacteria	o__Bifidobacteriales	f__Bifidobacteriaceae	g__Bifidobacterium	s__Bifidobacterium_saeculare
OTU17425	7	4	4	1	2	0	3	0	3	1	1	1	1	3	2	0	0	0	10	2	20	13	13	13	8	10	8	7	16	11	6	16	9	3	k__Bacteria	p__Proteobacteria	c__Alphaproteobacteria	o__Acetobacterales	f__Acetobacteraceae	g__norank_f__Acetobacteraceae	s__unclassified_g__norank_f__Acetobacteraceae
OTU11394	4	6	9	0	1	0	11	1	0	9	18	20	3	7	5	3	1	2	1	2	4	9	32	15	11	4	5	0	4	1	1	3	4	0	k__Bacteria	p__Planctomycetes	c__OM190	o__norank_c__OM190	f__norank_o__norank_c__OM190	g__norank_f__norank_o__norank_c__OM190	s__uncultured_bacterium_g__norank_f__norank_o__norank_c__OM190
OTU17339	2	4	3	5	3	6	0	0	0	0	1	0	1	1	2	1	0	0	34	29	16	2	40	15	22	0	1	3	0	2	1	0	1	0	k__Bacteria	p__Proteobacteria	c__Deltaproteobacteria	o__SAR324_cladeMarine_group_B	f__norank_o__SAR324_cladeMarine_group_B	g__norank_f__norank_o__SAR324_cladeMarine_group_B	s__unclassified_g__norank_f__norank_o__SAR324_cladeMarine_group_B
OTU6444	0	1	0	0	0	0	4	2	2	0	2	3	6	6	7	14	15	13	13	8	11	9	10	16	14	9	2	1	6	6	4	3	5	2	k__Bacteria	p__Planctomycetes	c__Phycisphaerae	o__Phycisphaerales	f__Phycisphaeraceae	g__CL500-3	s__uncultured_planctomycete_g__CL500-3
OTU15220	15	9	16	1	0	0	10	0	0	2	1	3	0	1	2	5	0	0	1	1	2	3	0	0	2	0	1	3	4	2	7	48	28	26	k__Bacteria	p__Proteobacteria	c__Alphaproteobacteria	o__Sphingomonadales	f__Sphingomonadaceae	g__unclassified_f__Sphingomonadaceae	s__unclassified_f__Sphingomonadaceae
OTU9440	0	0	0	3	10	5	0	21	3	0	0	0	0	0	0	0	0	0	11	9	11	26	22	7	15	21	2	2	6	3	5	4	2	5	k__Bacteria	p__Planctomycetes	c__Phycisphaerae	o__Phycisphaerales	f__Phycisphaeraceae	g__SM1A02	s__metagenome_g__SM1A02
OTU13712	11	13	23	3	6	10	3	1	1	13	8	12	8	6	8	21	5	1	0	0	0	0	0	0	0	9	4	5	8	1	3	2	4	1	k__Bacteria	p__Proteobacteria	c__Gammaproteobacteria	o__Betaproteobacteriales	f__Burkholderiaceae	g__unclassified_f__Burkholderiaceae	s__unclassified_f__Burkholderiaceae
OTU10333	0	0	0	2	0	1	17	102	55	0	0	1	0	0	0	0	0	1	3	0	0	0	0	0	0	2	1	1	0	0	0	2	1	1	k__Bacteria	p__Bacteroidetes	c__Bacteroidia	o__Flavobacteriales	f__Flavobacteriaceae	g__Flavobacterium	s__unclassified_g__Flavobacterium
OTU15682	0	0	1	0	0	0	2	5	4	15	29	9	6	6	10	3	26	53	1	0	0	0	4	5	3	0	1	0	1	2	2	1	0	0	k__Bacteria	p__Bacteroidetes	c__Bacteroidia	o__Sphingobacteriales	f__env.OPS_17	g__norank_f__env.OPS_17	s__uncultured_bacterium_g__norank_f__env.OPS_17
OTU18172	17	8	13	1	1	1	2	0	0	4	7	16	9	17	22	32	0	0	8	6	2	0	3	1	4	0	1	1	1	1	3	5	0	2	k__Bacteria	p__Bacteroidetes	c__Bacteroidia	o__Flavobacteriales	f__Crocinitomicaceae	g__Fluviicola	s__uncultured_Cytophagales_bacterium_g__Fluviicola
OTU13814	0	0	0	0	0	0	1	0	0	4	8	7	25	31	18	69	9	3	0	0	0	0	0	0	0	2	1	0	2	2	2	1	1	1	k__Bacteria	p__Proteobacteria	c__Deltaproteobacteria	o__Myxococcales	f__Polyangiaceae	g__unclassified_f__Polyangiaceae	s__unclassified_f__Polyangiaceae
OTU15401	7	2	2	0	1	2	45	14	22	6	0	0	3	2	2	4	1	1	6	3	3	3	10	3	0	1	3	3	8	7	6	4	3	9	k__Bacteria	p__Proteobacteria	c__Gammaproteobacteria	o__Betaproteobacteriales	f__Burkholderiaceae	g__norank_f__Burkholderiaceae	s__uncultured_prokaryote_g__norank_f__Burkholderiaceae
OTU14914	1	3	6	0	0	0	3	0	0	7	13	1	8	14	10	7	7	6	0	0	0	0	0	0	1	9	14	6	19	17	8	11	8	6	k__Bacteria	p__Verrucomicrobia	c__Verrucomicrobiae	o__Chthoniobacterales	f__Chthoniobacteraceae	g__Chthoniobacter	s__uncultured_bacterium_g__Chthoniobacter
OTU4303	0	0	1	0	0	0	0	49	9	5	12	5	7	3	2	3	34	44	1	0	1	0	1	1	0	2	0	0	1	2	0	0	1	0	k__Bacteria	p__Bacteroidetes	c__Bacteroidia	o__Bacteroidales	f__Prolixibacteraceae	g__norank_f__Prolixibacteraceae	s__unclassified_g__norank_f__Prolixibacteraceae
OTU20412	3	2	4	0	2	0	38	42	59	1	0	0	0	0	2	5	0	2	4	1	1	1	2	3	1	0	1	0	3	1	2	1	0	1	k__Bacteria	p__Bacteroidetes	c__Bacteroidia	o__Chitinophagales	f__Chitinophagaceae	g__Dinghuibacter	s__unclassified_g__Dinghuibacter
OTU14846	5	3	4	2	6	1	9	0	0	2	0	2	13	8	5	9	0	0	6	4	9	1	2	2	2	4	22	10	18	7	6	9	7	2	k__Bacteria	p__Actinobacteria	c__Actinobacteria	o__Frankiales	f__Sporichthyaceae	g__hgcI_clade	s__unclassified_g__hgcI_clade
OTU7991	0	0	0	0	0	0	0	0	0	1	1	1	0	0	2	0	0	0	0	4	9	0	2	6	5	6	6	8	27	12	22	27	19	19	k__Bacteria	p__Proteobacteria	c__Gammaproteobacteria	o__Methylococcales	f__Methylococcaceae	g__unclassified_f__Methylococcaceae	s__unclassified_f__Methylococcaceae
OTU9204	5	7	9	1	1	4	3	0	1	9	16	8	4	12	8	3	1	1	7	4	10	0	11	8	9	1	4	3	4	9	4	3	0	6	k__Bacteria	p__Bacteroidetes	c__Bacteroidia	o__Sphingobacteriales	f__env.OPS_17	g__norank_f__env.OPS_17	s__unclassified_g__norank_f__env.OPS_17
OTU1372	19	7	12	2	1	0	0	0	0	12	4	16	4	4	3	8	0	1	0	0	0	0	0	0	0	11	15	19	12	5	11	1	5	4	k__Bacteria	p__Bacteroidetes	c__Bacteroidia	o__Chitinophagales	f__Chitinophagaceae	g__Dinghuibacter	s__uncultured_bacterium_g__Dinghuibacter
OTU6336	0	1	1	0	0	0	4	2	1	1	1	3	1	2	2	1	0	0	1	0	0	0	0	0	0	55	5	10	16	15	12	18	17	6	k__Bacteria	p__Cyanobacteria	c__Oxyphotobacteria	o__Synechococcales	f__Cyanobiaceae	g__Cyanobium_PCC-6307	s__uncultured_bacterium_g__Cyanobium_PCC-6307
OTU20890	0	0	0	1	1	0	0	0	0	0	0	0	0	0	0	0	0	0	0	0	0	3	0	0	0	0	1	0	0	1	2	70	50	46	k__Bacteria	p__Bacteroidetes	c__Bacteroidia	o__Sphingobacteriales	f__Sphingobacteriaceae	g__Sphingobacterium	s__uncultured_bacterium_g__Sphingobacterium
OTU17438	0	0	0	0	0	0	17	30	19	13	6	20	1	1	1	2	1	3	10	9	10	8	5	4	1	5	0	1	4	0	1	1	1	0	k__Bacteria	p__Bacteroidetes	c__Bacteroidia	o__Chitinophagales	f__Saprospiraceae	g__norank_f__Saprospiraceae	s__unclassified_g__norank_f__Saprospiraceae
OTU4878	0	0	0	0	0	0	0	0	0	46	27	27	9	22	23	7	4	7	0	0	0	0	0	0	0	0	0	0	0	0	0	0	0	0	k__Bacteria	p__Cyanobacteria	c__Oxyphotobacteria	o__Chloroplast	f__norank_o__Chloroplast	g__norank_f__norank_o__Chloroplast	s__unclassified_g__norank_f__norank_o__Chloroplast
OTU20887	0	0	0	2	2	2	2	5	2	0	0	0	0	0	1	0	0	0	13	13	44	10	23	15	9	6	2	7	2	4	3	2	1	1	k__Bacteria	p__Acidobacteria	c__Acidobacteriia	o__Solibacterales	f__Solibacteraceae_Subgroup_3	g__Paludibaculum	s__uncultured_bacterium_g__Paludibaculum
OTU9473	0	0	0	0	0	0	15	9	21	0	0	0	0	0	0	0	0	0	0	0	0	0	0	0	0	18	10	13	11	26	4	9	6	28	k__Bacteria	p__Proteobacteria	c__Alphaproteobacteria	o__Rickettsiales	f__SM2D12	g__norank_f__SM2D12	s__metagenome_g__norank_f__SM2D12
OTU9224	0	0	0	0	0	0	0	0	0	0	0	0	0	0	0	1	0	0	0	0	0	2	0	0	0	1	1	1	0	0	1	57	48	58	k__Bacteria	p__Bacteroidetes	c__Bacteroidia	o__Sphingobacteriales	f__Sphingobacteriaceae	g__Sphingobacterium	s__Sphingobacterium_alimentarium
OTU17335	2	2	5	2	0	2	1	7	9	5	11	4	2	5	4	1	4	3	4	0	0	0	37	15	12	4	6	3	3	8	0	1	2	6	k__Bacteria	p__Bacteroidetes	c__Bacteroidia	o__Sphingobacteriales	f__env.OPS_17	g__norank_f__env.OPS_17	s__uncultured_bacterium_g__norank_f__env.OPS_17
OTU20899	0	0	0	2	7	9	7	7	3	3	19	11	0	0	0	1	0	2	9	2	3	7	15	9	5	2	2	4	5	9	12	4	4	5	k__Bacteria	p__Chloroflexi	c__Chloroflexia	o__Chloroflexales	f__Roseiflexaceae	g__norank_f__Roseiflexaceae	s__uncultured_Roseiflexus_sp._g__norank
OTU6377	3	1	1	9	2	4	2	0	0	1	1	3	0	4	3	2	0	0	17	14	4	9	11	13	6	0	6	4	12	4	9	6	9	7	k__Bacteria	p__Proteobacteria	c__Gammaproteobacteria	o__Betaproteobacteriales	f__Burkholderiaceae	g__Limnobacter	s__uncultured_bacterium_g__Limnobacter
OTU18079	1	1	0	0	0	3	1	0	1	0	0	0	0	0	0	0	0	0	42	32	21	15	19	13	10	0	1	0	1	1	1	2	2	0	k__Bacteria	p__Proteobacteria	c__Alphaproteobacteria	o__Caulobacterales	f__Hyphomonadaceae	g__Hirschia	s__uncultured_bacterium_g__Hirschia
OTU6191	2	0	2	11	6	14	25	8	38	0	0	0	0	0	0	1	0	0	9	4	1	2	3	2	1	2	0	0	3	3	4	4	15	6	k__Bacteria	p__Bacteroidetes	c__Bacteroidia	o__Chitinophagales	f__Chitinophagaceae	g__norank_f__Chitinophagaceae	s__Terrimonas_sp._16-45A
OTU12886	14	4	0	10	11	9	10	0	0	1	0	1	2	0	3	1	0	0	1	0	0	3	0	0	0	2	2	1	10	6	12	13	24	25	k__Bacteria	p__Proteobacteria	c__Gammaproteobacteria	o__Betaproteobacteriales	f__Burkholderiaceae	g__Massilia	s__uncultured_beta_proteobacterium_g__Massilia
OTU8671	13	7	8	0	0	0	13	3	2	3	0	2	2	3	0	10	1	3	4	14	2	5	8	7	5	0	3	5	9	4	3	10	8	7	k__Bacteria	p__Proteobacteria	c__Gammaproteobacteria	o__Betaproteobacteriales	f__Burkholderiaceae	g__unclassified_f__Burkholderiaceae	s__unclassified_f__Burkholderiaceae
OTU6358	0	2	6	8	2	1	11	0	0	1	2	4	0	0	1	1	0	0	0	4	4	5	12	28	29	3	5	5	9	3	5	4	6	3	k__Bacteria	p__Cyanobacteria	c__Melainabacteria	o__Caenarcaniphilales	f__norank_o__Caenarcaniphilales	g__norank_f__norank_o__Caenarcaniphilales	s__uncultured_cyanobacterium_g__norank_f__norank
OTU5254	9	5	7	0	0	1	2	2	1	19	23	22	13	17	15	14	4	2	0	0	1	0	0	0	0	0	1	0	1	0	0	1	3	1	k__Bacteria	p__Bacteroidetes	c__Bacteroidia	o__Flavobacteriales	f__Crocinitomicaceae	g__Fluviicola	s__uncultured_bacterium_g__Fluviicola
OTU6440	0	0	0	1	0	1	3	4	4	0	0	0	0	0	0	0	0	0	0	1	14	17	4	13	4	15	7	9	10	13	16	10	9	6	k__Bacteria	p__Chloroflexi	c__Anaerolineae	o__Caldilineales	f__Caldilineaceae	g__norank_f__Caldilineaceae	s__uncultured_bacterium_g__norank_f__Caldilineaceae
OTU11365	7	7	13	5	4	8	4	0	1	2	10	26	4	7	6	22	0	1	7	5	4	0	0	5	6	0	0	1	2	0	1	1	2	0	k__Bacteria	p__Proteobacteria	c__Deltaproteobacteria	o__Bdellovibrionales	f__Bacteriovoracaceae	g__Peredibacter	s__Bacteriovorax_sp._EPC3
OTU19780	3	1	4	0	0	0	50	4	46	1	4	4	0	2	4	0	1	0	0	6	7	4	4	1	8	0	0	0	0	2	0	0	1	3	k__Bacteria	p__Bacteroidetes	c__Ignavibacteria	o__OPB56	f__norank_o__OPB56	g__norank_f__norank_o__OPB56	s__uncultured_bacterium_g__norank_f__norank_o__OPB56
OTU17356	0	1	0	0	0	2	3	1	0	1	0	1	0	0	3	0	0	0	24	9	11	8	13	28	17	1	3	1	4	3	8	4	11	2	k__Bacteria	p__Proteobacteria	c__Deltaproteobacteria	o__Oligoflexales	f__Oligoflexaceae	g__norank_f__Oligoflexaceae	s__uncultured_bacterium_g__norank_f__Oligoflexaceae
OTU6401	5	6	10	0	0	1	2	15	20	0	0	1	0	0	0	6	10	5	4	5	4	3	15	12	19	4	2	1	2	3	1	0	0	3	k__Bacteria	p__Proteobacteria	c__Deltaproteobacteria	o__Bdellovibrionales	f__Bdellovibrionaceae	g__Bdellovibrio	s__Bdellovibrio_bacteriovorus
OTU15442	2	1	3	0	1	0	10	4	8	14	18	56	1	5	6	4	1	0	1	3	4	0	0	1	1	0	2	2	3	2	1	1	2	1	k__Bacteria	p__Actinobacteria	c__Actinobacteria	o__PeM15	f__norank_o__PeM15	g__norank_f__norank_o__PeM15	s__uncultured_soil_bacterium_g__norank_f__norank_o__PeM15
OTU20956	2	2	2	8	7	7	3	0	4	0	0	0	1	0	0	0	0	0	0	1	3	3	1	0	1	0	2	3	2	7	3	38	26	32	k__Bacteria	p__Proteobacteria	c__Alphaproteobacteria	o__Rhodobacterales	f__Rhodobacteraceae	g__Paracoccus	s__unclassified_g__Paracoccus
OTU9897	3	1	2	2	0	0	23	48	26	1	0	1	1	2	1	0	0	0	10	4	6	7	2	0	0	2	3	0	3	1	2	2	3	2	k__Bacteria	p__Proteobacteria	c__Deltaproteobacteria	o__Bradymonadales	f__norank_o__Bradymonadales	g__norank_f__norank_o__Bradymonadales	s__uncultured_bacterium_g__norank_f__norank_o__Bradymonadales
OTU4881	0	0	0	0	0	0	18	1	5	0	1	1	11	6	5	90	3	3	1	0	1	0	3	4	1	0	0	0	1	0	1	0	1	0	k__Bacteria	p__Proteobacteria	c__Gammaproteobacteria	o__PLTA13	f__norank_o__PLTA13	g__norank_f__norank_o__PLTA13	s__uncultured_bacterium_g__norank_f__norank_o__PLTA13
OTU11299	5	5	7	5	7	4	3	14	11	4	1	5	10	10	11	1	17	13	0	1	2	3	0	0	1	3	0	1	0	0	2	4	5	1	k__Bacteria	p__Actinobacteria	c__Actinobacteria	o__Frankiales	f__Sporichthyaceae	g__hgcI_clade	s__unclassified_g__hgcI_clade
OTU10015	1	0	1	1	2	1	6	112	25	0	0	0	0	0	0	1	1	3	0	0	1	0	0	0	0	0	0	0	0	0	0	0	0	0	k__Bacteria	p__Proteobacteria	c__unclassified_p__Proteobacteria	o__unclassified_p__Proteobacteria	f__unclassified_p__Proteobacteria	g__unclassified_p__Proteobacteria	s__unclassified_p__Proteobacteria
OTU12781	0	41	3	15	7	4	0	0	0	1	0	0	0	0	0	2	0	0	0	0	1	8	1	1	7	0	1	2	9	4	6	10	13	18	k__Bacteria	p__Proteobacteria	c__Gammaproteobacteria	o__Enterobacteriales	f__Enterobacteriaceae	g__Pantoea	s__Pantoea_dispersa_g__Pantoea
OTU15679	2	0	1	1	3	0	23	9	11	16	10	21	5	10	9	8	1	4	0	0	0	0	0	0	0	1	6	1	3	0	1	4	3	1	k__Bacteria	p__Bacteroidetes	c__Bacteroidia	o__Sphingobacteriales	f__env.OPS_17	g__norank_f__env.OPS_17	s__uncultured_bacterium_g__norank_f__env.OPS_17
OTU7847	0	0	0	0	0	0	2	5	1	0	0	0	0	0	0	0	0	0	0	0	0	0	0	0	0	50	18	5	10	12	8	21	13	9	k__Bacteria	p__Proteobacteria	c__Deltaproteobacteria	o__Bdellovibrionales	f__Bdellovibrionaceae	g__Bdellovibrio	s__metagenome_g__Bdellovibrio
OTU13765	8	3	6	0	0	0	0	0	0	18	33	26	6	4	4	4	0	0	2	2	2	0	3	0	4	2	3	1	4	3	3	2	4	4	k__Bacteria	p__Proteobacteria	c__Deltaproteobacteria	o__Bradymonadales	f__norank_o__Bradymonadales	g__norank_f__norank_o__Bradymonadales	s__uncultured_bacterium_g__norank_f__norank_o__Bradymonadales
OTU14759	2	3	4	0	0	0	16	2	8	11	6	21	2	1	2	3	3	1	0	6	7	5	4	5	4	3	1	1	5	4	12	5	2	1	k__Bacteria	p__Chloroflexi	c__KD4-96	o__norank_c__KD4-96	f__norank_o__norank_c__KD4-96	g__norank_f__norank_o__norank_c__KD4-96	s__unclassified_g__norank_f__norank_o__norank_c__KD4-96
OTU18138	0	1	0	0	0	0	13	4	3	0	1	0	0	2	0	1	0	1	18	24	14	6	2	3	2	8	4	7	11	5	7	8	3	2	k__Bacteria	p__Proteobacteria	c__Alphaproteobacteria	o__Rickettsiales	f__Mitochondria	g__norank_f__Mitochondria	s__unclassified_g__norank_f__Mitochondria
OTU4900	0	0	0	0	0	0	0	0	1	3	2	1	0	3	5	9	42	57	0	0	0	0	0	0	0	13	0	2	3	0	2	4	2	1	k__Bacteria	p__Proteobacteria	c__Gammaproteobacteria	o__Betaproteobacteriales	f__Burkholderiaceae	g__Hydrogenophaga	s__unclassified_g__Hydrogenophaga
OTU6346	0	0	0	0	1	1	4	4	0	0	0	0	0	0	0	0	0	0	4	5	5	1	11	10	8	9	10	1	12	9	12	14	15	13	k__Bacteria	p__Proteobacteria	c__Deltaproteobacteria	o__Oligoflexales	f__Oligoflexaceae	g__norank_f__Oligoflexaceae	s__uncultured_bacterium_g__norank_f__Oligoflexaceae
OTU17408	0	0	1	0	0	0	1	1	1	2	0	7	2	5	8	15	1	3	18	18	9	1	9	10	9	2	5	3	7	2	2	3	3	1	k__Bacteria	p__Proteobacteria	c__Alphaproteobacteria	o__Rhodospirillales	f__Magnetospirillaceae	g__unclassified_f__Magnetospirillaceae	s__unclassified_f__Magnetospirillaceae
OTU20926	1	0	2	6	1	1	0	0	0	5	4	8	0	1	1	0	0	0	0	1	8	22	4	17	21	1	6	0	8	8	8	7	4	3	k__Bacteria	p__Cyanobacteria	c__Oxyphotobacteria	o__Chloroplast	f__norank_o__Chloroplast	g__norank_f__norank_o__Chloroplast	s__unclassified_g__norank_f__norank_o__Chloroplast
OTU18166	0	0	0	0	0	0	13	1	5	0	0	0	0	0	0	1	0	0	7	8	3	6	0	7	3	3	8	3	13	17	10	10	16	14	k__Bacteria	p__Proteobacteria	c__Deltaproteobacteria	o__Oligoflexales	f__0319-6G20	g__norank_f__0319-6G20	s__unclassified_g__norank_f__0319-6G20
OTU10957	7	2	8	0	0	1	17	26	26	1	1	1	0	0	0	2	6	0	8	6	1	8	6	1	4	2	0	1	1	4	2	3	0	1	k__Bacteria	p__Proteobacteria	c__Alphaproteobacteria	o__Acetobacterales	f__Acetobacteraceae	g__Roseomonas	s__unclassified_g__Roseomonas
OTU20965	0	0	0	0	0	0	2	3	1	0	0	0	0	0	0	0	0	0	5	8	10	45	37	19	16	0	0	0	0	0	0	0	0	0	k__Bacteria	p__Chloroflexi	c__Anaerolineae	o__SBR1031	f__A4b	g__norank_f__A4b	s__unclassified_g__norank_f__A4b
OTU20872	0	1	0	0	0	0	1	0	0	0	0	0	0	0	0	0	0	0	5	15	12	32	39	19	11	0	0	0	2	1	0	0	4	3	k__Bacteria	p__Verrucomicrobia	c__Verrucomicrobiae	o__Pedosphaerales	f__Pedosphaeraceae	g__norank_f__Pedosphaeraceae	s__unclassified_g__norank_f__Pedosphaeraceae
OTU14853	23	7	10	0	0	0	0	0	0	6	16	14	7	5	3	31	6	17	0	0	0	0	0	0	0	0	0	0	0	0	0	0	0	0	k__Bacteria	p__Firmicutes	c__Erysipelotrichia	o__Erysipelotrichales	f__Erysipelotrichaceae	g__Erysipelotrichaceae_UCG-004	s__unclassified_g__Erysipelotrichaceae_UCG-004
OTU9634	4	1	2	4	0	0	13	20	16	0	5	1	0	1	2	2	1	2	3	0	0	0	3	1	0	0	0	0	2	2	2	24	18	16	k__Bacteria	p__Proteobacteria	c__Gammaproteobacteria	o__Betaproteobacteriales	f__Burkholderiaceae	g__unclassified_f__Burkholderiaceae	s__unclassified_f__Burkholderiaceae
OTU6380	0	0	1	0	0	0	8	0	0	0	0	0	0	0	1	1	0	0	0	0	0	0	0	0	0	5	14	35	12	19	9	7	12	21	k__Bacteria	p__Actinobacteria	c__Actinobacteria	o__Microtrichales	f__Ilumatobacteraceae	g__CL500-29_marine_group	s__uncultured_bacterium_g__CL500-29_marine_group
OTU18169	0	1	0	1	0	4	2	2	1	0	0	0	0	0	0	0	0	0	16	11	9	30	18	13	10	1	1	4	4	2	1	2	8	4	k__Bacteria	p__Proteobacteria	c__Deltaproteobacteria	o__Oligoflexales	f__0319-6G20	g__norank_f__0319-6G20	s__bacterium_enrichment_culture_clone_B1262011
OTU10193	1	0	2	0	0	0	14	97	29	0	0	0	0	0	0	0	0	0	0	0	0	0	1	0	0	0	0	0	0	0	0	0	0	0	k__Bacteria	p__Bacteroidetes	c__Bacteroidia	o__Sphingobacteriales	f__NS11-12_marine_group	g__norank_f__NS11-12_marine_group	s__unclassified_g__norank_f__NS11-12_marine_group
OTU13763	0	0	0	0	0	0	1	0	0	1	25	7	27	22	31	3	1	0	0	0	0	0	0	0	0	0	1	0	2	5	0	3	2	13	k__Bacteria	p__Bacteroidetes	c__Bacteroidia	o__Sphingobacteriales	f__env.OPS_17	g__norank_f__env.OPS_17	s__uncultured_bacterium_g__norank_f__env.OPS_17
OTU20896	0	0	0	1	0	5	0	1	0	0	0	0	1	0	0	0	0	0	25	16	31	28	12	13	10	0	0	0	0	0	0	0	0	0	k__Bacteria	p__Proteobacteria	c__Alphaproteobacteria	o__unclassified_c__Alphaproteobacteria	f__unclassified_c__Alphaproteobacteria	g__unclassified_c__Alphaproteobacteria	s__unclassified_c__Alphaproteobacteria
OTU1327	0	0	0	6	11	8	4	0	0	0	3	0	0	0	0	0	0	0	21	47	17	0	3	5	2	1	1	3	1	4	2	3	0	1	k__Bacteria	p__Chlamydiae	c__Chlamydiae	o__Chlamydiales	f__Simkaniaceae	g__norank_f__Simkaniaceae	s__unclassified_g__norank_f__Simkaniaceae
OTU17395	2	1	1	4	1	3	2	2	2	6	5	4	0	1	1	7	1	0	15	5	7	7	32	22	9	0	0	0	0	0	0	0	2	0	k__Bacteria	p__Bacteroidetes	c__Bacteroidia	o__Sphingobacteriales	f__env.OPS_17	g__norank_f__env.OPS_17	s__unclassified_g__norank_f__env.OPS_17
OTU7758	0	2	0	1	0	0	1	3	1	0	3	0	4	1	0	0	1	0	4	0	4	9	40	6	4	9	6	1	9	4	10	4	11	4	k__Bacteria	p__Bacteroidetes	c__Bacteroidia	o__Chitinophagales	f__Saprospiraceae	g__norank_f__Saprospiraceae	s__unclassified_g__norank_f__Saprospiraceae
OTU20927	0	1	0	0	0	0	10	46	12	0	0	0	0	0	0	0	0	0	1	3	3	19	0	3	4	14	1	1	5	0	1	6	7	4	k__Bacteria	p__unclassified_k__norank_d__Bacteria	c__unclassified_k__norank_d__Bacteria	o__unclassified_k__norank_d__Bacteria	f__unclassified_k__norank_d__Bacteria	g__unclassified_k__norank_d__Bacteria	s__unclassified_k__norank_d__Bacteria
OTU7885	1	0	1	1	1	0	26	1	19	1	20	5	1	0	1	1	0	0	2	2	2	1	8	6	4	1	11	2	1	7	1	2	3	9	k__Bacteria	p__Bacteroidetes	c__Bacteroidia	o__Sphingobacteriales	f__env.OPS_17	g__norank_f__env.OPS_17	s__uncultured_bacterium_g__norank_f__env.OPS_17
OTU17363	2	5	6	5	12	9	0	5	1	9	1	11	3	5	3	3	0	0	8	5	8	4	13	6	11	2	1	0	1	0	1	0	0	0	k__Bacteria	p__Bacteroidetes	c__Bacteroidia	o__Flavobacteriales	f__NS9_marine_group	g__norank_f__NS9_marine_group	s__unclassified_g__norank_f__NS9_marine_group
OTU10256	0	0	0	0	0	0	9	108	23	0	0	0	0	0	0	0	0	0	0	0	0	0	0	0	0	0	0	0	0	0	0	0	0	0	k__Bacteria	p__Patescibacteria	c__WS6_Dojkabacteria	o__norank_c__WS6_Dojkabacteria	f__norank_o__norank_c__WS6_Dojkabacteria	g__norank_f__norank_o__norank_c__WS6_Dojkabacteria	s__uncultured_bacterium_g__norank_f__norank_o__norank_c__WS6_Dojkabacteria
OTU3562	8	11	12	0	0	0	2	0	0	14	7	10	1	3	3	1	0	1	1	0	16	5	5	17	2	0	1	4	2	8	2	2	1	1	k__Bacteria	p__Cyanobacteria	c__Oxyphotobacteria	o__Chloroplast	f__norank_o__Chloroplast	g__norank_f__norank_o__Chloroplast	s__unclassified_g__norank_f__norank_o__Chloroplast
OTU9228	1	1	1	0	0	0	2	2	1	9	16	18	8	7	9	10	5	14	0	0	0	0	2	0	0	3	3	1	7	7	3	3	4	3	k__Bacteria	p__Bacteroidetes	c__Bacteroidia	o__Flavobacteriales	f__Crocinitomicaceae	g__Fluviicola	s__unclassified_g__Fluviicola
OTU18105	0	0	0	0	0	0	0	0	0	0	0	0	0	0	0	0	0	0	27	15	15	19	16	19	16	0	1	1	2	2	2	1	2	1	k__Bacteria	p__Actinobacteria	c__Actinobacteria	o__unclassified_c__Actinobacteria	f__unclassified_c__Actinobacteria	g__unclassified_c__Actinobacteria	s__unclassified_c__Actinobacteria
OTU13708	8	2	3	0	0	0	3	0	1	2	0	5	2	3	7	14	0	0	2	5	1	1	26	17	10	0	5	1	2	7	3	4	4	1	k__Bacteria	p__Proteobacteria	c__Gammaproteobacteria	o__Ga0077536	f__norank_o__Ga0077536	g__norank_f__norank_o__Ga0077536	s__unclassified_g__norank_f__norank_o__Ga0077536
OTU9459	1	1	0	0	0	0	4	0	0	0	7	3	7	12	22	2	0	0	2	1	2	2	21	8	6	0	4	4	3	5	1	7	4	9	k__Bacteria	p__Bacteroidetes	c__Bacteroidia	o__unclassified_c__Bacteroidia	f__unclassified_c__Bacteroidia	g__unclassified_c__Bacteroidia	s__unclassified_c__Bacteroidia
OTU9426	2	2	10	4	4	3	12	1	0	7	14	6	2	6	4	6	0	0	4	4	4	3	0	1	2	1	2	3	7	11	3	3	4	3	k__Bacteria	p__Verrucomicrobia	c__Verrucomicrobiae	o__Opitutales	f__Opitutaceae	g__Opitutus	s__metagenome_g__Opitutus
OTU9353	0	0	0	5	15	15	1	0	1	0	0	0	0	0	0	0	0	0	3	4	3	11	13	5	6	0	3	7	8	5	11	10	8	4	k__Bacteria	p__Gemmatimonadetes	c__Gemmatimonadetes	o__Gemmatimonadales	f__Gemmatimonadaceae	g__Gemmatimonas	s__uncultured_bacterium_g__Gemmatimonas
OTU10225	15	8	9	0	0	0	20	35	25	0	0	0	1	0	0	0	0	0	3	4	1	0	0	0	1	2	0	6	1	2	2	0	2	0	k__Bacteria	p__Proteobacteria	c__Alphaproteobacteria	o__Caulobacterales	f__Caulobacteraceae	g__Caulobacter	s__Caulobacter_sp._g__Caulobacter
OTU9201	0	0	0	0	0	0	8	0	1	0	0	0	1	0	3	1	0	0	3	1	4	0	18	7	3	2	8	2	8	16	12	5	6	24	k__Bacteria	p__Proteobacteria	c__Deltaproteobacteria	o__Bdellovibrionales	f__Bdellovibrionaceae	g__OM27_clade	s__metagenome_g__OM27_clade
OTU10365	0	1	1	0	0	0	22	68	23	0	0	0	0	0	0	2	2	2	0	0	1	0	0	0	0	0	0	0	1	1	0	4	3	2	k__Bacteria	p__Proteobacteria	c__Gammaproteobacteria	o__Cellvibrionales	f__Cellvibrionaceae	g__Cellvibrio	s__unclassified_g__Cellvibrio
OTU7824	0	0	0	0	0	0	0	0	0	0	0	0	0	0	0	0	0	0	0	0	0	1	0	0	0	1	0	0	1	5	8	44	30	42	k__Bacteria	p__Bacteroidetes	c__Bacteroidia	o__Sphingobacteriales	f__Sphingobacteriaceae	g__Sphingobacterium	s__Sphingobacterium_hotanense
OTU6338	0	1	0	1	0	0	1	12	5	1	0	0	0	2	4	8	16	17	0	6	0	5	6	6	6	11	2	1	9	2	2	3	2	1	k__Bacteria	p__Kiritimatiellaeota	c__Kiritimatiellae	o__WCHB1-41	f__norank_o__WCHB1-41	g__norank_f__norank_o__WCHB1-41	s__unclassified_g__norank_f__norank_o__WCHB1-41
OTU6309	0	1	1	3	1	2	6	0	1	4	16	9	8	8	7	2	5	3	0	1	10	6	0	6	6	2	3	4	1	2	0	4	1	6	k__Bacteria	p__Chloroflexi	c__Anaerolineae	o__RBG-13-54-9	f__norank_o__RBG-13-54-9	g__norank_f__norank_o__RBG-13-54-9	s__metagenome_g__norank_f__norank_o__RBG-13-54-9
OTU6325	0	0	2	0	0	0	0	2	5	0	1	1	0	0	0	1	0	2	0	0	0	0	0	0	0	28	14	12	17	13	8	8	2	12	k__Bacteria	p__Bacteroidetes	c__Ignavibacteria	o__OPB56	f__norank_o__OPB56	g__norank_f__norank_o__OPB56	s__uncultured_bacterium_g__norank_f__norank_o__OPB56
OTU7924	15	5	8	13	8	11	4	0	1	2	1	0	0	1	1	0	0	0	3	1	7	1	0	3	0	1	2	1	5	8	7	8	4	6	k__Bacteria	p__Proteobacteria	c__Deltaproteobacteria	o__Oligoflexales	f__0319-6G20	g__norank_f__0319-6G20	s__uncultured_bacterium_g__norank_f__0319-6G20
OTU13741	0	0	0	0	0	1	0	0	0	34	43	17	1	4	7	0	0	0	0	0	0	0	0	0	0	2	6	1	3	6	0	0	0	1	k__Bacteria	p__Cyanobacteria	c__Oxyphotobacteria	o__Chloroplast	f__norank_o__Chloroplast	g__norank_f__norank_o__Chloroplast	s__unclassified_g__norank_f__norank_o__Chloroplast
OTU5723	1	1	3	1	0	0	7	4	8	4	2	4	0	1	1	2	11	26	2	1	2	6	1	1	6	4	3	7	6	1	5	1	3	1	k__Bacteria	p__Chloroflexi	c__KD4-96	o__norank_c__KD4-96	f__norank_o__norank_c__KD4-96	g__norank_f__norank_o__norank_c__KD4-96	s__uncultured_Chloroflexi_bacterium_g__norank_f__norank_o__norank_c__KD4-96
OTU7850	0	0	0	25	9	6	0	0	0	0	0	1	0	0	0	0	0	0	0	0	0	0	0	0	0	8	2	4	6	16	25	7	11	5	k__Bacteria	p__Proteobacteria	c__Gammaproteobacteria	o__Pseudomonadales	f__Moraxellaceae	g__Enhydrobacter	s__Petunia_integrifolia_g__Enhydrobacter
OTU7828	0	0	0	0	0	0	4	5	6	0	0	0	0	0	0	0	0	0	0	0	0	0	0	0	0	23	11	2	16	10	25	16	3	4	k__Bacteria	p__Cyanobacteria	c__Oxyphotobacteria	o__Nostocales	f__Nostocaceae	g__Sphaerospermopsis_BCCUSP55	s__uncultured_bacterium_g__Sphaerospermopsis_BCCUSP55
OTU4972	2	1	3	1	2	1	1	2	5	10	12	3	6	10	10	12	14	15	0	0	0	0	0	0	0	8	3	0	0	0	0	2	0	0	k__Bacteria	p__Actinobacteria	c__Actinobacteria	o__unclassified_c__Actinobacteria	f__unclassified_c__Actinobacteria	g__unclassified_c__Actinobacteria	s__unclassified_c__Actinobacteria
OTU13733	1	0	0	0	0	0	3	14	1	4	1	2	0	0	0	1	0	0	23	14	19	2	13	8	5	3	1	0	3	0	0	1	2	1	k__Bacteria	p__Proteobacteria	c__Deltaproteobacteria	o__Myxococcales	f__unclassified_o__Myxococcales	g__unclassified_o__Myxococcales	s__unclassified_o__Myxococcales
OTU7853	0	0	0	0	0	0	16	8	8	0	0	0	0	0	0	0	2	2	1	7	5	4	10	7	2	13	5	7	4	5	2	4	5	4	k__Bacteria	p__Planctomycetes	c__Planctomycetacia	o__Gemmatales	f__Gemmataceae	g__norank_f__Gemmataceae	s__uncultured_bacterium_g__norank_f__Gemmataceae
OTU15585	0	0	0	1	1	0	1	0	2	3	5	4	6	8	5	19	19	24	1	0	0	0	2	2	1	2	1	4	1	2	2	1	1	3	k__Bacteria	p__Bacteroidetes	c__Bacteroidia	o__Sphingobacteriales	f__env.OPS_17	g__norank_f__env.OPS_17	s__unclassified_g__norank_f__env.OPS_17
OTU9958	0	2	5	7	17	15	2	2	0	3	3	0	0	5	2	0	2	3	0	0	5	1	3	15	15	2	1	0	3	1	0	5	1	1	k__Bacteria	p__Verrucomicrobia	c__Verrucomicrobiae	o__Chthoniobacterales	f__Chthoniobacteraceae	g__Chthoniobacter	s__uncultured_bacterium_g__Chthoniobacter
OTU18117	0	1	4	7	4	7	3	3	3	6	0	3	4	2	2	4	7	3	8	9	2	9	9	3	4	3	5	0	1	0	1	2	1	0	k__Bacteria	p__Bacteroidetes	c__Bacteroidia	o__Chitinophagales	f__Chitinophagaceae	g__Ferruginibacter	s__unclassified_g__Ferruginibacter
OTU12793	0	0	0	35	25	35	3	1	1	0	0	0	0	0	0	0	0	0	1	1	1	3	2	4	1	0	1	1	1	1	1	1	1	0	k__Bacteria	p__Proteobacteria	c__Alphaproteobacteria	o__unclassified_c__Alphaproteobacteria	f__unclassified_c__Alphaproteobacteria	g__unclassified_c__Alphaproteobacteria	s__unclassified_c__Alphaproteobacteria
OTU9189	0	0	2	2	0	3	0	0	1	23	14	26	5	12	11	12	2	1	0	0	0	0	1	0	0	0	1	1	0	0	0	1	0	0	k__Bacteria	p__Bacteroidetes	c__Bacteroidia	o__Chitinophagales	f__Chitinophagaceae	g__norank_f__Chitinophagaceae	s__unclassified_g__norank_f__Chitinophagaceae
OTU6323	0	0	0	0	0	0	0	0	0	0	0	0	0	0	0	0	0	0	0	0	1	0	0	0	0	15	18	9	10	19	23	5	9	9	k__Bacteria	p__Chloroflexi	c__Anaerolineae	o__Caldilineales	f__Caldilineaceae	g__norank_f__Caldilineaceae	s__uncultured_bacterium_g__norank_f__Caldilineaceae
OTU10208	5	3	6	1	3	0	1	12	6	22	18	34	1	0	2	1	1	0	0	0	0	0	0	0	0	0	0	1	0	0	0	0	0	1	k__Bacteria	p__Bacteroidetes	c__Bacteroidia	o__Flavobacteriales	f__Flavobacteriaceae	g__Flavobacterium	s__unclassified_g__Flavobacterium
OTU9943	1	0	0	0	0	0	9	64	15	14	2	6	0	0	0	0	0	1	1	0	1	0	0	0	0	0	0	0	0	0	3	0	0	1	k__Bacteria	p__Patescibacteria	c__Saccharimonadia	o__Saccharimonadales	f__norank_o__Saccharimonadales	g__norank_f__norank_o__Saccharimonadales	s__uncultured_bacterium_g__norank_f__norank_o__Saccharimonadales
OTU13214	0	0	0	0	0	1	7	38	22	2	5	3	2	1	1	4	1	4	12	6	3	0	0	1	0	2	1	0	0	1	0	0	0	0	k__Bacteria	p__Bacteroidetes	c__Bacteroidia	o__Bacteroidales	f__Prolixibacteraceae	g__BSV13	s__uncultured_bacterium_g__BSV13
OTU10260	0	0	0	0	1	0	5	33	20	0	0	0	1	0	0	0	3	0	0	0	1	1	0	0	1	10	1	3	3	2	5	10	9	7	k__Bacteria	p__Proteobacteria	c__Gammaproteobacteria	o__Legionellales	f__Legionellaceae	g__Legionella	s__unclassified_g__Legionella
OTU9117	0	0	0	26	28	36	0	0	1	0	0	0	0	0	0	0	0	0	4	2	0	2	2	6	5	0	0	1	0	1	0	0	1	0	k__Bacteria	p__Proteobacteria	c__Deltaproteobacteria	o__unclassified_c__Deltaproteobacteria	f__unclassified_c__Deltaproteobacteria	g__unclassified_c__Deltaproteobacteria	s__unclassified_c__Deltaproteobacteria
OTU15698	1	0	1	0	0	0	1	2	0	9	4	9	13	14	13	16	4	6	0	0	0	0	0	0	0	1	3	2	0	3	4	4	3	2	k__Bacteria	p__Proteobacteria	c__Deltaproteobacteria	o__Myxococcales	f__Archangiaceae	g__Anaeromyxobacter	s__uncultured_bacterium_g__Anaeromyxobacter
OTU9460	0	1	0	0	0	0	8	0	0	0	1	2	0	9	4	6	0	0	4	1	0	0	0	6	5	0	6	1	13	4	8	6	13	17	k__Bacteria	p__Chlamydiae	c__Chlamydiae	o__Chlamydiales	f__Simkaniaceae	g__unclassified_f__Simkaniaceae	s__unclassified_f__Simkaniaceae
OTU9211	1	0	0	0	0	0	0	0	0	0	0	0	0	0	0	0	0	0	0	0	1	1	1	0	0	2	1	0	9	5	12	33	28	20	k__Bacteria	p__Bacteroidetes	c__Bacteroidia	o__Sphingobacteriales	f__Sphingobacteriaceae	g__Sphingobacterium	s__unclassified_g__Sphingobacterium
OTU2718	0	0	0	0	0	1	0	1	0	1	3	9	15	20	20	9	0	0	0	1	0	0	0	0	0	2	4	4	4	5	7	4	4	0	k__Bacteria	p__Proteobacteria	c__Gammaproteobacteria	o__Betaproteobacteriales	f__Methylophilaceae	g__norank_f__Methylophilaceae	s__uncultured_proteobacterium_g__norank_f__Methylophilaceae
OTU17437	0	0	0	0	0	0	0	2	2	3	3	1	1	2	1	1	2	0	7	3	14	15	15	10	18	4	2	0	2	2	0	2	1	0	k__Bacteria	p__Bacteroidetes	c__Bacteroidia	o__Chitinophagales	f__Saprospiraceae	g__unclassified_f__Saprospiraceae	s__unclassified_f__Saprospiraceae
OTU11325	20	15	14	8	4	4	3	1	0	5	4	15	2	5	6	6	0	0	0	0	0	0	0	0	0	0	1	0	0	0	0	0	0	0	k__Bacteria	p__Gemmatimonadetes	c__Gemmatimonadetes	o__Gemmatimonadales	f__Gemmatimonadaceae	g__Gemmatimonas	s__metagenome_g__Gemmatimonas
OTU9153	2	1	1	0	0	0	4	1	3	5	2	3	2	4	2	5	4	2	1	1	1	0	10	6	2	8	6	2	9	5	5	11	3	2	k__Bacteria	p__Proteobacteria	c__Deltaproteobacteria	o__Myxococcales	f__Haliangiaceae	g__Haliangium	s__uncultured_bacterium_g__Haliangium
OTU7974	0	1	0	6	4	11	3	0	1	0	0	0	0	0	0	0	0	0	3	4	11	11	8	12	28	0	4	0	1	1	1	1	1	1	k__Bacteria	p__Cyanobacteria	c__Oxyphotobacteria	o__Chloroplast	f__norank_o__Chloroplast	g__norank_f__norank_o__Chloroplast	s__Epipyxis_sp._PR26KG
OTU18047	1	5	3	9	4	4	7	0	3	1	1	0	3	2	1	14	0	0	7	2	2	1	16	2	6	1	2	3	2	0	5	2	2	2	k__Bacteria	p__Proteobacteria	c__Gammaproteobacteria	o__Betaproteobacteriales	f__Burkholderiaceae	g__Lautropia	s__metagenome_g__Lautropia
OTU10253	0	0	0	0	0	0	0	82	16	0	0	0	0	0	0	0	0	4	0	0	0	1	0	4	1	0	0	0	0	1	2	0	0	0	k__Bacteria	p__Patescibacteria	c__WS6_Dojkabacteria	o__norank_c__WS6_Dojkabacteria	f__norank_o__norank_c__WS6_Dojkabacteria	g__norank_f__norank_o__norank_c__WS6_Dojkabacteria	s__uncultured_prokaryote_g__norank_f__norank_o__norank_c__WS6_Dojkabacteria
OTU6865	3	1	3	1	5	7	28	10	13	1	0	1	0	1	0	2	0	0	1	1	0	0	0	0	0	0	0	1	4	4	5	7	10	2	k__Bacteria	p__Proteobacteria	c__Gammaproteobacteria	o__Betaproteobacteriales	f__Burkholderiaceae	g__Ideonella	s__uncultured_bacterium_g__Ideonella
OTU4959	0	0	0	0	0	0	0	11	7	1	1	0	0	0	0	1	25	21	1	3	3	0	0	0	3	9	4	1	1	3	6	2	5	1	k__Bacteria	p__Bacteroidetes	c__Bacteroidia	o__Bacteroidales	f__Barnesiellaceae	g__norank_f__Barnesiellaceae	s__uncultured_bacterium_g__norank_f__Barnesiellaceae
OTU5189	0	1	1	0	1	0	1	0	1	3	3	3	8	3	5	11	29	18	0	0	0	0	0	0	1	2	1	0	4	3	0	0	2	8	k__Bacteria	p__Proteobacteria	c__Alphaproteobacteria	o__Rhizobiales	f__Devosiaceae	g__unclassified_f__Devosiaceae	s__unclassified_f__Devosiaceae
OTU6370	0	0	0	0	0	0	4	0	1	0	0	0	0	2	2	1	0	0	1	0	0	0	0	4	1	0	10	1	10	14	7	14	19	18	k__Bacteria	p__Chlamydiae	c__Chlamydiae	o__Chlamydiales	f__Simkaniaceae	g__unclassified_f__Simkaniaceae	s__unclassified_f__Simkaniaceae
OTU9746	7	4	5	6	6	4	1	1	3	0	0	0	0	2	0	1	3	1	11	8	4	2	6	3	1	0	1	8	4	2	5	4	3	3	k__Bacteria	p__Proteobacteria	c__Alphaproteobacteria	o__Rhizobiales	f__Hyphomicrobiaceae	g__Pedomicrobium	s__uncultured_bacterium_g__Pedomicrobium
OTU6426	1	2	2	1	0	1	0	0	0	2	0	0	1	0	1	0	0	0	0	0	0	1	0	1	0	8	1	16	2	16	13	8	18	13	k__Bacteria	p__Deinococcus-Thermus	c__Deinococci	o__Deinococcales	f__Deinococcaceae	g__Deinococcus	s__Deinococcus_ficus
OTU17524	1	0	0	0	0	0	3	7	2	0	0	0	0	0	0	0	0	0	4	3	6	5	10	9	10	6	4	5	10	3	7	5	6	2	k__Bacteria	p__Proteobacteria	c__Deltaproteobacteria	o__Myxococcales	f__Haliangiaceae	g__Haliangium	s__unclassified_g__Haliangium
OTU6403	0	0	0	0	0	0	0	0	0	18	16	26	3	3	10	4	6	7	0	0	0	0	0	0	0	3	2	6	2	0	1	0	0	1	k__Bacteria	p__Actinobacteria	c__Actinobacteria	o__Frankiales	f__Sporichthyaceae	g__unclassified_f__Sporichthyaceae	s__unclassified_f__Sporichthyaceae
OTU15634	1	3	0	3	3	0	0	2	3	17	8	0	11	8	7	5	17	9	0	0	0	0	0	0	0	2	0	5	2	1	0	1	0	0	k__Bacteria	p__Actinobacteria	c__Actinobacteria	o__Frankiales	f__Sporichthyaceae	g__hgcI_clade	s__uncultured_bacterium_g__hgcI_clade
OTU7801	2	0	1	40	7	7	0	0	0	2	0	1	0	0	0	1	0	0	0	0	0	0	0	0	0	4	2	1	6	1	2	12	9	10	k__Bacteria	p__Proteobacteria	c__Gammaproteobacteria	o__Pseudomonadales	f__Moraxellaceae	g__Acinetobacter	s__unclassified_g__Acinetobacter
OTU13696	8	1	4	10	9	13	0	1	1	9	3	8	4	4	5	4	0	1	0	7	1	1	3	4	0	1	1	0	0	0	0	1	0	3	k__Bacteria	p__Proteobacteria	c__Gammaproteobacteria	o__Betaproteobacteriales	f__Burkholderiaceae	g__Polaromonas	s__metagenome_g__Polaromonas
OTU17999	0	2	1	0	0	0	1	0	0	2	8	10	3	4	6	18	4	1	8	6	8	9	8	1	5	0	0	0	0	0	0	1	0	1	k__Bacteria	p__Proteobacteria	c__Deltaproteobacteria	o__Bdellovibrionales	f__Bdellovibrionaceae	g__OM27_clade	s__uncultured_bacterium_g__OM27_clade
OTU13126	0	0	0	0	0	0	0	0	0	39	18	30	1	5	8	4	1	1	0	0	0	0	0	0	0	0	0	0	0	0	0	0	0	0	k__Bacteria	p__Cyanobacteria	c__Oxyphotobacteria	o__Chloroplast	f__norank_o__Chloroplast	g__norank_f__norank_o__Chloroplast	s__Picochlorum_sp._SENEW3_g__norank
OTU14848	1	3	2	0	0	0	0	0	0	1	3	5	11	8	13	44	0	1	0	0	0	0	0	0	0	0	3	1	3	0	4	1	2	1	k__Bacteria	p__Proteobacteria	c__Gammaproteobacteria	o__Methylococcales	f__Methylomonaceae	g__Methylomonas	s__uncultured_bacterium_g__Methylomonas
OTU15718	2	0	7	0	0	1	10	19	27	1	0	0	0	0	0	0	1	1	2	4	2	16	1	0	3	4	0	0	1	0	0	1	3	1	k__Bacteria	p__Fusobacteria	c__Fusobacteriia	o__Fusobacteriales	f__Fusobacteriaceae	g__Cetobacterium	s__uncultured_bacterium_g__Cetobacterium
OTU10053	0	0	0	0	0	0	3	75	25	1	0	0	0	0	0	0	0	0	0	0	0	0	0	0	0	0	0	2	0	0	0	0	0	0	k__Bacteria	p__Patescibacteria	c__Saccharimonadia	o__Saccharimonadales	f__norank_o__Saccharimonadales	g__norank_f__norank_o__Saccharimonadales	s__unclassified_g__norank_f__norank_o__Saccharimonadales
OTU13732	7	7	15	8	6	4	0	0	0	18	4	9	9	3	3	2	3	1	1	0	0	0	0	0	1	0	0	1	1	1	0	0	1	1	k__Bacteria	p__Cyanobacteria	c__Oxyphotobacteria	o__Chloroplast	f__norank_o__Chloroplast	g__norank_f__norank_o__Chloroplast	s__Prochlorales_cyanobacterium_EV-7
OTU11404	0	1	1	3	0	0	12	0	0	0	0	1	1	0	1	1	0	0	5	4	3	14	11	17	3	1	1	6	4	2	4	5	2	3	k__Bacteria	p__Proteobacteria	c__Deltaproteobacteria	o__SAR324_cladeMarine_group_B	f__norank_o__SAR324_cladeMarine_group_B	g__norank_f__norank_o__SAR324_cladeMarine_group_B	s__unclassified_g__norank_f__norank_o__SAR324_cladeMarine_group_B
OTU13695	1	0	0	0	1	0	0	0	0	31	21	32	4	3	3	5	0	0	3	0	0	0	0	0	0	1	0	0	0	0	0	0	0	0	k__Bacteria	p__Bacteroidetes	c__Bacteroidia	o__Cytophagales	f__Spirosomaceae	g__Pseudarcicella	s__unclassified_g__Pseudarcicella
OTU9160	0	0	0	0	0	0	0	0	0	0	0	0	0	0	0	0	0	0	0	0	0	0	0	0	0	0	0	1	0	0	1	44	25	34	k__Bacteria	p__Proteobacteria	c__Alphaproteobacteria	o__Caulobacterales	f__Caulobacteraceae	g__Brevundimonas	s__Brevundimonas_terrae
OTU7796	5	2	6	0	0	0	1	0	0	0	0	0	0	0	1	2	0	0	3	0	5	8	7	9	11	0	3	1	4	4	7	12	9	5	k__Bacteria	p__Proteobacteria	c__Deltaproteobacteria	o__Oligoflexales	f__0319-6G20	g__norank_f__0319-6G20	s__unclassified_g__norank_f__0319-6G20
OTU13759	0	0	3	0	0	0	0	0	0	15	5	17	10	21	17	3	6	6	0	0	0	0	0	0	0	0	0	0	0	0	0	0	0	0	k__Bacteria	p__Cyanobacteria	c__Oxyphotobacteria	o__Chloroplast	f__norank_o__Chloroplast	g__norank_f__norank_o__Chloroplast	s__unclassified_g__norank_f__norank_o__Chloroplast
OTU18173	0	0	0	6	14	10	0	2	0	0	1	1	0	0	0	0	0	0	2	4	6	3	4	5	2	7	3	3	8	6	1	4	5	4	k__Bacteria	p__Bacteroidetes	c__Bacteroidia	o__Flavobacteriales	f__NS9_marine_group	g__norank_f__NS9_marine_group	s__unclassified_g__norank_f__NS9_marine_group
OTU6429	0	1	0	0	0	0	2	0	0	0	0	0	0	0	0	0	0	0	19	10	12	16	13	8	11	0	0	5	1	0	0	1	1	1	k__Bacteria	p__Actinobacteria	c__Actinobacteria	o__Solirubrobacterales	f__Solirubrobacteraceae	g__Conexibacter	s__uncultured_bacterium_g__Conexibacter
OTU17358	0	0	0	0	0	0	0	0	0	0	0	0	0	0	0	0	0	0	8	22	13	42	3	5	7	0	0	0	0	0	0	0	0	0	k__Bacteria	p__Verrucomicrobia	c__Verrucomicrobiae	o__Methylacidiphilales	f__Methylacidiphilaceae	g__norank_f__Methylacidiphilaceae	s__unclassified_g__norank_f__Methylacidiphilaceae
OTU10315	0	0	0	0	0	0	16	33	50	0	0	0	0	0	0	1	0	0	0	0	0	0	0	0	0	0	0	0	0	0	0	0	0	0	k__Bacteria	p__Bacteroidetes	c__Bacteroidia	o__Chitinophagales	f__Chitinophagaceae	g__norank_f__Chitinophagaceae	s__Terrimonas_sp._16-45A
OTU15001	0	0	0	3	5	2	1	14	4	4	0	4	0	2	1	1	26	7	2	0	1	0	5	0	2	3	0	2	1	2	0	4	2	2	k__Bacteria	p__Firmicutes	c__Clostridia	o__Clostridiales	f__Clostridiaceae_1	g__Clostridium_sensu_stricto_1	s__unclassified_g__Clostridium_sensu_stricto_1
OTU15719	6	3	1	0	0	0	1	8	0	4	1	1	1	1	3	6	23	14	4	3	3	1	1	3	6	1	0	0	2	1	1	0	0	0	k__Bacteria	p__Proteobacteria	c__Deltaproteobacteria	o__Bdellovibrionales	f__Bdellovibrionaceae	g__Bdellovibrio	s__uncultured_Bdellovibrio_sp._g__Bdellovibrio
OTU12852	3	2	3	1	2	2	0	0	0	2	6	5	2	5	8	3	0	0	12	10	10	0	1	4	3	0	0	1	5	3	2	2	0	2	k__Bacteria	p__Proteobacteria	c__Deltaproteobacteria	o__Bdellovibrionales	f__Bacteriovoracaceae	g__Peredibacter	s__unclassified_g__Peredibacter
OTU15614	0	6	23	0	0	0	2	3	2	0	1	0	1	2	3	9	26	20	0	0	0	0	0	0	0	0	0	0	0	0	0	0	0	0	k__Bacteria	p__Cyanobacteria	c__Sericytochromatia	o__norank_c__Sericytochromatia	f__norank_o__norank_c__Sericytochromatia	g__norank_f__norank_o__norank_c__Sericytochromatia	s__unclassified_g__norank_f__norank_o__norank_c__Sericytochromatia
OTU9296	0	0	0	0	1	1	0	0	0	0	0	0	0	0	0	0	0	0	0	0	0	0	0	0	0	0	0	0	0	0	0	41	24	31	k__Bacteria	p__Bacteroidetes	c__Bacteroidia	o__Flavobacteriales	f__Weeksellaceae	g__Chryseobacterium	s__Chryseobacterium_hominis
OTU13734	3	2	1	0	1	1	6	0	2	3	2	7	4	5	6	8	0	2	1	3	0	0	8	11	4	2	2	1	5	1	2	1	4	0	k__Bacteria	p__Proteobacteria	c__Gammaproteobacteria	o__Xanthomonadales	f__Xanthomonadaceae	g__unclassified_f__Xanthomonadaceae	s__unclassified_f__Xanthomonadaceae
OTU1289	0	0	0	0	0	0	6	6	4	0	0	0	0	0	0	0	0	0	3	4	1	1	24	16	6	6	6	0	4	0	1	4	3	2	k__Bacteria	p__Cyanobacteria	c__Oxyphotobacteria	o__Nostocales	f__Microcystaceae	g__Microcystis_PCC-7914	s__uncultured_bacterium_g__Microcystis_PCC-7914
OTU9166	0	0	0	0	0	0	0	0	0	2	0	0	0	0	0	0	0	0	0	0	0	0	0	0	0	26	9	3	13	17	17	3	2	4	k__Bacteria	p__Epsilonbacteraeota	c__Campylobacteria	o__Campylobacterales	f__Arcobacteraceae	g__Arcobacter	s__uncultured_Campylobacteraceae_bacterium_g__Arcobacter
OTU15088	2	2	4	0	0	0	12	31	23	0	2	0	0	0	0	1	4	2	1	2	0	1	1	1	0	0	1	0	2	1	1	2	0	0	k__Bacteria	p__Bacteroidetes	c__Bacteroidia	o__Cytophagales	f__Microscillaceae	g__OLB12	s__uncultured_bacterium_g__OLB12
OTU18137	2	1	1	6	2	1	0	0	0	0	1	7	6	3	2	2	1	0	1	1	2	13	10	24	9	1	0	0	0	0	0	0	0	0	k__Bacteria	p__Proteobacteria	c__Deltaproteobacteria	o__Oligoflexales	f__Oligoflexaceae	g__norank_f__Oligoflexaceae	s__uncultured_soil_bacterium_g__norank_f__Oligoflexaceae
OTU18122	8	5	12	2	1	0	0	0	2	9	10	7	0	0	0	2	0	0	10	6	2	3	4	3	3	4	0	1	1	0	0	0	1	0	k__Bacteria	p__Bacteroidetes	c__Bacteroidia	o__Chitinophagales	f__Chitinophagaceae	g__Dinghuibacter	s__unclassified_g__Dinghuibacter
OTU6433	0	0	0	0	0	0	0	0	0	0	0	0	0	0	0	0	0	0	6	2	27	2	3	14	16	2	2	2	5	2	2	5	3	3	k__Bacteria	p__Proteobacteria	c__Gammaproteobacteria	o__Methylococcales	f__Methylococcaceae	g__unclassified_f__Methylococcaceae	s__unclassified_f__Methylococcaceae
OTU7979	0	0	0	0	0	0	2	0	1	0	0	0	0	0	0	0	0	0	1	0	6	8	5	14	8	1	11	3	5	6	10	10	0	5	k__Bacteria	p__Cyanobacteria	c__Oxyphotobacteria	o__Chloroplast	f__norank_o__Chloroplast	g__norank_f__norank_o__Chloroplast	s__unclassified_g__norank_f__norank_o__Chloroplast
OTU15526	15	4	9	1	0	0	0	0	0	2	10	17	4	6	6	14	0	0	0	0	0	0	0	0	0	0	1	1	1	0	1	1	2	0	k__Bacteria	p__Proteobacteria	c__Gammaproteobacteria	o__Oceanospirillales	f__Pseudohongiellaceae	g__Pseudohongiella	s__metagenome_g__Pseudohongiella
OTU18120	1	0	1	0	1	0	0	0	1	0	0	1	2	0	0	0	0	0	21	7	6	3	12	7	9	4	1	2	4	3	1	2	4	2	k__Bacteria	p__Bacteroidetes	c__Bacteroidia	o__Sphingobacteriales	f__AKYH767	g__norank_f__AKYH767	s__uncultured_bacterium_g__norank_f__AKYH767
OTU10298	0	0	0	0	1	0	5	70	15	0	0	0	0	0	0	0	0	1	0	0	0	0	0	0	0	0	0	0	0	1	2	0	0	0	k__Bacteria	p__Patescibacteria	c__WS6_Dojkabacteria	o__norank_c__WS6_Dojkabacteria	f__norank_o__norank_c__WS6_Dojkabacteria	g__norank_f__norank_o__norank_c__WS6_Dojkabacteria	s__uncultured_bacterium_g__norank_f__norank_o__norank_c__WS6_Dojkabacteria
OTU9883	0	0	0	0	0	0	19	47	27	0	0	0	0	0	0	0	0	0	0	0	0	0	0	1	0	0	0	0	0	0	0	0	0	0	k__Bacteria	p__Patescibacteria	c__Gracilibacteria	o__Candidatus_Peribacteria	f__norank_o__Candidatus_Peribacteria	g__norank_f__norank_o__Candidatus_Peribacteria	s__metagenome_g__norank_f__norank_o__Candidatus_Peribacteria
OTU14922	0	0	0	0	0	0	0	0	0	9	7	13	5	5	9	13	7	26	0	0	0	0	0	0	0	0	0	0	0	0	0	0	0	0	k__Bacteria	p__Firmicutes	c__Bacilli	o__Bacillales	f__Paenibacillaceae	g__Paenibacillus	s__unclassified_g__Paenibacillus
OTU15630	2	1	0	0	0	0	0	1	1	3	5	4	4	4	2	2	9	17	8	1	2	0	9	3	6	3	2	0	1	1	1	1	1	0	k__Bacteria	p__Bacteroidetes	c__Bacteroidia	o__Sphingobacteriales	f__unclassified_o__Sphingobacteriales	g__unclassified_o__Sphingobacteriales	s__unclassified_o__Sphingobacteriales
OTU10170	0	0	0	2	0	1	2	72	16	0	0	0	0	0	0	0	0	1	0	0	0	0	0	0	0	0	0	0	0	0	0	0	0	0	k__Bacteria	p__Proteobacteria	c__Alphaproteobacteria	o__unclassified_c__Alphaproteobacteria	f__unclassified_c__Alphaproteobacteria	g__unclassified_c__Alphaproteobacteria	s__unclassified_c__Alphaproteobacteria
OTU20988	1	1	2	1	0	0	3	0	1	0	0	0	1	1	0	0	0	0	14	10	7	9	20	12	11	0	0	0	0	0	0	0	0	0	k__Bacteria	p__Bacteroidetes	c__Bacteroidia	o__Sphingobacteriales	f__unclassified_o__Sphingobacteriales	g__unclassified_o__Sphingobacteriales	s__unclassified_o__Sphingobacteriales
OTU15523	4	0	4	0	0	0	6	2	6	12	15	20	1	1	2	7	1	0	0	1	1	0	2	0	1	0	0	1	0	1	1	1	4	0	k__Bacteria	p__Proteobacteria	c__Gammaproteobacteria	o__Betaproteobacteriales	f__Rhodocyclaceae	g__Dechloromonas	s__unclassified_g__Dechloromonas
OTU2506	5	2	1	0	1	2	7	16	14	2	1	5	1	3	6	6	0	0	3	0	1	0	1	1	0	2	0	1	3	2	2	1	4	0	k__Bacteria	p__Proteobacteria	c__Gammaproteobacteria	o__Betaproteobacteriales	f__Burkholderiaceae	g__unclassified_f__Burkholderiaceae	s__unclassified_f__Burkholderiaceae
OTU6410	3	0	0	0	0	0	3	10	6	1	2	1	0	1	1	7	2	1	7	3	0	5	4	3	1	5	0	4	3	4	0	6	6	4	k__Bacteria	p__Proteobacteria	c__Gammaproteobacteria	o__Betaproteobacteriales	f__Burkholderiaceae	g__unclassified_f__Burkholderiaceae	s__unclassified_f__Burkholderiaceae
OTU15311	1	1	5	0	0	0	37	0	1	0	0	3	2	3	0	3	0	0	2	2	0	1	3	0	2	0	2	0	2	4	10	3	3	2	k__Bacteria	p__Proteobacteria	c__Gammaproteobacteria	o__Steroidobacterales	f__Steroidobacteraceae	g__norank_f__Steroidobacteraceae	s__uncultured_soil_bacterium_g__norank_f__Steroidobacteraceae
OTU10371	8	10	4	0	0	0	31	10	16	0	0	1	0	0	0	0	0	0	1	0	0	0	0	1	0	0	0	0	5	1	1	1	2	0	k__Bacteria	p__Patescibacteria	c__Parcubacteria	o__Candidatus_Kaiserbacteria	f__norank_o__Candidatus_Kaiserbacteria	g__norank_f__norank_o__Candidatus_Kaiserbacteria	s__unclassified_g__norank_f__norank_o__Candidatus_Kaiserbacteria
OTU13148	0	3	5	1	0	0	12	1	0	1	1	4	2	2	5	2	0	0	1	1	2	1	5	1	8	0	0	1	9	5	10	7	2	0	k__Bacteria	p__Acidobacteria	c__Subgroup_6	o__norank_c__Subgroup_6	f__norank_o__norank_c__Subgroup_6	g__norank_f__norank_o__norank_c__Subgroup_6	s__uncultured_prokaryote_g__norank_f__norank_o__norank_c__Subgroup_6
OTU10258	0	0	0	1	0	3	4	15	10	1	1	0	3	0	0	1	0	2	7	3	1	3	5	4	2	3	0	4	0	4	9	1	3	2	k__Bacteria	p__Proteobacteria	c__Gammaproteobacteria	o__Legionellales	f__Legionellaceae	g__Legionella	s__uncultured_bacterium_g__Legionella
OTU9444	0	0	0	0	0	0	0	1	0	4	5	2	4	9	10	9	14	7	1	2	4	0	2	1	1	4	2	3	2	1	1	0	2	0	k__Bacteria	p__Proteobacteria	c__Alphaproteobacteria	o__Paracaedibacterales	f__Paracaedibacteraceae	g__Candidatus_Finniella	s__unclassified_g__Candidatus_Finniella
OTU4869	0	0	0	0	1	0	0	0	1	37	9	2	10	6	12	1	1	2	0	0	0	0	0	0	0	4	1	0	1	3	0	0	0	0	k__Bacteria	p__Cyanobacteria	c__Oxyphotobacteria	o__Chloroplast	f__norank_o__Chloroplast	g__norank_f__norank_o__Chloroplast	s__unclassified_g__norank_f__norank_o__Chloroplast
OTU6286	0	0	0	0	0	0	0	0	0	0	0	0	0	0	0	0	0	0	2	1	2	5	6	7	2	24	5	3	6	5	5	6	10	2	k__Bacteria	p__Acidobacteria	c__Acidobacteriia	o__Solibacterales	f__Solibacteraceae_Subgroup_3	g__Elev-16S-1166	s__uncultured_bacterium_g__Elev-16S-1166
OTU18139	3	3	2	9	14	9	4	13	3	0	0	1	0	0	0	0	0	0	12	1	6	1	1	3	3	1	0	1	0	0	0	0	0	0	k__Bacteria	p__Bacteroidetes	c__Bacteroidia	o__Sphingobacteriales	f__LiUU-11-161	g__norank_f__LiUU-11-161	s__uncultured_bacterium_g__norank_f__LiUU-11-161
OTU15832	3	4	4	0	0	0	7	19	16	1	1	2	1	1	1	3	3	7	1	2	1	0	0	1	0	0	0	1	4	1	1	3	0	2	k__Bacteria	p__Bacteroidetes	c__Bacteroidia	o__Sphingobacteriales	f__AKYH767	g__norank_f__AKYH767	s__uncultured_bacterium_g__norank_f__AKYH767
OTU7987	4	1	2	4	2	6	3	0	1	5	1	7	0	0	0	0	0	0	13	6	7	8	4	7	1	0	1	0	0	1	2	1	1	1	k__Bacteria	p__Actinobacteria	c__Actinobacteria	o__Microtrichales	f__Microtrichaceae	g__IMCC26207	s__uncultured_bacterium_g__IMCC26207
OTU20996	0	0	0	3	2	1	0	1	0	3	1	1	1	0	2	2	2	6	0	0	2	4	1	5	5	0	7	5	11	2	12	2	5	3	k__Bacteria	p__Cyanobacteria	c__Oxyphotobacteria	o__Chloroplast	f__norank_o__Chloroplast	g__norank_f__norank_o__Chloroplast	s__unclassified_g__norank_f__norank_o__Chloroplast
OTU9904	0	0	0	5	6	12	2	0	3	0	1	0	0	0	0	0	0	0	2	2	1	3	13	10	6	2	0	1	6	1	7	4	1	1	k__Bacteria	p__Proteobacteria	c__Gammaproteobacteria	o__Betaproteobacteriales	f__Nitrosomonadaceae	g__966-1	s__uncultured_bacterium_g__966-1
OTU3398	3	1	3	0	0	0	1	0	0	2	2	2	3	8	7	7	1	0	7	4	6	5	2	5	3	2	1	2	2	2	0	1	4	2	k__Bacteria	p__Proteobacteria	c__Deltaproteobacteria	o__Bdellovibrionales	f__Bdellovibrionaceae	g__OM27_clade	s__uncultured_bacterium_g__OM27_clade
OTU14900	3	2	3	1	3	3	1	0	1	6	9	4	5	6	10	5	0	2	1	0	0	0	0	0	1	0	2	0	3	5	3	3	1	5	k__Bacteria	p__Verrucomicrobia	c__Verrucomicrobiae	o__Opitutales	f__Opitutaceae	g__IMCC26134	s__metagenome_g__IMCC26134
OTU14857	4	0	0	0	2	0	7	2	13	0	3	0	2	5	3	3	0	1	0	0	0	0	4	4	2	0	4	1	3	7	6	2	8	2	k__Bacteria	p__Proteobacteria	c__Deltaproteobacteria	o__Oligoflexales	f__053A03-B-DI-P58	g__norank_f__053A03-B-DI-P58	s__uncultured_bacterium_g__norank_f__053A03-B-DI-P58
OTU17347	2	3	1	0	2	1	4	0	0	0	0	1	1	1	2	1	0	0	9	5	5	10	4	8	7	0	1	1	1	3	8	3	2	1	k__Bacteria	p__Proteobacteria	c__Deltaproteobacteria	o__Myxococcales	f__Polyangiaceae	g__Pajaroellobacter	s__unclassified_g__Pajaroellobacter
OTU7370	9	4	4	2	0	1	19	10	10	0	0	0	0	0	0	1	0	0	2	0	0	0	0	0	0	0	0	0	1	1	0	10	3	10	k__Bacteria	p__Proteobacteria	c__Alphaproteobacteria	o__Sphingomonadales	f__Sphingomonadaceae	g__Sphingorhabdus	s__unclassified_g__Sphingorhabdus
OTU17530	5	2	2	0	0	0	4	0	1	4	0	7	4	5	10	2	0	0	5	11	4	7	8	3	1	0	0	0	0	0	0	2	0	0	k__Bacteria	p__Proteobacteria	c__Deltaproteobacteria	o__PB19	f__norank_o__PB19	g__norank_f__norank_o__PB19	s__unclassified_g__norank_f__norank_o__PB19
OTU12998	0	0	0	1	2	3	0	0	0	4	0	2	1	0	1	4	17	19	4	1	4	0	6	1	3	1	1	1	1	0	1	3	2	3	k__Bacteria	p__Firmicutes	c__Clostridia	o__Clostridiales	f__Peptostreptococcaceae	g__Paeniclostridium	s__uncultured_bacterium_g__Paeniclostridium
OTU13702	2	0	0	2	1	2	0	0	0	14	21	17	4	9	5	6	0	0	0	0	0	0	0	0	0	1	0	0	0	1	0	1	0	0	k__Bacteria	p__Proteobacteria	c__Gammaproteobacteria	o__Methylococcales	f__Methylococcaceae	g__norank_f__Methylococcaceae	s__uncultured_bacterium_g__norank_f__Methylococcaceae
OTU9294	0	0	0	0	0	0	0	0	0	0	0	0	0	0	0	0	0	0	0	0	0	1	0	0	0	0	0	0	1	0	0	33	28	22	k__Bacteria	p__Bacteroidetes	c__Bacteroidia	o__Sphingobacteriales	f__Sphingobacteriaceae	g__Sphingobacterium	s__Sphingobacterium_sp._773B2_12ER2A
OTU4956	1	1	1	1	0	0	5	2	3	2	2	3	0	0	0	1	0	1	0	0	0	0	0	0	2	13	1	6	13	5	10	4	4	4	k__Bacteria	p__Spirochaetes	c__Leptospirae	o__Leptospirales	f__Leptospiraceae	g__Leptospira	s__uncultured_bacterium_g__Leptospira
OTU9184	1	0	0	0	0	0	0	0	1	6	6	8	8	5	3	15	10	15	0	0	0	0	0	0	0	3	2	0	0	1	0	1	0	0	k__Bacteria	p__Bacteroidetes	c__Bacteroidia	o__Flavobacteriales	f__Crocinitomicaceae	g__Fluviicola	s__unclassified_g__Fluviicola
OTU8522	1	0	1	0	0	0	9	37	14	0	0	0	0	1	0	0	4	1	0	1	2	3	3	2	1	0	0	0	1	1	2	0	1	0	k__Bacteria	p__Chloroflexi	c__Anaerolineae	o__SBR1031	f__A4b	g__norank_f__A4b	s__uncultured_bacterium_g__norank_f__A4b
OTU7892	19	8	15	0	1	0	7	0	0	1	0	3	1	0	0	0	0	0	0	0	0	0	1	1	2	0	1	3	4	4	3	4	3	4	k__Bacteria	p__Proteobacteria	c__Deltaproteobacteria	o__Oligoflexales	f__0319-6G20	g__norank_f__0319-6G20	s__uncultured_bacterium_g__norank_f__0319-6G20
OTU19442	0	0	1	0	0	1	9	3	10	3	5	6	1	2	2	4	1	4	12	5	9	0	2	1	2	0	0	1	0	0	0	0	0	0	k__Bacteria	p__Fusobacteria	c__Fusobacteriia	o__Fusobacteriales	f__Fusobacteriaceae	g__Cetobacterium	s__uncultured_bacterium_g__Cetobacterium
OTU10064	0	0	0	0	0	0	2	0	0	0	0	0	0	0	0	0	0	0	0	0	1	1	0	0	0	2	8	2	20	13	15	9	7	3	k__Bacteria	p__Cyanobacteria	c__Oxyphotobacteria	o__Phormidesmiales	f__Nodosilineaceae	g__Nodosilinea_PCC-7104	s__uncultured_bacterium_g__Nodosilinea_PCC-7104
OTU6087	1	1	0	0	0	0	15	0	2	4	8	5	1	2	1	1	0	0	1	3	1	4	2	2	5	3	4	4	0	3	3	3	3	1	k__Bacteria	p__Actinobacteria	c__Actinobacteria	o__OPB41	f__norank_o__OPB41	g__norank_f__norank_o__OPB41	s__unclassified_g__norank_f__norank_o__OPB41
OTU18002	1	0	0	0	0	0	11	12	9	0	0	0	0	0	0	0	0	0	4	2	2	3	9	9	6	6	3	1	0	0	1	1	0	3	k__Bacteria	p__Proteobacteria	c__Alphaproteobacteria	o__unclassified_c__Alphaproteobacteria	f__unclassified_c__Alphaproteobacteria	g__unclassified_c__Alphaproteobacteria	s__unclassified_c__Alphaproteobacteria
OTU20888	0	0	0	0	0	0	0	0	0	0	0	0	0	0	0	0	0	0	14	14	9	7	21	11	7	0	0	0	0	0	0	0	0	0	k__Bacteria	p__Bacteroidetes	c__Bacteroidia	o__Sphingobacteriales	f__NS11-12_marine_group	g__norank_f__NS11-12_marine_group	s__unclassified_g__norank_f__NS11-12_marine_group
OTU9252	0	0	0	2	0	0	0	1	1	0	0	0	0	0	0	0	0	0	11	3	11	3	15	4	6	11	1	0	5	2	2	2	2	1	k__Bacteria	p__Bacteroidetes	c__Bacteroidia	o__Chitinophagales	f__Chitinophagaceae	g__Dinghuibacter	s__uncultured_bacterium_g__Dinghuibacter
OTU17558	1	0	2	2	0	1	7	1	5	2	1	0	1	1	0	1	0	0	1	7	7	5	5	8	15	1	0	0	3	4	0	1	1	0	k__Bacteria	p__Verrucomicrobia	c__Verrucomicrobiae	o__Verrucomicrobiales	f__Verrucomicrobiaceae	g__Prosthecobacter	s__uncultured_bacterium_g__Prosthecobacter
OTU7870	6	5	2	0	0	1	11	0	3	1	1	2	0	2	3	4	0	0	7	2	5	3	3	1	3	1	5	1	1	5	2	2	0	0	k__Bacteria	p__Proteobacteria	c__Deltaproteobacteria	o__Myxococcales	f__mle1-27	g__norank_f__mle1-27	s__metagenome_g__norank_f__mle1-27
OTU7299	0	0	0	0	0	0	1	0	0	0	0	0	0	0	0	0	0	0	10	13	5	5	14	6	7	2	5	1	3	1	3	4	0	2	k__Bacteria	p__Proteobacteria	c__Gammaproteobacteria	o__Betaproteobacteriales	f__unclassified_o__Betaproteobacteriales	g__unclassified_o__Betaproteobacteriales	s__unclassified_o__Betaproteobacteriales
OTU18192	0	0	0	0	0	0	11	3	5	0	0	0	0	0	0	0	0	0	2	1	1	0	0	5	1	1	6	0	4	7	6	7	15	6	k__Bacteria	p__Proteobacteria	c__Deltaproteobacteria	o__Oligoflexales	f__Oligoflexaceae	g__Silvanigrella	s__unclassified_g__Silvanigrella
OTU4464	0	2	4	0	1	0	6	9	6	4	5	3	2	1	0	0	4	2	1	3	7	2	4	1	7	0	1	1	3	0	0	1	1	0	k__Bacteria	p__Chloroflexi	c__Anaerolineae	o__Anaerolineales	f__Anaerolineaceae	g__norank_f__Anaerolineaceae	s__unclassified_g__norank_f__Anaerolineaceae
OTU8028	0	0	0	0	0	0	7	0	0	0	0	0	0	0	0	0	0	0	0	0	8	8	11	11	14	3	3	0	1	5	3	5	0	2	k__Bacteria	p__Cyanobacteria	c__Oxyphotobacteria	o__unclassified_c__Oxyphotobacteria	f__unclassified_c__Oxyphotobacteria	g__unclassified_c__Oxyphotobacteria	s__unclassified_c__Oxyphotobacteria
OTU8205	0	4	3	2	1	2	6	3	10	4	0	1	0	0	0	0	0	0	5	2	9	6	6	2	2	0	0	2	2	0	1	2	4	1	k__Bacteria	p__Proteobacteria	c__Gammaproteobacteria	o__Betaproteobacteriales	f__Burkholderiaceae	g__Ralstonia	s__uncultured_bacterium_g__Ralstonia
OTU7869	9	4	9	0	0	1	0	0	0	2	10	2	2	3	6	1	0	0	0	0	0	0	1	0	0	2	1	1	4	5	4	1	1	11	k__Bacteria	p__Proteobacteria	c__Deltaproteobacteria	o__Oligoflexales	f__Oligoflexaceae	g__norank_f__Oligoflexaceae	s__unclassified_g__norank_f__Oligoflexaceae
OTU10415	17	6	5	0	0	0	8	2	6	1	1	0	0	0	0	0	0	1	4	4	0	0	0	0	0	0	0	1	3	1	1	8	8	2	k__Bacteria	p__Proteobacteria	c__Gammaproteobacteria	o__Betaproteobacteriales	f__Burkholderiaceae	g__unclassified_f__Burkholderiaceae	s__unclassified_f__Burkholderiaceae
OTU12917	1	0	0	0	0	1	19	5	7	0	0	1	2	0	2	15	0	1	5	2	0	0	3	4	0	0	0	1	1	1	5	3	0	0	k__Bacteria	p__Proteobacteria	c__Gammaproteobacteria	o__Betaproteobacteriales	f__Nitrosomonadaceae	g__Ellin6067	s__unclassified_g__Ellin6067
OTU15839	1	0	0	0	0	0	4	21	5	1	3	4	1	0	0	0	3	3	4	5	4	0	3	2	0	0	0	1	2	1	2	5	3	1	k__Bacteria	p__Bacteroidetes	c__Bacteroidia	o__Bacteroidales	f__Prolixibacteraceae	g__norank_f__Prolixibacteraceae	s__unclassified_g__norank_f__Prolixibacteraceae
OTU10255	4	5	9	0	0	0	5	15	9	0	0	2	1	1	1	0	1	0	2	1	0	0	2	3	1	2	0	2	1	1	1	4	3	2	k__Bacteria	p__Proteobacteria	c__Gammaproteobacteria	o__Legionellales	f__Legionellaceae	g__Legionella	s__uncultured_bacterium_g__Legionella
OTU15010	0	1	0	0	0	0	0	22	4	0	0	0	0	0	0	3	16	15	1	0	0	0	0	1	1	1	0	0	0	0	2	6	2	3	k__Bacteria	p__Firmicutes	c__Clostridia	o__Clostridiales	f__Clostridiaceae_1	g__Clostridium_sensu_stricto_1	s__unclassified_g__Clostridium_sensu_stricto_1
OTU4965	13	7	11	2	2	3	0	1	2	12	4	12	0	2	3	1	0	0	0	0	0	0	0	0	0	0	1	1	0	0	0	1	0	0	k__Bacteria	p__Bacteroidetes	c__Bacteroidia	o__Flavobacteriales	f__NS9_marine_group	g__norank_f__NS9_marine_group	s__unclassified_g__norank_f__NS9_marine_group
OTU5536	8	4	10	7	10	4	7	1	0	0	0	0	0	0	1	1	0	0	1	0	1	1	0	2	1	2	2	3	3	2	1	3	2	1	k__Bacteria	p__Proteobacteria	c__Alphaproteobacteria	o__Caulobacterales	f__Hyphomonadaceae	g__Hirschia	s__metagenome_g__Hirschia
OTU10261	0	0	1	0	0	0	3	33	20	3	0	3	0	0	1	1	4	5	0	0	2	0	0	0	0	0	1	0	0	0	0	0	0	1	k__Bacteria	p__Bacteroidetes	c__Bacteroidia	o__Bacteroidales	f__Prolixibacteraceae	g__norank_f__Prolixibacteraceae	s__uncultured_prokaryote_g__norank_f__Prolixibacteraceae
OTU9408	0	1	3	0	0	0	8	10	13	3	0	4	2	4	1	8	8	3	0	0	0	0	0	1	0	0	1	1	0	1	0	1	2	2	k__Bacteria	p__Bacteroidetes	c__Bacteroidia	o__Chitinophagales	f__Chitinophagaceae	g__Dinghuibacter	s__uncultured_bacterium_g__Dinghuibacter
OTU4876	0	0	0	0	0	0	6	0	0	2	2	5	1	3	3	4	0	0	1	2	1	2	7	1	3	0	3	0	9	4	3	4	7	4	k__Bacteria	p__Proteobacteria	c__Gammaproteobacteria	o__KI89A_clade	f__norank_o__KI89A_clade	g__norank_f__norank_o__KI89A_clade	s__unclassified_g__norank_f__norank_o__KI89A_clade
OTU7963	0	1	0	0	0	0	0	0	0	0	0	0	0	0	0	0	0	0	0	0	21	12	20	9	10	0	0	0	1	0	2	0	0	1	k__Bacteria	p__Cyanobacteria	c__Oxyphotobacteria	o__Chloroplast	f__norank_o__Chloroplast	g__norank_f__norank_o__Chloroplast	s__unclassified_g__norank_f__norank_o__Chloroplast
OTU20993	3	4	2	0	1	1	3	0	0	0	3	1	1	3	2	3	1	0	6	7	10	7	4	2	3	0	2	0	0	0	0	2	6	0	k__Bacteria	p__Deinococcus-Thermus	c__Deinococci	o__Thermales	f__Thermaceae	g__Meiothermus	s__metagenome_g__Meiothermus
OTU1311	1	0	0	0	0	1	2	0	0	6	10	11	3	4	6	4	0	1	1	1	3	3	2	5	7	0	0	0	1	1	2	0	0	2	k__Bacteria	p__Cyanobacteria	c__Oxyphotobacteria	o__Chloroplast	f__norank_o__Chloroplast	g__norank_f__norank_o__Chloroplast	s__unclassified_g__norank_f__norank_o__Chloroplast
OTU9504	2	12	9	0	0	0	9	1	4	0	1	1	0	0	1	0	0	0	0	0	0	1	1	2	4	1	2	0	9	6	9	1	1	0	k__Bacteria	p__Cyanobacteria	c__Oxyphotobacteria	o__Chloroplast	f__norank_o__Chloroplast	g__norank_f__norank_o__Chloroplast	s__uncultured_diatom
OTU6384	0	0	0	0	0	0	1	1	1	0	0	1	0	0	0	0	0	0	5	3	2	1	2	1	1	10	6	11	4	5	7	5	7	3	k__Bacteria	p__Actinobacteria	c__Actinobacteria	o__IMCC26256	f__norank_o__IMCC26256	g__norank_f__norank_o__IMCC26256	s__unclassified_g__norank_f__norank_o__IMCC26256
OTU14989	0	1	0	0	0	0	12	25	28	4	0	1	0	0	1	1	1	1	0	0	0	0	0	0	0	0	0	0	0	0	0	1	1	0	k__Bacteria	p__Bacteroidetes	c__Bacteroidia	o__Flavobacteriales	f__Flavobacteriaceae	g__Flavobacterium	s__Flavobacterium_indicum_GPTSA100-9__DSM_17447
OTU18211	7	2	6	0	1	1	2	0	0	0	0	0	0	0	1	6	0	0	1	4	9	5	3	6	6	0	3	0	3	2	3	3	0	3	k__Bacteria	p__Proteobacteria	c__Deltaproteobacteria	o__Oligoflexales	f__0319-6G20	g__norank_f__0319-6G20	s__unclassified_g__norank_f__0319-6G20
OTU14918	1	1	1	0	0	0	2	0	0	5	10	11	4	14	9	13	0	0	0	0	1	0	0	0	0	0	1	0	2	1	0	0	0	0	k__Bacteria	p__Verrucomicrobia	c__Verrucomicrobiae	o__Opitutales	f__Opitutaceae	g__Lacunisphaera	s__unclassified_g__Lacunisphaera
OTU12903	0	0	0	9	18	26	0	1	1	1	0	1	0	0	0	0	3	0	0	0	0	1	0	0	0	0	0	0	1	0	0	8	3	3	k__Bacteria	p__Firmicutes	c__Bacilli	o__Lactobacillales	f__Carnobacteriaceae	g__Desemzia	s__Desemzia_incerta
OTU4894	3	1	0	3	5	1	0	0	0	0	2	0	4	4	2	4	0	0	8	1	2	1	7	6	3	0	1	1	1	2	3	4	3	3	k__Bacteria	p__Proteobacteria	c__Gammaproteobacteria	o__Oceanospirillales	f__Pseudohongiellaceae	g__BIyi10	s__unclassified_g__BIyi10
OTU1328	3	0	0	0	0	0	15	2	4	1	0	0	2	2	5	8	0	1	4	2	3	1	2	2	3	0	1	2	3	1	1	5	2	0	k__Bacteria	p__Gemmatimonadetes	c__Gemmatimonadetes	o__Gemmatimonadales	f__Gemmatimonadaceae	g__norank_f__Gemmatimonadaceae	s__unclassified_g__norank_f__Gemmatimonadaceae
OTU15098	0	0	1	0	0	0	5	3	1	2	0	2	0	0	1	0	4	2	8	4	3	0	4	1	4	3	1	1	1	6	5	3	7	3	k__Bacteria	p__Proteobacteria	c__Gammaproteobacteria	o__Betaproteobacteriales	f__Rhodocyclaceae	g__Sulfuritalea	s__unclassified_g__Sulfuritalea
OTU11293	34	6	21	0	1	0	0	0	0	1	1	0	1	3	1	0	1	0	0	0	1	0	0	0	0	1	1	0	0	1	0	0	1	0	k__Bacteria	p__Actinobacteria	c__Actinobacteria	o__Frankiales	f__Sporichthyaceae	g__Candidatus_Planktophila	s__unclassified_g__Candidatus_Planktophila
OTU10056	0	0	1	0	0	0	0	16	9	1	0	0	0	0	0	0	16	22	1	0	2	1	0	0	0	2	0	0	0	0	0	1	0	2	k__Bacteria	p__Firmicutes	c__Clostridia	o__Clostridiales	f__Family_XII_o__Clostridiales	g__Acidaminobacter	s__uncultured_Clostridiaceae_bacterium_g__Acidaminobacter
OTU1202	2	4	3	0	0	0	2	5	3	14	7	17	3	2	2	3	2	4	0	0	0	0	0	0	0	0	0	0	1	0	0	0	0	0	k__Bacteria	p__Tenericutes	c__Mollicutes	o__unclassified_c__Mollicutes	f__unclassified_c__Mollicutes	g__unclassified_c__Mollicutes	s__unclassified_c__Mollicutes
OTU6523	2	6	4	0	0	0	19	5	9	0	0	0	0	0	1	0	0	0	0	0	0	0	0	1	0	0	0	0	9	7	10	1	0	0	k__Bacteria	p__Cyanobacteria	c__Oxyphotobacteria	o__Chloroplast	f__norank_o__Chloroplast	g__norank_f__norank_o__Chloroplast	s__Planoglabratella_opercularis
OTU1278	16	3	11	0	0	0	13	5	12	0	0	0	0	0	0	0	0	0	0	0	0	0	0	0	1	0	0	3	2	0	1	2	1	4	k__Bacteria	p__Proteobacteria	c__Alphaproteobacteria	o__Caulobacterales	f__Caulobacteraceae	g__Asticcacaulis	s__Asticcacaulis_excentricus_g__Asticcacaulis
OTU20875	2	1	1	1	2	1	0	2	1	4	5	5	3	2	0	0	0	3	10	4	4	3	3	2	2	5	1	0	0	2	1	2	1	1	k__Bacteria	p__Bacteroidetes	c__Bacteroidia	o__Cytophagales	f__unclassified_o__Cytophagales	g__unclassified_o__Cytophagales	s__unclassified_o__Cytophagales
OTU13816	0	0	1	0	0	0	0	0	0	0	0	1	0	0	0	0	1	0	0	0	0	0	0	0	0	0	0	0	0	0	0	32	30	9	k__Bacteria	p__Firmicutes	c__Negativicutes	o__Selenomonadales	f__Veillonellaceae	g__Propionispira	s__uncultured_bacterium_g__Propionispira
OTU10030	0	0	1	0	0	0	3	12	6	2	2	3	0	1	0	1	13	19	0	0	0	0	1	2	1	3	0	0	0	0	1	1	1	0	k__Bacteria	p__Proteobacteria	c__Deltaproteobacteria	o__PB19	f__norank_o__PB19	g__norank_f__norank_o__PB19	s__uncultured_bacterium_g__norank_f__norank_o__PB19
OTU13731	0	0	0	0	0	0	3	0	1	3	3	3	4	5	6	12	0	1	1	1	0	0	1	3	1	0	4	4	6	2	1	3	4	1	k__Bacteria	p__Proteobacteria	c__Gammaproteobacteria	o__Ga0077536	f__norank_o__Ga0077536	g__norank_f__norank_o__Ga0077536	s__uncultured_sulfur-oxidizing_symbiont_bacterium_g__norank_f__norank
OTU2937	23	22	25	0	0	1	0	1	0	0	0	0	0	0	0	0	0	0	0	0	0	0	0	0	0	0	0	0	0	0	0	0	0	1	k__Bacteria	p__Proteobacteria	c__Alphaproteobacteria	o__Rhodospirillales	f__Rhodospirillaceae	g__Insolitispirillum	s__Insolitispirillum_peregrinum_subsp._peregrinum
OTU7957	4	3	0	0	0	0	6	1	2	0	0	1	1	0	0	1	0	0	0	1	0	0	0	0	0	2	0	1	3	1	2	18	16	9	k__Bacteria	p__Proteobacteria	c__Gammaproteobacteria	o__Betaproteobacteriales	f__Burkholderiaceae	g__Sphaerotilus	s__Sphaerotilus_natans_subsp._natans
OTU172	0	0	0	0	0	1	0	2	1	2	1	1	2	4	3	1	24	28	0	0	0	0	0	0	0	1	0	0	0	0	0	0	0	0	k__Bacteria	p__Actinobacteria	c__Actinobacteria	o__Propionibacteriales	f__Propionibacteriaceae	g__norank_f__Propionibacteriaceae	s__uncultured_Actinomycetales_bacterium_g__norank_f__Propionibacteriaceae
OTU7874	0	0	0	0	0	1	0	0	1	0	0	0	0	0	0	0	0	0	0	0	1	4	0	8	7	5	8	3	6	7	7	3	5	5	k__Bacteria	p__Cyanobacteria	c__Oxyphotobacteria	o__Chloroplast	f__norank_o__Chloroplast	g__norank_f__norank_o__Chloroplast	s__uncultured_bacterium_g__norank_f__norank_o__Chloroplast
OTU10270	2	0	0	0	0	0	11	18	17	5	2	4	0	1	0	4	2	0	0	0	0	0	0	0	0	0	0	0	0	1	0	1	3	0	k__Bacteria	p__Bacteroidetes	c__Bacteroidia	o__Flavobacteriales	f__Crocinitomicaceae	g__Fluviicola	s__uncultured_bacterium_g__Fluviicola
OTU8450	1	0	1	0	1	0	0	0	2	0	0	0	0	0	0	1	1	3	2	0	1	0	0	0	0	6	2	1	9	8	9	4	16	3	k__Bacteria	p__Actinobacteria	c__Actinobacteria	o__Propionibacteriales	f__Nocardioidaceae	g__Marmoricola	s__unclassified_g__Marmoricola
OTU6409	0	0	0	0	0	0	1	4	0	0	1	1	1	4	0	9	6	17	0	0	0	0	3	0	0	3	4	3	2	2	1	2	4	3	k__Bacteria	p__Proteobacteria	c__Gammaproteobacteria	o__Betaproteobacteriales	f__unclassified_o__Betaproteobacteriales	g__unclassified_o__Betaproteobacteriales	s__unclassified_o__Betaproteobacteriales
OTU320	3	0	0	0	0	0	3	19	13	2	3	4	1	0	0	0	2	3	1	4	2	4	0	0	1	0	0	0	0	2	3	0	1	0	k__Bacteria	p__Chloroflexi	c__Anaerolineae	o__SJA-15	f__norank_o__SJA-15	g__norank_f__norank_o__SJA-15	s__uncultured_bacterium_g__norank_f__norank_o__SJA-15
OTU15174	1	1	1	0	0	0	0	0	0	4	5	3	1	2	0	6	3	3	0	1	0	0	0	0	0	10	6	3	6	5	5	3	2	0	k__Bacteria	p__Epsilonbacteraeota	c__Campylobacteria	o__Campylobacterales	f__Thiovulaceae	g__Sulfuricurvum	s__unclassified_g__Sulfuricurvum
OTU14868	1	3	3	0	0	0	3	0	0	5	15	9	3	6	0	5	0	0	2	1	1	0	1	1	0	0	3	0	1	3	0	2	1	1	k__Bacteria	p__Verrucomicrobia	c__Verrucomicrobiae	o__Opitutales	f__Opitutaceae	g__Opitutus	s__unclassified_g__Opitutus
OTU17388	0	0	0	0	0	0	2	0	0	0	0	0	0	0	0	0	0	0	0	0	1	1	32	10	11	2	0	0	1	3	2	2	1	2	k__Bacteria	p__Chloroflexi	c__Anaerolineae	o__SBR1031	f__A4b	g__norank_f__A4b	s__unclassified_g__norank_f__A4b
OTU15069	17	7	11	1	0	0	1	0	1	1	4	4	4	1	4	4	3	4	0	0	0	0	0	0	0	0	1	0	1	0	0	0	0	1	k__Bacteria	p__Proteobacteria	c__Gammaproteobacteria	o__Betaproteobacteriales	f__Burkholderiaceae	g__unclassified_f__Burkholderiaceae	s__unclassified_f__Burkholderiaceae
OTU7817	8	4	5	0	0	0	1	0	1	1	1	4	0	0	2	5	2	0	4	3	5	2	3	3	7	2	0	1	2	1	0	1	0	2	k__Bacteria	p__Proteobacteria	c__Deltaproteobacteria	o__Oligoflexales	f__0319-6G20	g__norank_f__0319-6G20	s__uncultured_bacterium_g__norank_f__0319-6G20
OTU2350	14	4	9	2	2	0	21	8	5	0	0	0	0	0	0	0	0	0	0	0	0	0	1	1	0	0	1	0	1	0	0	0	1	0	k__Bacteria	p__Proteobacteria	c__Gammaproteobacteria	o__Betaproteobacteriales	f__Methylophilaceae	g__Methylotenera	s__uncultured_bacterium_g__Methylotenera
OTU9322	15	7	5	2	0	0	2	2	4	0	2	1	1	0	1	0	0	0	0	0	0	0	0	0	0	2	0	3	0	2	2	9	6	3	k__Bacteria	p__Proteobacteria	c__Alphaproteobacteria	o__Rhizobiales	f__Rhizobiaceae	g__Allorhizobium-Neorhizobium-Pararhizobium-Rhizobium	s__unclassified_g__Allorhizobium-Neorhizobium-Pararhizobium-Rhizobium
OTU4960	12	7	16	0	1	0	0	1	0	0	0	1	1	2	1	0	0	0	2	2	1	5	9	5	1	1	0	0	0	0	1	0	0	0	k__Bacteria	p__Bacteroidetes	c__Bacteroidia	o__Sphingobacteriales	f__ST-12K33	g__norank_f__ST-12K33	s__uncultured_Flexibacteraceae_bacterium_g__norank_f__ST-12K33
OTU15622	0	0	0	0	0	0	2	10	2	0	0	0	3	1	0	4	8	22	0	0	0	0	0	1	0	3	0	0	1	1	5	0	4	2	k__Bacteria	p__Proteobacteria	c__Gammaproteobacteria	o__Betaproteobacteriales	f__Nitrosomonadaceae	g__MND1	s__uncultured_bacterium_g__MND1
OTU17380	0	0	0	0	0	0	3	2	0	0	0	0	0	0	0	0	0	0	4	1	2	16	5	4	5	4	7	1	5	4	1	4	0	1	k__Bacteria	p__Actinobacteria	c__Actinobacteria	o__Microtrichales	f__unclassified_o__Microtrichales	g__unclassified_o__Microtrichales	s__unclassified_o__Microtrichales
OTU17273	5	3	2	12	5	8	1	0	0	1	0	1	0	0	0	3	0	0	0	0	0	1	1	0	0	0	0	2	3	1	5	2	5	8	k__Bacteria	p__Proteobacteria	c__Gammaproteobacteria	o__Betaproteobacteriales	f__Burkholderiaceae	g__Massilia	s__uncultured_bacterium_g__Massilia
OTU16366	3	0	0	0	1	1	0	0	0	0	0	0	0	1	0	3	2	2	0	1	0	0	0	2	1	2	4	5	2	8	4	15	6	6	k__Bacteria	p__Proteobacteria	c__Alphaproteobacteria	o__Rhizobiales	f__Beijerinckiaceae	g__Methylobacterium	s__Methylobacterium_fujisawaense
OTU15457	0	0	2	0	0	0	6	11	7	1	0	3	0	0	1	5	2	6	2	3	2	0	0	1	1	4	0	0	1	2	3	3	2	0	k__Bacteria	p__Proteobacteria	c__Gammaproteobacteria	o__Betaproteobacteriales	f__Rhodocyclaceae	g__norank_f__Rhodocyclaceae	s__unclassified_g__norank_f__Rhodocyclaceae
OTU1296	1	0	0	0	0	0	2	38	6	0	0	0	0	0	0	0	6	3	0	1	0	0	0	0	0	0	1	0	0	0	0	3	3	4	k__Bacteria	p__Firmicutes	c__Clostridia	o__Clostridiales	f__Family_XIII	g__[Eubacterium]_brachy_group	s__uncultured_bacterium_g__[Eubacterium]_brachy_group
OTU9275	2	2	3	0	0	0	9	12	14	4	2	7	0	1	0	1	1	1	0	0	0	0	0	2	2	0	1	0	2	0	0	1	0	1	k__Bacteria	p__Bacteroidetes	c__Bacteroidia	o__Sphingobacteriales	f__NS11-12_marine_group	g__norank_f__NS11-12_marine_group	s__metagenome_g__norank_f__NS11-12_marine_group
OTU18143	0	0	0	0	0	0	5	0	0	0	0	0	0	0	0	0	0	0	17	10	14	1	5	4	5	0	1	0	2	0	2	0	1	0	k__Bacteria	p__Bacteroidetes	c__Rhodothermia	o__Balneolales	f__Balneolaceae	g__CK06-06-Mud-MAS4B-21	s__uncultured_bacterium_g__CK06-06-Mud-MAS4B-21
OTU14934	0	1	0	0	0	0	5	25	5	0	0	0	1	0	0	2	12	9	0	0	0	1	0	0	0	1	0	0	0	1	3	0	1	0	k__Bacteria	p__Acidobacteria	c__Acidobacteriia	o__Solibacterales	f__Solibacteraceae_Subgroup_3	g__Paludibaculum	s__unclassified_g__Paludibaculum
OTU14923	2	0	1	0	0	0	2	1	2	10	7	6	4	2	7	13	1	1	0	0	0	0	1	0	1	0	1	0	0	0	0	3	2	0	k__Bacteria	p__Bacteroidetes	c__Bacteroidia	o__Flavobacteriales	f__Crocinitomicaceae	g__Fluviicola	s__unclassified_g__Fluviicola
OTU1261	19	14	3	0	1	0	1	1	0	0	2	2	2	0	0	3	0	0	1	0	0	0	0	0	0	0	0	0	1	1	7	3	3	2	k__Bacteria	p__Proteobacteria	c__Gammaproteobacteria	o__Alteromonadales	f__Alteromonadaceae	g__Rheinheimera	s__uncultured_bacterium_g__Rheinheimera
OTU11245	12	18	36	0	0	0	0	0	0	0	0	0	0	0	0	0	0	0	0	0	0	0	0	0	0	0	0	0	0	0	0	0	0	0	k__Bacteria	p__Verrucomicrobia	c__Verrucomicrobiae	o__Chthoniobacterales	f__Chthoniobacteraceae	g__Chthoniobacter	s__unclassified_g__Chthoniobacter
OTU4967	3	2	5	1	1	1	0	0	2	4	3	2	4	8	2	6	5	1	0	0	0	0	0	0	0	4	1	1	4	5	0	0	1	0	k__Bacteria	p__Actinobacteria	c__Actinobacteria	o__Frankiales	f__Sporichthyaceae	g__hgcI_clade	s__bacterium_enrichment_culture_clone_B922011
OTU9149	0	0	0	0	0	0	1	0	0	0	0	0	0	0	0	0	0	0	1	1	1	0	1	1	1	2	6	8	5	7	6	7	10	8	k__Bacteria	p__Proteobacteria	c__unclassified_p__Proteobacteria	o__unclassified_p__Proteobacteria	f__unclassified_p__Proteobacteria	g__unclassified_p__Proteobacteria	s__unclassified_p__Proteobacteria
OTU18181	2	0	3	0	1	2	1	0	1	0	0	0	0	0	0	0	0	0	2	3	3	4	7	8	16	1	1	0	4	3	1	1	1	1	k__Bacteria	p__Proteobacteria	c__Deltaproteobacteria	o__Oligoflexales	f__0319-6G20	g__norank_f__0319-6G20	s__uncultured_bacterium_g__norank_f__0319-6G20
OTU9293	0	0	0	0	0	0	0	1	2	0	0	0	0	0	0	0	1	1	0	0	0	0	0	0	0	2	0	0	1	2	4	18	20	14	k__Bacteria	p__Firmicutes	c__Clostridia	o__Clostridiales	f__Clostridiaceae_1	g__Clostridium_sensu_stricto_11	s__Clostridium_ihumii_AP5
OTU17346	0	0	0	0	0	0	1	1	0	0	0	1	2	1	0	1	0	0	2	3	4	6	18	13	3	0	2	2	1	0	0	0	4	0	k__Bacteria	p__Proteobacteria	c__Deltaproteobacteria	o__Myxococcales	f__Phaselicystidaceae	g__Phaselicystis	s__unclassified_g__Phaselicystis
OTU15715	2	3	5	0	0	0	8	2	4	2	2	4	4	2	0	2	0	3	0	0	0	0	3	3	4	0	3	1	3	3	0	1	1	0	k__Bacteria	p__Bacteroidetes	c__Bacteroidia	o__Flavobacteriales	f__Crocinitomicaceae	g__Fluviicola	s__uncultured_bacterium_g__Fluviicola
OTU10029	3	0	1	0	0	0	6	22	18	0	1	0	1	0	1	0	3	2	0	2	0	0	0	0	0	1	1	1	0	0	1	0	1	0	k__Bacteria	p__Patescibacteria	c__Parcubacteria	o__Candidatus_Kaiserbacteria	f__norank_o__Candidatus_Kaiserbacteria	g__norank_f__norank_o__Candidatus_Kaiserbacteria	s__uncultured_bacterium_g__norank_f__norank_o__Candidatus_Kaiserbacteria
OTU17517	0	0	0	0	0	0	0	1	0	0	0	0	0	0	0	0	0	0	5	8	4	12	18	10	7	0	0	0	0	0	0	0	0	0	k__Bacteria	p__Bacteroidetes	c__Bacteroidia	o__Chitinophagales	f__Saprospiraceae	g__unclassified_f__Saprospiraceae	s__unclassified_f__Saprospiraceae
OTU9400	0	0	0	0	0	0	1	9	4	0	0	0	1	0	1	1	1	3	0	0	0	0	0	0	0	2	5	3	1	2	1	11	16	3	k__Bacteria	p__Bacteroidetes	c__Bacteroidia	o__Flavobacteriales	f__Flavobacteriaceae	g__Flavobacterium	s__Flavobacterium_cucumis
OTU5094	10	0	2	9	11	9	4	1	5	1	0	1	0	0	1	1	0	1	0	0	0	0	1	0	0	1	0	0	1	3	1	1	0	1	k__Bacteria	p__Proteobacteria	c__Alphaproteobacteria	o__Rhizobiales	f__Beijerinckiaceae	g__alphaI_cluster	s__unclassified_g__alphaI_cluster
OTU19380	4	3	4	0	1	0	3	0	0	1	1	0	0	0	0	0	0	0	4	2	1	6	1	1	1	1	4	5	2	3	3	7	5	2	k__Bacteria	p__Actinobacteria	c__Actinobacteria	o__Microtrichales	f__norank_o__Microtrichales	g__norank_f__norank_o__Microtrichales	s__unclassified_g__norank_f__norank_o__Microtrichales
OTU1298	0	0	0	0	0	0	1	4	1	2	1	2	2	2	0	1	21	26	0	0	0	0	0	0	0	0	0	1	0	0	0	0	0	0	k__Bacteria	p__Acidobacteria	c__Blastocatellia_Subgroup_4	o__Blastocatellales	f__Blastocatellaceae	g__unclassified_f__Blastocatellaceae	s__unclassified_f__Blastocatellaceae
OTU17344	0	3	1	0	2	1	8	0	0	2	1	1	2	1	3	0	0	0	0	0	0	0	1	7	0	2	2	1	2	7	2	2	7	6	k__Bacteria	p__Verrucomicrobia	c__Verrucomicrobiae	o__Pedosphaerales	f__Pedosphaeraceae	g__norank_f__Pedosphaeraceae	s__unclassified_g__norank_f__Pedosphaeraceae
OTU10191	0	0	0	0	0	0	4	41	19	0	0	0	0	0	0	0	0	0	0	0	0	0	0	0	0	0	0	0	0	0	0	0	0	0	k__Bacteria	p__Proteobacteria	c__Alphaproteobacteria	o__unclassified_c__Alphaproteobacteria	f__unclassified_c__Alphaproteobacteria	g__unclassified_c__Alphaproteobacteria	s__unclassified_c__Alphaproteobacteria
OTU1290	1	1	1	0	0	0	0	0	0	0	7	3	0	1	3	3	0	0	6	7	2	2	3	10	6	0	3	0	1	2	0	1	1	0	k__Bacteria	p__Proteobacteria	c__Deltaproteobacteria	o__Bdellovibrionales	f__Bdellovibrionaceae	g__OM27_clade	s__uncultured_bacterium_g__OM27_clade
OTU5530	1	0	0	0	0	1	0	2	2	1	0	0	0	0	0	0	2	3	1	1	4	1	1	1	2	3	1	0	6	4	9	8	4	5	k__Bacteria	p__Actinobacteria	c__Actinobacteria	o__Micrococcales	f__Intrasporangiaceae	g__Intrasporangium	s__unclassified_g__Intrasporangium
OTU7784	0	0	0	11	6	12	0	0	0	1	0	1	0	0	0	0	0	0	0	1	4	14	0	3	1	0	0	0	3	2	1	1	1	1	k__Bacteria	p__Cyanobacteria	c__Oxyphotobacteria	o__Chloroplast	f__norank_o__Chloroplast	g__norank_f__norank_o__Chloroplast	s__Epipyxis_sp._PR26KG
OTU4444	0	1	3	0	0	0	9	0	4	0	0	1	1	7	4	15	3	2	0	0	0	0	0	1	0	0	0	1	4	1	2	2	1	1	k__Bacteria	p__Acidobacteria	c__Subgroup_6	o__norank_c__Subgroup_6	f__norank_o__norank_c__Subgroup_6	g__norank_f__norank_o__norank_c__Subgroup_6	s__unclassified_g__norank_f__norank_o__norank_c__Subgroup_6
OTU13808	2	0	1	0	1	0	0	1	1	4	1	6	4	3	2	6	0	2	4	0	4	1	6	3	4	0	1	1	0	0	0	3	2	0	k__Bacteria	p__Proteobacteria	c__Deltaproteobacteria	o__Myxococcales	f__Phaselicystidaceae	g__Phaselicystis	s__unclassified_g__Phaselicystis
OTU3941	3	2	0	0	0	0	0	0	2	1	0	0	2	0	0	0	0	0	0	2	0	0	1	0	0	4	0	1	4	2	4	16	13	6	k__Bacteria	p__Actinobacteria	c__Actinobacteria	o__Propionibacteriales	f__Nocardioidaceae	g__Nocardioides	s__unclassified_g__Nocardioides
OTU12822	0	0	0	11	23	19	0	0	1	0	0	0	0	0	0	0	0	0	0	3	2	0	1	3	0	0	0	0	0	0	0	0	0	0	k__Bacteria	p__Verrucomicrobia	c__Verrucomicrobiae	o__Verrucomicrobiales	f__DEV007	g__norank_f__DEV007	s__unclassified_g__norank_f__DEV007
OTU18167	0	0	0	0	0	0	3	0	0	0	0	0	0	0	0	0	0	0	3	6	2	13	8	4	7	0	1	0	3	2	2	4	4	1	k__Bacteria	p__Proteobacteria	c__Deltaproteobacteria	o__unclassified_c__Deltaproteobacteria	f__unclassified_c__Deltaproteobacteria	g__unclassified_c__Deltaproteobacteria	s__unclassified_c__Deltaproteobacteria
OTU1248	0	0	0	0	0	0	7	20	9	3	3	2	2	1	2	3	2	4	2	1	2	0	0	0	0	0	0	0	0	0	0	0	0	0	k__Bacteria	p__Proteobacteria	c__Gammaproteobacteria	o__Betaproteobacteriales	f__Burkholderiaceae	g__unclassified_f__Burkholderiaceae	s__unclassified_f__Burkholderiaceae
OTU11407	21	11	17	1	1	0	0	0	0	0	0	2	1	2	1	2	2	0	0	0	0	0	0	0	0	0	0	0	0	0	0	2	0	0	k__Bacteria	p__Proteobacteria	c__Deltaproteobacteria	o__Myxococcales	f__Archangiaceae	g__Anaeromyxobacter	s__unclassified_g__Anaeromyxobacter
OTU3902	7	9	6	0	0	0	13	10	10	0	0	0	0	0	0	0	0	0	0	1	0	0	1	0	0	0	0	0	0	1	0	4	1	0	k__Bacteria	p__Proteobacteria	c__Alphaproteobacteria	o__Azospirillales	f__Azospirillaceae	g__Niveispirillum	s__uncultured_bacterium_g__Niveispirillum
OTU15751	0	1	1	0	0	0	11	13	28	0	0	0	0	0	0	0	0	0	2	0	0	4	1	0	0	0	0	0	0	1	1	0	0	0	k__Bacteria	p__Bacteroidetes	c__Bacteroidia	o__Chitinophagales	f__Chitinophagaceae	g__norank_f__Chitinophagaceae	s__Terrimonas_sp._16-45A
OTU15693	0	0	0	0	0	0	5	31	8	0	0	0	0	1	0	0	2	0	0	0	0	0	0	0	0	5	2	1	1	0	1	2	0	3	k__Bacteria	p__Planctomycetes	c__Planctomycetacia	o__Gemmatales	f__Gemmataceae	g__norank_f__Gemmataceae	s__uncultured_bacterium_g__norank_f__Gemmataceae
OTU4413	1	1	1	0	0	0	6	0	0	3	4	5	1	1	3	4	0	0	2	1	0	1	1	2	1	0	4	1	3	2	4	4	4	2	k__Bacteria	p__Proteobacteria	c__Deltaproteobacteria	o__Desulfuromonadales	f__unclassified_o__Desulfuromonadales	g__unclassified_o__Desulfuromonadales	s__unclassified_o__Desulfuromonadales
OTU2712	0	2	0	0	0	0	0	0	0	0	0	0	0	0	0	0	0	0	0	0	0	0	0	0	0	1	1	0	12	6	16	9	2	13	k__Bacteria	p__Deinococcus-Thermus	c__Deinococci	o__Deinococcales	f__Deinococcaceae	g__Deinococcus	s__Deinococcus_gobiensis_I-0
OTU15652	0	0	1	0	0	1	0	3	1	8	6	4	3	3	2	2	14	2	0	0	0	0	0	0	0	1	3	2	1	1	0	2	0	2	k__Bacteria	p__Proteobacteria	c__Alphaproteobacteria	o__Rickettsiales	f__Mitochondria	g__norank_f__Mitochondria	s__uncultured_Rickettsiales_bacterium_g__norank_f__Mitochondria
OTU6287	4	2	2	1	0	0	1	0	0	2	10	4	0	2	1	1	1	0	1	2	4	0	1	3	1	2	0	4	4	4	1	2	0	1	k__Bacteria	p__Proteobacteria	c__Gammaproteobacteria	o__Oceanospirillales	f__Halomonadaceae	g__HdN1	s__gamma_proteobacterium_HdN1
OTU11249	5	1	2	0	0	0	1	0	0	0	0	0	0	0	0	0	0	0	0	0	0	0	0	0	0	0	0	1	0	0	1	24	14	12	k__Bacteria	p__Proteobacteria	c__Gammaproteobacteria	o__Betaproteobacteriales	f__Burkholderiaceae	g__Hydrogenophaga	s__uncultured_bacterium_g__Hydrogenophaga
OTU3866	1	1	3	0	3	1	6	0	1	2	2	2	2	2	4	3	1	1	5	2	0	0	6	1	1	2	0	1	3	1	0	0	3	1	k__Bacteria	p__Bacteroidetes	c__Bacteroidia	o__Chitinophagales	f__Chitinophagaceae	g__Terrimonas	s__uncultured_bacterium_g__Terrimonas
OTU6084	0	0	0	0	0	0	4	2	8	1	1	3	1	0	1	3	3	5	0	0	0	0	0	1	1	7	2	1	3	2	1	4	4	3	k__Bacteria	p__Nitrospirae	c__Thermodesulfovibrionia	o__norank_c__Thermodesulfovibrionia	f__norank_o__norank_c__Thermodesulfovibrionia	g__norank_f__norank_o__norank_c__Thermodesulfovibrionia	s__uncultured_bacterium_g__norank_f__norank_o__norank_c__Thermodesulfovibrionia
OTU906	3	0	3	0	2	0	0	0	0	6	5	14	0	1	1	4	0	0	2	2	2	0	6	4	3	0	0	1	0	1	0	0	0	0	k__Bacteria	p__Proteobacteria	c__Gammaproteobacteria	o__SZB30	f__norank_o__SZB30	g__norank_f__norank_o__SZB30	s__uncultured_bacterium_g__norank_f__norank_o__SZB30
OTU18145	0	1	0	0	0	0	1	0	1	0	0	0	0	0	0	0	0	0	6	4	3	10	10	14	5	0	1	1	0	1	0	0	1	1	k__Bacteria	p__Proteobacteria	c__Deltaproteobacteria	o__Oligoflexales	f__053A03-B-DI-P58	g__norank_f__053A03-B-DI-P58	s__uncultured_bacterium_g__norank_f__053A03-B-DI-P58
OTU18095	1	0	0	0	0	0	8	4	8	1	0	0	0	0	0	0	0	0	15	8	9	1	0	0	0	1	0	3	0	1	0	0	0	0	k__Bacteria	p__Actinobacteria	c__Actinobacteria	o__unclassified_c__Actinobacteria	f__unclassified_c__Actinobacteria	g__unclassified_c__Actinobacteria	s__unclassified_c__Actinobacteria
OTU9165	5	1	0	0	0	0	3	8	1	0	0	1	3	0	0	2	0	2	1	0	1	0	0	0	0	1	0	0	4	3	1	8	12	2	k__Bacteria	p__Proteobacteria	c__Gammaproteobacteria	o__Pseudomonadales	f__Pseudomonadaceae	g__Pseudomonas	s__Pseudomonas_peli
OTU9203	5	2	1	2	0	1	0	0	0	1	0	1	0	0	0	2	0	0	1	0	0	0	0	0	0	5	0	1	1	1	4	12	8	11	k__Bacteria	p__Bacteroidetes	c__Bacteroidia	o__Flavobacteriales	f__Weeksellaceae	g__Chryseobacterium	s__unclassified_g__Chryseobacterium
OTU16343	0	0	0	0	0	1	0	0	0	0	0	0	0	0	0	0	0	0	0	0	1	9	0	0	48	0	0	0	0	0	0	0	0	0	k__Bacteria	p__Firmicutes	c__Clostridia	o__Clostridiales	f__Lachnospiraceae	g__[Ruminococcus]_torques_group	s__unclassified_g__[Ruminococcus]_torques_group
OTU18062	0	0	0	0	0	0	0	2	0	0	0	0	2	0	0	0	0	0	25	8	5	0	5	4	3	0	0	1	0	0	0	1	2	0	k__Bacteria	p__Patescibacteria	c__WWE3	o__norank_c__WWE3	f__norank_o__norank_c__WWE3	g__norank_f__norank_o__norank_c__WWE3	s__unclassified_g__norank_f__norank_o__norank_c__WWE3
OTU6298	4	0	1	1	1	0	4	6	3	1	1	1	2	0	1	3	0	4	0	0	0	0	4	2	0	6	1	1	2	2	3	1	2	1	k__Bacteria	p__Proteobacteria	c__Gammaproteobacteria	o__Betaproteobacteriales	f__TRA3-20	g__norank_f__TRA3-20	s__metagenome_g__norank_f__TRA3-20
OTU17350	1	0	1	1	3	0	0	0	1	5	2	1	5	6	6	4	2	1	3	1	0	0	3	0	0	2	0	4	2	2	1	0	1	0	k__Bacteria	p__Actinobacteria	c__Actinobacteria	o__Frankiales	f__Sporichthyaceae	g__unclassified_f__Sporichthyaceae	s__unclassified_f__Sporichthyaceae
OTU13704	0	0	0	0	0	0	0	0	0	5	1	5	2	4	7	9	12	12	0	0	0	0	0	0	0	0	0	0	0	0	0	0	0	0	k__Bacteria	p__Proteobacteria	c__Gammaproteobacteria	o__Betaproteobacteriales	f__Burkholderiaceae	g__Lautropia	s__unclassified_g__Lautropia
OTU10189	1	0	0	0	0	0	18	29	9	0	0	0	0	0	0	0	0	0	0	0	0	0	0	0	0	0	0	0	0	0	0	0	0	0	k__Bacteria	p__Proteobacteria	c__Alphaproteobacteria	o__unclassified_c__Alphaproteobacteria	f__unclassified_c__Alphaproteobacteria	g__unclassified_c__Alphaproteobacteria	s__unclassified_c__Alphaproteobacteria
OTU4902	4	1	2	2	0	0	1	0	3	4	9	3	1	6	5	4	0	4	0	0	0	0	0	0	0	2	1	0	1	4	0	0	0	0	k__Bacteria	p__Actinobacteria	c__Actinobacteria	o__Frankiales	f__Sporichthyaceae	g__hgcI_clade	s__bacterium_enrichment_culture_clone_B922011
OTU10100	9	12	2	1	0	1	1	23	6	0	0	0	0	0	0	0	0	0	0	0	0	0	0	0	1	0	0	0	0	0	0	0	1	0	k__Bacteria	p__Armatimonadetes	c__Fimbriimonadia	o__Fimbriimonadales	f__Fimbriimonadaceae	g__norank_f__Fimbriimonadaceae	s__metagenome_g__norank_f__Fimbriimonadaceae
OTU9321	0	0	0	0	0	1	1	0	1	1	1	2	1	1	0	0	0	0	1	0	1	0	1	3	2	2	7	8	3	3	8	3	4	2	k__Bacteria	p__Proteobacteria	c__Alphaproteobacteria	o__unclassified_c__Alphaproteobacteria	f__unclassified_c__Alphaproteobacteria	g__unclassified_c__Alphaproteobacteria	s__unclassified_c__Alphaproteobacteria
OTU13706	7	7	8	1	3	4	0	0	0	5	2	5	2	4	3	1	1	2	0	0	0	0	0	0	0	1	1	0	0	0	0	0	0	0	k__Bacteria	p__Planctomycetes	c__OM190	o__norank_c__OM190	f__norank_o__norank_c__OM190	g__norank_f__norank_o__norank_c__OM190	s__unclassified_g__norank_f__norank_o__norank_c__OM190
OTU18218	0	0	0	0	0	0	3	0	0	0	2	0	0	1	0	0	0	0	4	4	10	1	8	6	4	1	1	1	2	3	2	0	2	2	k__Bacteria	p__Proteobacteria	c__Deltaproteobacteria	o__Myxococcales	f__mle1-27	g__norank_f__mle1-27	s__metagenome_g__norank_f__mle1-27
OTU1329	3	0	2	0	0	1	0	0	0	0	0	0	0	1	1	0	0	0	1	4	5	4	4	12	4	0	2	4	1	3	1	1	0	3	k__Bacteria	p__Proteobacteria	c__Deltaproteobacteria	o__Oligoflexales	f__Oligoflexaceae	g__norank_f__Oligoflexaceae	s__uncultured_bacterium_g__norank_f__Oligoflexaceae
OTU9489	1	1	0	0	0	0	0	0	0	0	1	0	0	0	0	1	0	0	0	0	0	0	0	0	1	0	0	0	0	0	0	18	17	16	k__Bacteria	p__Proteobacteria	c__Gammaproteobacteria	o__Enterobacteriales	f__Enterobacteriaceae	g__Dickeya	s__Dickeya_zeae
OTU12971	0	1	0	0	0	0	0	0	0	11	13	18	4	3	3	2	0	0	0	0	0	0	0	1	0	0	0	0	0	0	0	0	0	0	k__Bacteria	p__Proteobacteria	c__Deltaproteobacteria	o__Oligoflexales	f__Oligoflexaceae	g__norank_f__Oligoflexaceae	s__uncultured_soil_bacterium_g__norank_f__Oligoflexaceae
OTU17319	1	0	0	0	0	0	1	0	0	3	7	6	3	3	7	11	2	2	0	0	0	0	5	1	2	0	0	0	1	0	0	0	1	0	k__Bacteria	p__Bacteroidetes	c__Bacteroidia	o__Sphingobacteriales	f__AKYH767	g__norank_f__AKYH767	s__uncultured_bacterium_g__norank_f__AKYH767
OTU7806	0	0	0	2	5	1	0	0	0	0	0	0	0	0	0	0	0	0	0	0	0	0	0	0	0	0	13	0	8	6	5	4	2	10	k__Bacteria	p__Proteobacteria	c__Gammaproteobacteria	o__Pseudomonadales	f__Moraxellaceae	g__Acinetobacter	s__unclassified_g__Acinetobacter
OTU6441	0	0	0	0	0	0	0	0	0	0	0	0	0	0	0	0	0	0	0	1	9	11	3	1	8	1	2	1	2	6	6	0	2	2	k__Bacteria	p__Chloroflexi	c__Anaerolineae	o__Caldilineales	f__Caldilineaceae	g__norank_f__Caldilineaceae	s__uncultured_Chloroflexi_bacterium_g__norank_f__Caldilineaceae
OTU20904	0	0	0	0	0	2	0	0	0	0	0	0	0	0	0	0	0	0	0	0	0	14	0	0	39	0	0	0	0	0	0	0	0	0	k__Bacteria	p__Firmicutes	c__Clostridia	o__Clostridiales	f__Ruminococcaceae	g__Faecalibacterium	s__uncultured_bacterium_g__Faecalibacterium
OTU1353	12	6	15	0	1	0	0	0	0	2	3	3	2	4	5	1	0	0	0	0	1	0	0	0	0	0	0	0	0	0	0	0	0	0	k__Bacteria	p__Proteobacteria	c__Deltaproteobacteria	o__Oligoflexales	f__0319-6G20	g__norank_f__0319-6G20	s__unclassified_g__norank_f__0319-6G20
OTU3412	7	5	6	0	1	0	14	5	6	0	0	0	0	0	0	1	0	0	2	0	0	1	3	0	0	0	0	0	1	0	1	0	2	0	k__Bacteria	p__Proteobacteria	c__Gammaproteobacteria	o__Xanthomonadales	f__Xanthomonadaceae	g__Silanimonas	s__uncultured_bacterium_g__Silanimonas
OTU6709	0	0	0	0	1	0	1	0	0	4	2	3	10	15	8	4	2	2	0	0	0	0	0	0	0	0	1	0	0	1	0	0	0	1	k__Bacteria	p__Bacteroidetes	c__Bacteroidia	o__Chitinophagales	f__Chitinophagaceae	g__Terrimonas	s__uncultured_bacterium_g__Terrimonas
OTU5170	0	0	0	0	0	0	0	7	2	0	0	0	0	0	0	0	7	11	0	0	1	0	0	0	0	2	0	0	2	0	2	10	8	3	k__Bacteria	p__Firmicutes	c__Clostridia	o__Clostridiales	f__Family_XII_o__Clostridiales	g__Acidaminobacter	s__uncultured_bacterium_g__Acidaminobacter
OTU15546	0	0	0	0	0	0	1	6	1	0	0	0	0	0	0	3	28	11	1	0	0	0	1	0	1	0	0	0	0	2	0	0	0	0	k__Bacteria	p__Proteobacteria	c__Alphaproteobacteria	o__Paracaedibacterales	f__Paracaedibacteraceae	g__Candidatus_Paracaedibacter	s__metagenome_g__Candidatus_Paracaedibacter
OTU15067	2	1	2	0	0	0	10	0	1	1	3	4	1	1	1	7	0	0	3	1	1	1	3	4	1	0	1	0	1	0	2	1	1	1	k__Bacteria	p__Proteobacteria	c__Gammaproteobacteria	o__Steroidobacterales	f__Steroidobacteraceae	g__norank_f__Steroidobacteraceae	s__uncultured_gamma_proteobacterium_g__norank_f__Steroidobacteraceae
OTU9261	0	0	0	0	0	0	0	0	0	0	0	0	0	0	0	0	0	0	0	0	0	0	0	0	0	2	0	0	9	3	5	14	9	12	k__Bacteria	p__Bacteroidetes	c__Bacteroidia	o__Sphingobacteriales	f__Sphingobacteriaceae	g__Sphingobacterium	s__Sphingobacterium_mizutaii
OTU18081	0	3	0	0	1	3	0	0	0	0	1	1	2	2	1	0	0	0	2	4	2	16	6	6	2	0	1	0	0	0	0	1	0	0	k__Bacteria	p__Bacteroidetes	c__Bacteroidia	o__Chitinophagales	f__Saprospiraceae	g__unclassified_f__Saprospiraceae	s__unclassified_f__Saprospiraceae
OTU11384	7	4	5	0	0	0	1	14	5	0	0	0	0	1	0	3	3	2	1	1	0	0	0	1	0	0	0	0	0	2	1	0	3	0	k__Bacteria	p__Patescibacteria	c__Parcubacteria	o__Candidatus_Kaiserbacteria	f__norank_o__Candidatus_Kaiserbacteria	g__norank_f__norank_o__Candidatus_Kaiserbacteria	s__uncultured_bacterium_g__norank_f__norank_o__Candidatus_Kaiserbacteria
OTU8809	0	0	0	0	0	0	3	18	11	0	0	0	0	0	0	0	0	3	3	1	0	0	1	1	0	1	0	0	0	5	4	1	1	1	k__Bacteria	p__Bacteroidetes	c__Bacteroidia	o__Chitinophagales	f__Saprospiraceae	g__norank_f__Saprospiraceae	s__Ephemera_danica_g__norank_f__Saprospiraceae
OTU13744	0	1	0	0	0	0	0	0	0	1	8	10	5	11	7	9	2	0	0	0	0	0	0	0	0	0	0	0	0	0	0	0	0	0	k__Bacteria	p__Cyanobacteria	c__Oxyphotobacteria	o__Chloroplast	f__norank_o__Chloroplast	g__norank_f__norank_o__Chloroplast	s__unclassified_g__norank_f__norank_o__Chloroplast
OTU5084	7	9	4	1	1	0	5	12	12	0	0	0	0	0	0	0	0	0	0	0	0	0	0	1	0	1	0	1	0	0	0	0	0	0	k__Bacteria	p__Proteobacteria	c__Alphaproteobacteria	o__Caulobacterales	f__Hyphomonadaceae	g__unclassified_f__Hyphomonadaceae	s__unclassified_f__Hyphomonadaceae
OTU17417	0	1	0	0	0	0	0	0	0	0	0	0	0	0	0	0	0	0	0	0	1	33	3	6	10	0	0	0	0	0	0	0	0	0	k__Bacteria	p__Cyanobacteria	c__Oxyphotobacteria	o__Oxyphotobacteria_Incertae_Sedis	f__unclassified_o__Oxyphotobacteria_Incertae_Sedis	g__norank_f__unclassified	s__uncultured_bacterium_g__norank_f__unclassified
OTU7811	0	2	2	1	2	3	3	0	0	1	1	3	0	5	2	2	1	0	0	0	0	0	3	7	2	1	1	0	4	2	3	1	0	1	k__Bacteria	p__Verrucomicrobia	c__Verrucomicrobiae	o__Chthoniobacterales	f__Chthoniobacteraceae	g__Chthoniobacter	s__uncultured_bacterium_g__Chthoniobacter
OTU504	2	2	4	0	0	0	4	0	1	5	1	13	2	0	0	5	0	0	1	1	0	0	0	1	0	0	0	0	0	3	1	5	1	1	k__Bacteria	p__Proteobacteria	c__Gammaproteobacteria	o__Betaproteobacteriales	f__Rhodocyclaceae	g__norank_f__Rhodocyclaceae	s__uncultured_soil_bacterium_g__norank_f__Rhodocyclaceae
OTU8777	12	1	2	7	4	0	7	0	0	0	0	0	0	0	0	1	0	0	0	0	0	1	0	0	0	0	0	0	4	0	1	3	3	7	k__Bacteria	p__Proteobacteria	c__Gammaproteobacteria	o__Betaproteobacteriales	f__Burkholderiaceae	g__Massilia	s__Massilia_timonae
OTU15376	2	4	3	1	0	0	3	0	0	0	0	0	1	7	2	14	0	0	0	0	0	0	0	1	1	0	0	0	5	1	3	2	1	1	k__Bacteria	p__Proteobacteria	c__Deltaproteobacteria	o__Myxococcales	f__P3OB-42	g__norank_f__P3OB-42	s__metagenome_g__norank_f__P3OB-42
OTU6281	0	0	0	0	0	0	0	0	0	0	0	0	0	0	0	0	0	0	0	0	0	0	0	6	5	8	4	3	3	8	1	5	6	3	k__Bacteria	p__Dependentiae	c__Babeliae	o__Babeliales	f__unclassified_o__Babeliales	g__unclassified_o__Babeliales	s__unclassified_o__Babeliales
OTU11154	7	3	1	1	0	0	3	4	3	0	0	0	1	0	0	8	4	3	1	2	0	1	2	0	0	3	0	1	0	2	0	0	0	2	k__Bacteria	p__Proteobacteria	c__Alphaproteobacteria	o__Rhizobiales	f__Hyphomicrobiaceae	g__Hyphomicrobium	s__unclassified_g__Hyphomicrobium
OTU9246	0	0	0	0	0	0	0	0	0	0	0	0	0	0	0	0	0	0	0	0	1	0	0	0	0	3	0	1	6	12	8	14	4	3	k__Bacteria	p__Cyanobacteria	c__Oxyphotobacteria	o__Nostocales	f__Phormidiaceae	g__Planktothrix_NIVA-CYA_15	s__Planktothrix_agardhii
OTU9744	26	8	8	0	0	0	0	0	0	1	0	0	1	0	0	1	0	0	1	0	0	0	1	0	1	0	0	0	0	0	1	0	2	1	k__Bacteria	p__Proteobacteria	c__Gammaproteobacteria	o__Alteromonadales	f__Alteromonadaceae	g__Rheinheimera	s__uncultured_bacterium_g__Rheinheimera
OTU5083	0	0	0	0	1	0	0	4	4	1	0	0	0	0	0	0	6	4	1	0	0	1	0	0	0	1	0	0	0	0	1	11	7	10	k__Bacteria	p__Firmicutes	c__Clostridia	o__Clostridiales	f__Clostridiaceae_1	g__unclassified_f__Clostridiaceae_1	s__unclassified_f__Clostridiaceae_1
OTU7882	0	0	0	0	0	0	0	0	0	0	0	0	0	0	0	0	0	0	0	0	0	0	0	0	0	2	7	11	9	5	8	5	4	1	k__Bacteria	p__Bacteroidetes	c__Bacteroidia	o__Chitinophagales	f__Saprospiraceae	g__norank_f__Saprospiraceae	s__uncultured_bacterium_g__norank_f__Saprospiraceae
OTU10376	0	0	0	0	2	2	8	2	1	0	0	0	1	0	0	0	0	0	0	2	1	2	0	5	5	0	1	1	7	3	2	1	2	3	k__Bacteria	p__Chlamydiae	c__Chlamydiae	o__Chlamydiales	f__Simkaniaceae	g__norank_f__Simkaniaceae	s__unclassified_g__norank_f__Simkaniaceae
OTU7872	0	0	0	0	0	0	1	1	1	0	0	0	0	0	0	0	0	0	0	0	0	0	0	0	0	5	5	3	10	7	7	6	3	2	k__Bacteria	p__Cyanobacteria	c__Oxyphotobacteria	o__Nostocales	f__Nostocaceae	g__Nodularia_PCC-9350	s__uncultured_bacterium_g__Nodularia_PCC-9350
OTU10227	1	0	0	0	0	0	2	20	6	0	0	1	0	0	0	1	4	3	0	1	1	0	0	1	0	0	0	0	0	0	0	4	4	2	k__Bacteria	p__Firmicutes	c__Clostridia	o__Clostridiales	f__Family_XIII	g__[Eubacterium]_brachy_group	s__uncultured_bacterium_g__[Eubacterium]_brachy_group
OTU12778	0	2	2	2	3	4	2	1	1	0	0	1	0	0	0	0	0	0	1	2	1	14	5	6	2	0	1	0	0	0	0	0	1	0	k__Bacteria	p__Cyanobacteria	c__Oxyphotobacteria	o__Chloroplast	f__norank_o__Chloroplast	g__norank_f__norank_o__Chloroplast	s__Tetradesmus_obliquus
OTU4949	0	0	0	0	0	1	1	1	0	2	1	3	0	1	1	2	4	0	1	0	8	13	2	3	4	1	0	0	0	1	0	1	0	0	k__Bacteria	p__Cyanobacteria	c__Oxyphotobacteria	o__Chloroplast	f__norank_o__Chloroplast	g__norank_f__norank_o__Chloroplast	s__Nannochloropsis_gaditana_g__norank
OTU13774	0	0	0	0	0	0	0	0	0	23	5	14	2	2	4	0	0	1	0	0	0	0	0	0	0	0	0	0	0	0	0	0	0	0	k__Bacteria	p__Cyanobacteria	c__Oxyphotobacteria	o__Chloroplast	f__norank_o__Chloroplast	g__norank_f__norank_o__Chloroplast	s__unclassified_g__norank_f__norank_o__Chloroplast
OTU9516	1	4	0	0	0	0	10	9	15	0	0	0	1	0	0	0	0	0	0	0	0	0	0	0	0	0	0	0	3	1	1	5	0	1	k__Bacteria	p__Cyanobacteria	c__Oxyphotobacteria	o__Chloroplast	f__norank_o__Chloroplast	g__norank_f__norank_o__Chloroplast	s__unclassified_g__norank_f__norank_o__Chloroplast
OTU10083	0	0	0	0	0	0	0	28	4	0	0	0	0	0	1	0	3	3	5	0	1	0	3	3	0	0	0	0	0	0	0	0	0	0	k__Bacteria	p__Patescibacteria	c__WWE3	o__norank_c__WWE3	f__norank_o__norank_c__WWE3	g__norank_f__norank_o__norank_c__WWE3	s__unclassified_g__norank_f__norank_o__norank_c__WWE3
OTU4179	13	10	23	0	0	0	0	0	0	0	0	0	1	0	1	0	0	0	0	0	0	0	0	1	0	0	0	0	0	0	0	0	0	2	k__Bacteria	p__Proteobacteria	c__Gammaproteobacteria	o__Betaproteobacteriales	f__Rhodocyclaceae	g__Uliginosibacterium	s__uncultured_bacterium_g__Uliginosibacterium
OTU6341	0	0	0	0	0	0	1	0	0	0	0	0	0	0	0	0	0	0	7	5	7	5	1	6	4	1	1	1	1	3	0	2	2	3	k__Bacteria	p__Firmicutes	c__Bacilli	o__Bacillales	f__Paenibacillaceae	g__Paenibacillus	s__unclassified_g__Paenibacillus
OTU7756	0	0	0	0	0	0	2	1	0	0	0	0	0	0	0	0	0	0	0	0	0	0	0	0	0	6	3	7	8	2	4	7	6	4	k__Bacteria	p__Firmicutes	c__Bacilli	o__Bacillales	f__Paenibacillaceae	g__unclassified_f__Paenibacillaceae	s__unclassified_f__Paenibacillaceae
OTU10254	1	0	0	0	0	0	4	27	18	0	0	0	0	0	0	0	0	0	0	0	0	0	0	0	0	0	0	0	0	0	0	0	0	0	k__Bacteria	p__Armatimonadetes	c__Fimbriimonadia	o__Fimbriimonadales	f__Fimbriimonadaceae	g__norank_f__Fimbriimonadaceae	s__unclassified_g__norank_f__Fimbriimonadaceae
OTU9217	0	0	0	0	0	0	1	0	0	0	0	1	0	0	0	0	0	0	0	2	0	0	0	1	1	0	0	0	0	0	1	14	15	14	k__Bacteria	p__Bacteroidetes	c__Bacteroidia	o__Bacteroidales	f__Rikenellaceae	g__Acetobacteroides	s__uncultured_bacterium_g__Acetobacteroides
OTU10274	0	0	1	0	0	0	5	31	11	0	0	0	0	0	0	0	0	0	0	0	0	0	0	0	0	1	0	0	0	1	0	0	0	0	k__Bacteria	p__Bacteroidetes	c__Bacteroidia	o__Bacteroidales	f__Paludibacteraceae	g__Paludibacter	s__Paludibacter_jiangxiensis
OTU15684	0	0	0	0	0	0	0	0	0	1	0	0	0	1	0	0	14	22	1	1	2	0	1	0	0	4	1	0	0	1	1	0	0	0	k__Bacteria	p__Bacteroidetes	c__Bacteroidia	o__unclassified_c__Bacteroidia	f__unclassified_c__Bacteroidia	g__unclassified_c__Bacteroidia	s__unclassified_c__Bacteroidia
OTU3769	1	0	0	0	2	0	0	30	7	0	0	0	0	0	0	0	3	5	0	0	0	0	0	0	0	1	0	1	0	0	0	0	0	0	k__Bacteria	p__Patescibacteria	c__Saccharimonadia	o__Saccharimonadales	f__norank_o__Saccharimonadales	g__norank_f__norank_o__Saccharimonadales	s__unclassified_g__norank_f__norank_o__Saccharimonadales
OTU17323	0	0	0	0	0	0	3	0	0	0	0	0	0	0	0	0	0	0	0	2	1	5	9	7	4	0	3	4	1	1	7	0	2	1	k__Bacteria	p__Cyanobacteria	c__Sericytochromatia	o__norank_c__Sericytochromatia	f__norank_o__norank_c__Sericytochromatia	g__norank_f__norank_o__norank_c__Sericytochromatia	s__metagenome_g__norank_f__norank_o__norank
OTU11172	2	1	1	0	0	0	0	1	1	3	3	2	0	0	0	5	6	9	4	2	0	0	6	1	0	1	0	0	0	1	0	0	0	0	k__Bacteria	p__Proteobacteria	c__Gammaproteobacteria	o__Betaproteobacteriales	f__Hydrogenophilaceae	g__norank_f__Hydrogenophilaceae	s__unclassified_g__norank_f__Hydrogenophilaceae
OTU4899	0	0	0	0	0	0	0	0	0	3	3	2	9	7	7	1	0	1	0	0	0	0	0	0	0	1	4	0	1	3	3	1	3	0	k__Bacteria	p__Verrucomicrobia	c__Verrucomicrobiae	o__Verrucomicrobiales	f__Verrucomicrobiaceae	g__unclassified_f__Verrucomicrobiaceae	s__unclassified_f__Verrucomicrobiaceae
OTU12440	2	0	1	1	2	2	2	0	0	1	0	1	0	0	0	1	0	0	5	0	0	2	1	0	12	1	0	0	3	3	6	1	1	1	k__Bacteria	p__Proteobacteria	c__Gammaproteobacteria	o__Enterobacteriales	f__Enterobacteriaceae	g__unclassified_f__Enterobacteriaceae	s__unclassified_f__Enterobacteriaceae
OTU9256	1	4	4	0	0	0	1	4	2	0	0	0	1	0	0	1	11	9	0	0	0	0	0	0	0	0	0	0	0	1	1	5	2	2	k__Bacteria	p__Proteobacteria	c__Alphaproteobacteria	o__Rhizobiales	f__Rhizobiales_Incertae_Sedis	g__norank_f__Rhizobiales_Incertae_Sedis	s__uncultured_bacterium_g__norank_f__Rhizobiales_Incertae_Sedis
OTU9385	0	0	0	0	1	0	3	4	25	0	0	0	0	0	0	0	0	0	0	0	0	0	0	0	0	2	2	1	1	0	1	4	2	3	k__Bacteria	p__Bacteroidetes	c__Bacteroidia	o__Flavobacteriales	f__Weeksellaceae	g__Chryseobacterium	s__Chryseobacterium_indologenes
OTU15551	0	0	0	0	1	0	0	0	0	0	4	4	1	8	5	21	0	0	0	0	0	0	1	2	2	0	0	0	0	0	0	0	0	0	k__Bacteria	p__Proteobacteria	c__Gammaproteobacteria	o__R7C24	f__norank_o__R7C24	g__norank_f__norank_o__R7C24	s__unclassified_g__norank_f__norank_o__R7C24
OTU12846	0	0	0	17	20	12	0	0	0	0	0	0	0	0	0	0	0	0	0	0	0	0	0	0	0	0	0	0	0	0	0	0	0	0	k__Bacteria	p__Cyanobacteria	c__Oxyphotobacteria	o__Nostocales	f__Gloeocapsaceae	g__Gleocapsa	s__uncultured_Limnococcus_sp.
OTU6367	1	0	1	0	0	0	8	5	18	0	0	0	0	0	0	2	0	0	1	1	0	0	0	0	0	1	1	1	2	0	2	1	2	2	k__Bacteria	p__Bacteroidetes	c__Bacteroidia	o__Chitinophagales	f__Chitinophagaceae	g__Dinghuibacter	s__uncultured_bacterium_g__Dinghuibacter
OTU9452	0	0	0	0	0	0	0	1	4	0	0	0	0	0	0	0	2	1	0	0	0	0	0	0	0	1	0	1	0	1	3	10	15	9	k__Bacteria	p__Firmicutes	c__Clostridia	o__Clostridiales	f__Clostridiaceae_1	g__Hathewaya	s__Hathewaya_limosa
OTU11193	3	2	1	0	0	1	0	6	3	0	1	3	3	2	3	6	4	2	0	0	0	0	1	0	0	1	0	1	0	3	1	0	1	0	k__Bacteria	p__Proteobacteria	c__Alphaproteobacteria	o__Rhizobiales	f__Beijerinckiaceae	g__alphaI_cluster	s__uncultured_bacterium_g__alphaI_cluster
OTU11307	14	2	10	0	0	0	6	1	0	0	2	0	0	2	1	3	0	0	2	0	1	2	0	0	1	0	0	0	1	0	0	0	0	0	k__Bacteria	p__Proteobacteria	c__Deltaproteobacteria	o__Oligoflexales	f__0319-6G20	g__norank_f__0319-6G20	s__uncultured_bacterium_g__norank_f__0319-6G20
OTU8011	0	0	0	1	0	0	1	0	1	1	0	1	0	0	1	3	2	3	0	0	4	4	2	2	5	2	0	0	4	3	4	1	0	3	k__Bacteria	p__Cyanobacteria	c__Oxyphotobacteria	o__Chloroplast	f__norank_o__Chloroplast	g__norank_f__norank_o__Chloroplast	s__metagenome_g__norank_f__norank_o__Chloroplast
OTU14907	0	0	0	1	0	0	0	0	1	4	5	13	3	8	4	5	1	0	0	0	0	0	0	0	0	2	0	0	0	0	0	0	1	0	k__Bacteria	p__Actinobacteria	c__Actinobacteria	o__unclassified_c__Actinobacteria	f__unclassified_c__Actinobacteria	g__unclassified_c__Actinobacteria	s__unclassified_c__Actinobacteria
OTU9097	0	0	0	0	0	0	3	32	11	0	0	0	0	0	0	1	1	0	0	0	0	0	0	0	0	0	0	0	0	0	0	0	0	0	k__Bacteria	p__unclassified_k__norank_d__Bacteria	c__unclassified_k__norank_d__Bacteria	o__unclassified_k__norank_d__Bacteria	f__unclassified_k__norank_d__Bacteria	g__unclassified_k__norank_d__Bacteria	s__unclassified_k__norank_d__Bacteria
OTU20992	0	0	0	0	0	0	0	0	0	0	0	0	0	0	0	0	0	0	1	0	1	10	25	1	3	0	0	0	1	0	4	1	0	1	k__Bacteria	p__Bacteroidetes	c__Bacteroidia	o__Chitinophagales	f__Saprospiraceae	g__Phaeodactylibacter	s__uncultured_bacterium_g__Phaeodactylibacter
OTU7125	0	0	0	0	0	0	2	29	11	1	0	0	1	0	0	0	0	1	0	2	1	0	0	0	0	0	0	0	0	0	0	0	0	0	k__Bacteria	p__unclassified_k__norank_d__Bacteria	c__unclassified_k__norank_d__Bacteria	o__unclassified_k__norank_d__Bacteria	f__unclassified_k__norank_d__Bacteria	g__unclassified_k__norank_d__Bacteria	s__unclassified_k__norank_d__Bacteria
OTU5099	3	0	1	0	0	0	14	1	3	2	0	0	0	0	2	1	0	0	0	0	2	0	2	1	0	0	0	0	1	2	6	4	2	0	k__Bacteria	p__Chloroflexi	c__Chloroflexia	o__Chloroflexales	f__Roseiflexaceae	g__norank_f__Roseiflexaceae	s__unclassified_g__norank_f__Roseiflexaceae
OTU18142	0	1	0	7	5	2	1	0	1	0	1	0	0	0	0	0	0	0	5	4	3	1	3	3	0	0	0	0	1	1	3	3	2	0	k__Bacteria	p__Proteobacteria	c__Gammaproteobacteria	o__Legionellales	f__Legionellaceae	g__Legionella	s__uncultured_bacterium_g__Legionella
OTU13820	0	1	0	1	0	2	0	0	0	10	4	26	0	0	0	0	1	0	0	0	0	0	0	0	0	0	0	0	0	1	1	0	0	0	k__Bacteria	p__Deinococcus-Thermus	c__Deinococci	o__Deinococcales	f__Deinococcaceae	g__Deinococcus	s__unclassified_g__Deinococcus
OTU9143	0	0	0	0	0	0	0	0	2	2	0	2	0	0	0	0	0	0	0	0	0	0	1	1	1	9	1	4	5	4	4	5	2	4	k__Bacteria	p__Bacteroidetes	c__Bacteroidia	o__Sphingobacteriales	f__unclassified_o__Sphingobacteriales	g__unclassified_o__Sphingobacteriales	s__unclassified_o__Sphingobacteriales
OTU9474	0	0	0	0	0	0	0	0	0	0	0	0	0	0	0	0	0	0	0	1	1	0	0	2	0	10	5	3	6	5	4	7	3	0	k__Bacteria	p__Proteobacteria	c__Alphaproteobacteria	o__Paracaedibacterales	f__Paracaedibacteraceae	g__norank_f__Paracaedibacteraceae	s__uncultured_alpha_proteobacterium_g__norank_f__Paracaedibacteraceae
OTU10427	0	0	4	2	1	0	6	24	8	0	0	0	0	0	0	0	0	0	0	0	0	0	0	0	0	1	0	0	1	0	0	0	0	0	k__Bacteria	p__Verrucomicrobia	c__Verrucomicrobiae	o__Verrucomicrobiales	f__Rubritaleaceae	g__Luteolibacter	s__uncultured_bacterium_g__Luteolibacter
OTU9357	0	0	0	0	0	0	2	1	0	0	0	0	0	0	0	0	0	0	0	0	0	0	0	0	0	6	5	0	11	6	3	8	2	3	k__Bacteria	p__Cyanobacteria	c__Oxyphotobacteria	o__Nostocales	f__Nostocaceae	g__unclassified_f__Nostocaceae	s__unclassified_f__Nostocaceae
OTU3983	1	1	2	0	0	0	1	0	0	0	2	0	0	0	0	5	0	0	1	1	0	1	0	0	0	0	0	1	6	3	9	4	5	4	k__Bacteria	p__Epsilonbacteraeota	c__Campylobacteria	o__Campylobacterales	f__Arcobacteraceae	g__Arcobacter	s__unclassified_g__Arcobacter
OTU17341	0	0	0	0	2	0	1	0	0	0	0	0	0	0	0	0	0	0	6	6	2	5	7	2	5	1	3	2	0	0	1	2	2	0	k__Bacteria	p__Proteobacteria	c__Deltaproteobacteria	o__Myxococcales	f__norank_o__Myxococcales	g__norank_f__norank_o__Myxococcales	s__uncultured_bacterium_g__norank_f__norank_o__Myxococcales
OTU17409	0	0	0	0	0	0	0	0	0	0	0	0	0	0	0	0	0	0	2	2	0	13	10	12	8	0	0	0	0	0	0	0	0	0	k__Bacteria	p__Proteobacteria	c__Alphaproteobacteria	o__unclassified_c__Alphaproteobacteria	f__unclassified_c__Alphaproteobacteria	g__unclassified_c__Alphaproteobacteria	s__unclassified_c__Alphaproteobacteria
OTU15474	2	1	2	1	0	0	6	9	17	2	0	0	0	0	0	0	0	0	0	2	1	0	0	0	0	0	1	0	0	1	1	0	0	1	k__Bacteria	p__Proteobacteria	c__Gammaproteobacteria	o__Betaproteobacteriales	f__Burkholderiaceae	g__norank_f__Burkholderiaceae	s__unclassified_g__norank_f__Burkholderiaceae
OTU9810	0	0	0	0	0	0	14	12	12	0	0	0	0	0	0	1	0	0	0	0	0	0	0	0	0	0	0	0	0	1	1	1	0	5	k__Bacteria	p__Deinococcus-Thermus	c__Deinococci	o__Thermales	f__Thermaceae	g__Meiothermus	s__uncultured_bacterium_g__Meiothermus
OTU2945	3	2	0	0	0	0	13	8	8	0	0	0	3	0	0	0	0	0	0	0	0	0	1	0	0	1	0	1	3	1	2	0	0	1	k__Bacteria	p__Firmicutes	c__Bacilli	o__Bacillales	f__unclassified_o__Bacillales	g__unclassified_o__Bacillales	s__unclassified_o__Bacillales
OTU10394	0	0	0	0	1	0	3	0	2	0	0	0	1	0	0	0	0	0	4	8	6	5	3	4	3	0	0	1	1	1	0	2	1	0	k__Bacteria	p__Proteobacteria	c__Deltaproteobacteria	o__Myxococcales	f__Sandaracinaceae	g__Sandaracinus	s__metagenome_g__Sandaracinus
OTU17561	0	0	1	1	0	0	3	0	2	0	0	0	0	0	0	0	0	0	0	0	1	0	1	2	1	1	4	4	3	9	5	5	1	2	k__Bacteria	p__Proteobacteria	c__Deltaproteobacteria	o__unclassified_c__Deltaproteobacteria	f__unclassified_c__Deltaproteobacteria	g__unclassified_c__Deltaproteobacteria	s__unclassified_c__Deltaproteobacteria
OTU15409	0	0	0	5	7	3	0	0	1	0	0	0	2	3	1	2	0	0	1	1	0	2	6	1	1	0	0	2	1	2	2	3	0	0	k__Bacteria	p__Proteobacteria	c__Gammaproteobacteria	o__Legionellales	f__Legionellaceae	g__Legionella	s__uncultured_bacterium_g__Legionella
OTU7760	8	4	0	1	0	0	1	0	3	1	0	1	3	3	1	4	5	1	0	0	0	0	0	0	0	2	1	0	2	1	3	0	0	1	k__Bacteria	p__Proteobacteria	c__Deltaproteobacteria	o__Myxococcales	f__Blfdi19	g__norank_f__Blfdi19	s__unclassified_g__norank_f__Blfdi19
OTU15615	2	1	0	0	0	0	2	12	6	0	0	0	0	0	0	2	6	8	0	0	0	0	0	0	0	1	0	0	1	2	0	1	2	0	k__Bacteria	p__Proteobacteria	c__Deltaproteobacteria	o__Bdellovibrionales	f__Bdellovibrionaceae	g__Bdellovibrio	s__Bdellovibrio_exovorus_JSS
OTU6416	0	0	0	0	0	0	2	2	0	1	0	1	0	1	1	1	0	0	4	3	6	0	5	2	7	0	0	1	3	0	1	2	3	0	k__Bacteria	p__Hydrogenedentes	c__Hydrogenedentia	o__Hydrogenedentiales	f__Hydrogenedensaceae	g__norank_f__Hydrogenedensaceae	s__uncultured_bacterium_g__norank_f__Hydrogenedensaceae
OTU4886	1	1	1	0	0	0	0	0	0	2	0	8	2	4	4	6	1	0	0	0	0	1	2	2	0	0	0	1	8	0	1	0	1	0	k__Bacteria	p__Proteobacteria	c__Gammaproteobacteria	o__Oceanospirillales	f__Pseudohongiellaceae	g__BIyi10	s__unclassified_g__BIyi10
OTU19676	0	5	1	2	0	0	7	0	0	0	0	4	0	2	0	2	0	0	0	1	2	0	0	2	0	0	1	3	3	2	2	2	2	3	k__Bacteria	p__Acidobacteria	c__Subgroup_17	o__norank_c__Subgroup_17	f__norank_o__norank_c__Subgroup_17	g__norank_f__norank_o__norank_c__Subgroup_17	s__unclassified_g__norank_f__norank_o__norank_c__Subgroup_17
OTU7927	0	0	1	0	0	0	0	0	0	0	0	0	3	1	0	3	0	0	2	1	2	4	7	3	3	1	3	1	2	1	3	3	1	1	k__Bacteria	p__Proteobacteria	c__Deltaproteobacteria	o__Myxococcales	f__Sandaracinaceae	g__norank_f__Sandaracinaceae	s__uncultured_bacterium_g__norank_f__Sandaracinaceae
OTU10304	0	0	0	0	1	0	3	14	7	0	0	0	0	0	0	0	5	2	1	0	0	0	0	1	0	6	0	1	1	1	0	2	1	0	k__Bacteria	p__Bacteroidetes	c__Bacteroidia	o__Chitinophagales	f__Saprospiraceae	g__norank_f__Saprospiraceae	s__metagenome_g__norank_f__Saprospiraceae
OTU11345	20	10	15	0	0	0	0	0	0	0	0	0	0	0	0	0	0	0	0	0	0	0	0	0	0	0	0	0	0	0	0	0	0	0	k__Bacteria	p__Proteobacteria	c__Gammaproteobacteria	o__Salinisphaerales	f__Solimonadaceae	g__Nevskia	s__unclassified_g__Nevskia
OTU15441	1	4	5	0	0	0	7	1	8	1	0	4	0	1	0	0	1	0	2	1	0	0	2	0	0	0	0	1	2	2	1	0	0	1	k__Bacteria	p__Proteobacteria	c__Alphaproteobacteria	o__Rhizobiales	f__Rhizobiaceae	g__Nitratireductor	s__uncultured_bacterium_g__Nitratireductor
OTU13707	1	0	0	0	0	0	1	0	0	4	0	2	2	1	0	3	2	2	7	2	3	1	4	2	1	0	1	0	1	0	0	2	2	1	k__Bacteria	p__Proteobacteria	c__Deltaproteobacteria	o__Bdellovibrionales	f__Bdellovibrionaceae	g__OM27_clade	s__uncultured_bacterium_g__OM27_clade
OTU4952	4	3	1	4	5	1	0	0	0	1	1	1	6	0	0	1	1	0	0	3	0	0	1	0	0	3	2	2	2	2	1	0	0	0	k__Bacteria	p__Actinobacteria	c__Actinobacteria	o__Micrococcales	f__Microbacteriaceae	g__Candidatus_Aquiluna	s__unclassified_g__Candidatus_Aquiluna
OTU6811	1	1	1	0	0	0	5	3	6	0	0	1	0	0	0	1	1	0	2	3	1	0	2	0	2	2	1	1	1	3	2	3	0	2	k__Bacteria	p__Nitrospirae	c__Thermodesulfovibrionia	o__norank_c__Thermodesulfovibrionia	f__norank_o__norank_c__Thermodesulfovibrionia	g__norank_f__norank_o__norank_c__Thermodesulfovibrionia	s__uncultured_prokaryote_g__norank_f__norank_o__norank_c__Thermodesulfovibrionia
OTU6301	0	0	0	0	0	0	1	4	2	1	1	1	0	0	2	0	1	3	0	0	0	0	0	0	0	10	2	0	2	2	1	4	5	3	k__Bacteria	p__Margulisbacteria	c__norank_p__Margulisbacteria	o__norank_c__norank_p__Margulisbacteria	f__norank_o__norank_c__norank_p__Margulisbacteria	g__norank_f__norank_o__norank_c__norank_p__Margulisbacteria	s__unclassified_g__norank_f__norank_o__norank_c__norank_p__Margulisbacteria
OTU18213	0	1	0	16	8	4	2	0	0	0	0	0	0	0	0	0	0	0	2	4	0	4	0	0	0	1	1	0	0	2	0	0	0	0	k__Bacteria	p__Verrucomicrobia	c__Verrucomicrobiae	o__Verrucomicrobiales	f__DEV007	g__norank_f__DEV007	s__uncultured_Verrucomicrobiales_bacterium_g__norank_f__DEV007
OTU9994	0	0	3	1	0	0	12	18	4	0	0	0	0	0	0	1	1	0	1	0	0	1	0	0	1	0	0	0	0	0	2	0	0	0	k__Bacteria	p__Bacteroidetes	c__Rhodothermia	o__Balneolales	f__Balneolaceae	g__unclassified_f__Balneolaceae	s__unclassified_f__Balneolaceae
OTU9376	0	0	0	0	0	0	0	0	0	1	0	2	0	2	2	4	2	5	0	1	3	0	1	2	6	3	2	1	1	1	2	2	2	0	k__Bacteria	p__Cyanobacteria	c__Oxyphotobacteria	o__Chloroplast	f__norank_o__Chloroplast	g__norank_f__norank_o__Chloroplast	s__unclassified_g__norank_f__norank_o__Chloroplast
OTU8190	1	1	0	0	0	0	2	6	2	1	0	0	0	0	0	2	2	2	0	0	0	0	0	0	0	2	0	0	8	4	5	2	3	2	k__Bacteria	p__Proteobacteria	c__Gammaproteobacteria	o__Betaproteobacteriales	f__Burkholderiaceae	g__unclassified_f__Burkholderiaceae	s__unclassified_f__Burkholderiaceae
OTU5097	2	2	4	0	0	0	15	3	9	0	0	1	1	0	0	0	0	0	2	0	1	0	2	2	0	0	0	0	0	0	0	0	1	0	k__Bacteria	p__Proteobacteria	c__Alphaproteobacteria	o__Acetobacterales	f__Acetobacteraceae	g__Roseomonas	s__bacterium_EM0302
OTU7912	0	0	0	0	0	0	14	1	4	0	0	0	0	0	0	0	0	0	0	0	0	0	0	0	0	1	6	1	2	3	3	4	2	3	k__Bacteria	p__Cyanobacteria	c__Oxyphotobacteria	o__Nostocales	f__Nostocaceae	g__Aphanizomenon_NIES81	s__unclassified_g__Aphanizomenon_NIES81
OTU512	1	1	0	0	1	0	6	4	6	1	0	0	1	1	0	0	0	1	2	0	1	1	1	1	1	1	0	0	2	4	1	3	3	0	k__Bacteria	p__Actinobacteria	c__Actinobacteria	o__Frankiales	f__Cryptosporangiaceae	g__Fodinicola	s__unclassified_g__Fodinicola
OTU15796	0	0	0	0	0	5	0	0	0	0	0	1	0	0	1	0	0	0	0	0	1	2	0	0	32	0	0	0	0	0	2	0	0	0	k__Bacteria	p__Bacteroidetes	c__Bacteroidia	o__Bacteroidales	f__Bacteroidaceae	g__Bacteroides	s__Bacteroides_caecicola
OTU18191	1	1	0	2	6	6	3	1	1	1	2	0	0	1	0	1	0	0	5	3	0	2	2	1	2	1	1	0	1	0	0	0	0	0	k__Bacteria	p__Bacteroidetes	c__Bacteroidia	o__Chitinophagales	f__Chitinophagaceae	g__Ferruginibacter	s__unclassified_g__Ferruginibacter
OTU4142	1	0	0	0	0	0	0	0	0	0	0	0	2	5	4	0	0	0	1	3	5	0	0	0	0	4	3	3	5	4	2	0	1	1	k__Bacteria	p__Proteobacteria	c__Gammaproteobacteria	o__Betaproteobacteriales	f__Rhodocyclaceae	g__C39	s__uncultured_bacterium_g__C39
OTU3046	0	5	3	0	0	0	7	0	1	1	2	3	1	0	1	3	0	1	0	0	0	0	0	1	0	0	1	0	1	5	2	3	1	2	k__Bacteria	p__Acidobacteria	c__Subgroup_6	o__norank_c__Subgroup_6	f__norank_o__norank_c__Subgroup_6	g__norank_f__norank_o__norank_c__Subgroup_6	s__uncultured_prokaryote_g__norank_f__norank_o__norank_c__Subgroup_6
OTU2961	9	6	13	0	0	0	0	0	0	0	1	0	0	0	0	0	2	0	2	0	0	0	0	1	0	0	0	1	3	1	1	2	0	1	k__Bacteria	p__Patescibacteria	c__Saccharimonadia	o__Saccharimonadales	f__norank_o__Saccharimonadales	g__norank_f__norank_o__Saccharimonadales	s__unclassified_g__norank_f__norank_o__Saccharimonadales
OTU13198	0	0	0	2	3	2	1	0	0	0	0	2	0	0	0	0	0	0	0	0	0	1	0	1	0	0	2	0	1	0	1	12	6	9	k__Bacteria	p__Actinobacteria	c__Actinobacteria	o__Micrococcales	f__Micrococcaceae	g__Kocuria	s__Kocuria_rosea
OTU10089	3	2	4	0	0	0	4	14	14	0	0	0	0	0	0	0	0	0	0	0	0	0	0	0	0	1	0	0	0	0	0	0	1	0	k__Bacteria	p__Proteobacteria	c__Deltaproteobacteria	o__Bdellovibrionales	f__Bdellovibrionaceae	g__Bdellovibrio	s__metagenome_g__Bdellovibrio
OTU12797	1	0	0	4	3	1	1	16	9	0	0	0	1	0	0	0	2	4	0	0	0	0	0	0	0	0	0	0	0	1	0	0	0	0	k__Bacteria	p__Proteobacteria	c__Deltaproteobacteria	o__Bdellovibrionales	f__Bdellovibrionaceae	g__Bdellovibrio	s__Bdellovibrio_exovorus_JSS
OTU18147	0	1	0	0	0	0	2	2	3	0	0	0	0	0	0	0	0	0	1	4	11	1	2	1	3	1	0	5	0	1	1	2	0	2	k__Bacteria	p__Proteobacteria	c__Alphaproteobacteria	o__Rickettsiales	f__SM2D12	g__norank_f__SM2D12	s__uncultured_bacterium_g__norank_f__SM2D12
OTU13762	0	0	0	0	0	0	1	0	0	2	8	5	8	10	8	1	0	0	0	0	0	0	0	0	0	0	0	0	0	0	0	0	0	0	k__Bacteria	p__Cyanobacteria	c__Oxyphotobacteria	o__Chloroplast	f__norank_o__Chloroplast	g__norank_f__norank_o__Chloroplast	s__unclassified_g__norank_f__norank_o__Chloroplast
OTU6723	0	0	0	0	0	0	1	4	2	1	0	0	0	0	0	0	0	0	4	4	3	0	9	3	2	1	2	2	1	0	1	0	3	0	k__Bacteria	p__Bacteroidetes	c__Bacteroidia	o__Sphingobacteriales	f__unclassified_o__Sphingobacteriales	g__unclassified_o__Sphingobacteriales	s__unclassified_o__Sphingobacteriales
OTU19860	2	1	2	0	0	1	11	2	5	0	0	0	1	0	0	3	0	0	1	1	0	1	3	3	1	1	0	2	1	0	0	0	0	1	k__Bacteria	p__Gemmatimonadetes	c__Gemmatimonadetes	o__Gemmatimonadales	f__Gemmatimonadaceae	g__norank_f__Gemmatimonadaceae	s__uncultured_soil_bacterium_g__norank_f__Gemmatimonadaceae
OTU11221	0	0	1	0	0	0	0	5	3	0	0	0	0	0	0	0	1	3	0	0	0	0	0	0	0	0	0	0	0	0	1	10	15	4	k__Bacteria	p__Firmicutes	c__Clostridia	o__Clostridiales	f__Clostridiaceae_1	g__Clostridium_sensu_stricto_3	s__Clostridiaceae_bacterium_g__Clostridium_sensu_stricto_3
OTU18184	5	1	1	5	4	3	7	5	10	0	0	0	0	0	0	0	0	0	0	1	1	0	0	0	0	0	0	0	0	0	0	0	0	0	k__Bacteria	p__Proteobacteria	c__Deltaproteobacteria	o__Oligoflexales	f__Oligoflexaceae	g__Silvanigrella	s__unclassified_g__Silvanigrella
OTU10318	0	0	0	0	0	0	2	26	15	0	0	0	0	0	0	0	0	0	0	0	0	0	0	0	0	0	0	0	0	0	0	0	0	0	k__Bacteria	p__Patescibacteria	c__Parcubacteria	o__norank_c__Parcubacteria	f__norank_o__norank_c__Parcubacteria	g__norank_f__norank_o__norank_c__Parcubacteria	s__uncultured_organism_g__norank_f__norank_o__norank_c__Parcubacteria
OTU7388	2	2	3	0	0	1	1	3	2	0	1	1	0	0	0	2	0	0	0	1	0	0	1	0	0	1	0	1	2	2	1	2	9	5	k__Bacteria	p__Proteobacteria	c__Gammaproteobacteria	o__Betaproteobacteriales	f__Burkholderiaceae	g__Curvibacter	s__unclassified_g__Curvibacter
OTU18208	0	0	0	0	0	0	1	2	3	0	0	1	1	0	0	1	0	0	4	6	3	0	6	7	3	3	0	0	0	0	1	1	0	0	k__Bacteria	p__Proteobacteria	c__Deltaproteobacteria	o__Myxococcales	f__Sandaracinaceae	g__Sandaracinus	s__unclassified_g__Sandaracinus
OTU18130	2	1	0	0	1	0	0	0	0	2	1	4	4	4	3	5	1	1	0	1	0	0	3	1	1	1	0	1	2	2	1	1	0	0	k__Bacteria	p__Proteobacteria	c__Deltaproteobacteria	o__Bdellovibrionales	f__Bdellovibrionaceae	g__OM27_clade	s__uncultured_bacterium_g__OM27_clade
OTU11291	10	4	7	1	2	1	0	0	0	0	0	1	0	0	0	5	0	0	1	2	1	0	2	1	3	0	0	0	0	0	1	0	0	0	k__Bacteria	p__Proteobacteria	c__Deltaproteobacteria	o__Oligoflexales	f__Oligoflexaceae	g__Oligoflexus	s__unclassified_g__Oligoflexus
OTU5767	0	1	1	0	0	0	0	1	1	0	0	1	0	0	0	0	0	0	3	3	3	0	7	4	1	3	1	4	1	1	1	1	1	3	k__Bacteria	p__Proteobacteria	c__Alphaproteobacteria	o__Rhizobiales	f__Hyphomicrobiaceae	g__Hyphomicrobium	s__uncultured_bacterium_g__Hyphomicrobium
OTU888	1	0	0	0	0	0	1	12	4	2	3	1	0	0	0	1	4	3	2	1	1	0	1	1	0	0	0	0	1	2	0	0	0	1	k__Bacteria	p__Bacteroidetes	c__Bacteroidia	o__Bacteroidales	f__Prolixibacteraceae	g__norank_f__Prolixibacteraceae	s__uncultured_soil_bacterium_g__norank_f__Prolixibacteraceae
OTU15557	3	2	0	0	0	0	4	0	0	0	0	0	0	0	0	1	0	0	1	0	1	1	2	0	0	0	2	0	6	3	2	4	8	2	k__Bacteria	p__Proteobacteria	c__Gammaproteobacteria	o__Pseudomonadales	f__Pseudomonadaceae	g__Pseudomonas	s__unclassified_g__Pseudomonas
OTU5931	6	3	1	0	1	0	0	6	2	4	0	1	0	1	3	1	1	1	1	0	0	0	0	0	0	0	0	0	0	2	1	3	1	3	k__Bacteria	p__Proteobacteria	c__Gammaproteobacteria	o__Betaproteobacteriales	f__Burkholderiaceae	g__Ramlibacter	s__unclassified_g__Ramlibacter
OTU6425	1	0	0	2	1	2	2	3	0	0	0	0	0	0	0	0	0	0	0	2	1	0	1	5	1	2	6	2	2	1	0	4	3	1	k__Bacteria	p__Verrucomicrobia	c__Verrucomicrobiae	o__Verrucomicrobiales	f__Verrucomicrobiaceae	g__Brevifollis	s__uncultured_bacterium_g__Brevifollis
OTU5734	0	1	0	0	0	0	0	0	0	0	0	0	0	0	0	0	0	0	6	5	0	2	7	2	1	2	1	3	1	5	1	1	2	2	k__Bacteria	p__Proteobacteria	c__Alphaproteobacteria	o__Rhizobiales	f__Hyphomicrobiaceae	g__Pedomicrobium	s__uncultured_bacterium_g__Pedomicrobium
OTU9234	2	0	0	0	0	0	1	0	1	4	3	5	1	3	0	2	2	1	3	0	0	0	2	1	0	2	0	0	3	1	1	2	2	0	k__Bacteria	p__Bacteroidetes	c__Bacteroidia	o__Flavobacteriales	f__Crocinitomicaceae	g__Fluviicola	s__uncultured_bacterium_g__Fluviicola
OTU19339	0	0	0	0	0	1	1	2	6	0	1	1	0	0	0	0	1	6	1	1	0	1	1	0	12	3	0	1	0	2	0	0	1	0	k__Bacteria	p__Firmicutes	c__Clostridia	o__Clostridiales	f__Clostridiaceae_1	g__Clostridium_sensu_stricto_1	s__metagenome_g__Clostridium_sensu_stricto_1
OTU6307	1	0	0	0	0	1	2	3	2	9	2	2	3	1	0	1	6	4	0	0	0	0	1	0	0	3	0	0	0	0	1	0	0	0	k__Bacteria	p__Planctomycetes	c__Phycisphaerae	o__Phycisphaerales	f__Phycisphaeraceae	g__CL500-3	s__uncultured_bacterium_g__CL500-3
OTU10384	2	0	0	0	0	0	5	9	13	0	0	0	0	0	0	1	0	1	1	1	1	0	0	0	1	1	1	0	0	1	1	0	2	0	k__Bacteria	p__Proteobacteria	c__Gammaproteobacteria	o__Cellvibrionales	f__Halieaceae	g__unclassified_f__Halieaceae	s__unclassified_f__Halieaceae
OTU3850	0	1	2	0	0	0	1	12	0	5	1	2	1	0	0	1	2	2	1	2	1	0	1	0	0	0	0	0	1	0	4	0	0	1	k__Bacteria	p__Bacteroidetes	c__Bacteroidia	o__Bacteroidales	f__Bacteroidetes_vadinHA17	g__norank_f__Bacteroidetes_vadinHA17	s__uncultured_soil_bacterium_g__norank_f__Bacteroidetes_vadinHA17
OTU13483	0	3	1	0	0	0	5	0	0	1	3	3	0	0	1	4	0	0	0	1	1	0	4	0	1	0	2	1	3	2	0	1	3	1	k__Bacteria	p__Proteobacteria	c__Gammaproteobacteria	o__Cellvibrionales	f__Spongiibacteraceae	g__BD1-7_clade	s__uncultured_bacterium_g__BD1-7_clade
OTU9207	0	4	2	0	0	0	8	0	1	0	0	0	0	0	0	0	0	0	0	0	3	1	0	2	1	0	2	0	1	2	1	4	3	6	k__Bacteria	p__Proteobacteria	c__Deltaproteobacteria	o__Myxococcales	f__Blfdi19	g__norank_f__Blfdi19	s__metagenome_g__norank_f__Blfdi19
OTU15670	0	0	0	0	0	0	0	9	7	1	0	0	0	0	0	1	6	8	3	0	0	0	0	0	0	1	1	1	1	1	0	0	1	0	k__Bacteria	p__Firmicutes	c__Clostridia	o__Clostridiales	f__Lachnospiraceae	g__Epulopiscium	s__uncultured_bacterium_g__Epulopiscium
OTU15077	1	0	1	0	1	0	3	0	0	0	3	2	0	9	2	2	0	0	0	1	1	1	5	0	1	0	0	0	1	1	1	2	3	0	k__Bacteria	p__Proteobacteria	c__Gammaproteobacteria	o__KI89A_clade	f__norank_o__KI89A_clade	g__norank_f__norank_o__KI89A_clade	s__unclassified_g__norank_f__norank_o__KI89A_clade
OTU12779	3	2	3	9	9	9	1	0	0	0	0	0	0	0	0	0	0	0	1	0	1	0	1	0	0	0	0	0	0	1	1	0	0	0	k__Bacteria	p__Proteobacteria	c__Alphaproteobacteria	o__Rhodobacterales	f__Rhodobacteraceae	g__Rubellimicrobium	s__uncultured_bacterium_g__Rubellimicrobium
OTU3573	0	1	0	0	0	0	2	22	9	1	0	0	0	0	0	0	3	1	0	0	0	0	0	0	0	1	0	0	0	0	1	0	0	0	k__Bacteria	p__Patescibacteria	c__Saccharimonadia	o__Saccharimonadales	f__norank_o__Saccharimonadales	g__norank_f__norank_o__Saccharimonadales	s__unclassified_g__norank_f__norank_o__Saccharimonadales
OTU1322	0	0	0	0	0	0	0	0	0	1	2	2	2	5	3	1	3	4	0	0	0	0	0	1	0	5	4	1	3	1	2	0	0	1	k__Bacteria	p__Cyanobacteria	c__Oxyphotobacteria	o__Nostocales	f__Cyanobacteriaceae	g__Annamia_HOs24	s__Annamia_toxica_HOs24
OTU4726	0	0	0	0	0	0	3	4	4	3	10	4	3	2	1	1	0	0	1	0	0	0	0	0	0	0	0	0	0	2	2	0	1	0	k__Bacteria	p__Bacteroidetes	c__Bacteroidia	o__Sphingobacteriales	f__Lentimicrobiaceae	g__norank_f__Lentimicrobiaceae	s__uncultured_soil_bacterium_g__norank_f__Lentimicrobiaceae
OTU11328	0	1	0	0	0	0	0	0	0	0	0	0	1	0	0	0	0	0	2	0	15	3	6	5	7	0	0	0	0	0	0	0	0	1	k__Bacteria	p__Cyanobacteria	c__Oxyphotobacteria	o__Chloroplast	f__norank_o__Chloroplast	g__norank_f__norank_o__Chloroplast	s__unclassified_g__norank_f__norank_o__Chloroplast
OTU8244	1	0	1	0	0	0	0	7	2	0	0	0	1	0	0	1	9	7	0	1	1	0	3	0	1	1	0	0	1	0	1	1	1	1	k__Bacteria	p__Proteobacteria	c__Gammaproteobacteria	o__Betaproteobacteriales	f__Nitrosomonadaceae	g__MND1	s__unclassified_g__MND1
OTU15470	0	0	0	0	0	0	3	8	5	2	2	1	0	0	1	2	3	5	0	0	1	0	0	0	1	0	0	0	0	0	0	1	3	3	k__Bacteria	p__Bacteroidetes	c__Bacteroidia	o__Sphingobacteriales	f__Lentimicrobiaceae	g__norank_f__Lentimicrobiaceae	s__unclassified_g__norank_f__Lentimicrobiaceae
OTU17534	1	0	1	0	0	0	7	0	0	0	1	0	0	0	0	0	0	0	6	2	0	2	3	1	2	0	0	1	5	0	2	1	3	3	k__Bacteria	p__Proteobacteria	c__Deltaproteobacteria	o__Desulfuromonadales	f__Geobacteraceae	g__Geothermobacter	s__uncultured_delta_proteobacterium_g__Geothermobacter
OTU7787	2	1	0	1	5	0	0	0	1	0	2	1	0	0	0	0	0	0	0	0	0	0	1	0	0	0	5	1	4	2	3	2	7	3	k__Bacteria	p__Margulisbacteria	c__norank_p__Margulisbacteria	o__norank_c__norank_p__Margulisbacteria	f__norank_o__norank_c__norank_p__Margulisbacteria	g__norank_f__norank_o__norank_c__norank_p__Margulisbacteria	s__unclassified_g__norank_f__norank_o__norank_c__norank_p__Margulisbacteria
OTU9202	0	1	0	0	0	0	1	0	0	0	1	1	0	0	0	1	0	0	1	1	1	0	0	0	0	0	2	0	1	1	0	9	14	5	k__Bacteria	p__Bacteroidetes	c__Bacteroidia	o__Bacteroidales	f__Rikenellaceae	g__Acetobacteroides	s__uncultured_bacterium_g__Acetobacteroides
OTU6411	0	0	0	0	0	0	0	0	0	0	0	1	2	5	5	15	0	0	0	0	0	0	0	0	0	0	0	0	3	0	0	3	4	2	k__Bacteria	p__Proteobacteria	c__Gammaproteobacteria	o__unclassified_c__Gammaproteobacteria	f__unclassified_c__Gammaproteobacteria	g__unclassified_c__Gammaproteobacteria	s__unclassified_c__Gammaproteobacteria
OTU9984	0	0	0	0	0	1	4	7	3	0	0	0	0	0	0	0	0	0	1	0	2	1	10	7	4	0	0	0	0	0	0	0	0	0	k__Bacteria	p__Cyanobacteria	c__Oxyphotobacteria	o__Nostocales	f__Microcystaceae	g__Synechocystis_CCALA_700	s__Synechocystis_aquatilis_1LT32S04
OTU8916	0	0	0	0	0	0	3	0	0	0	0	1	0	0	0	0	0	0	2	1	1	1	7	2	3	0	1	1	4	5	1	1	0	6	k__Bacteria	p__Chloroflexi	c__Anaerolineae	o__RBG-13-54-9	f__norank_o__RBG-13-54-9	g__norank_f__norank_o__RBG-13-54-9	s__uncultured_bacterium_g__norank_f__norank_o__RBG-13-54-9
OTU18209	1	1	3	0	1	0	1	1	11	1	1	1	3	0	1	0	2	0	0	1	2	1	1	0	2	4	1	0	0	0	0	0	0	0	k__Bacteria	p__Actinobacteria	c__Actinobacteria	o__Frankiales	f__Sporichthyaceae	g__hgcI_clade	s__uncultured_bacterium_g__hgcI_clade
OTU9421	0	1	0	0	0	0	0	0	0	0	1	0	0	0	0	0	0	0	5	1	0	1	9	8	2	0	2	2	0	1	0	3	0	4	k__Bacteria	p__Proteobacteria	c__Deltaproteobacteria	o__Bdellovibrionales	f__Bdellovibrionaceae	g__OM27_clade	s__metagenome_g__OM27_clade
OTU7795	0	0	0	0	0	0	0	0	0	0	0	0	0	0	0	0	0	0	0	0	0	0	0	0	0	4	0	5	6	3	12	6	2	2	k__Bacteria	p__Proteobacteria	c__Deltaproteobacteria	o__Desulfuromonadales	f__Geobacteraceae	g__Geobacter	s__unclassified_g__Geobacter
OTU12842	0	0	0	1	1	3	0	0	0	0	0	0	0	0	0	0	0	0	0	0	4	29	0	1	1	0	0	0	0	0	0	0	0	0	k__Bacteria	p__Cyanobacteria	c__Oxyphotobacteria	o__Chloroplast	f__norank_o__Chloroplast	g__norank_f__norank_o__Chloroplast	s__unclassified_g__norank_f__norank_o__Chloroplast
OTU10179	0	0	0	0	0	0	7	27	6	0	0	0	0	0	0	0	0	0	0	0	0	0	0	0	0	0	0	0	0	0	0	0	0	0	k__Bacteria	p__Firmicutes	c__Clostridia	o__Clostridiales	f__Lachnospiraceae	g__unclassified_f__Lachnospiraceae	s__unclassified_f__Lachnospiraceae
OTU10367	3	3	1	0	0	0	1	1	3	0	0	0	0	0	1	2	1	0	1	2	1	1	6	0	0	2	0	0	3	0	3	2	1	2	k__Bacteria	p__Proteobacteria	c__Gammaproteobacteria	o__Betaproteobacteriales	f__Burkholderiaceae	g__Curvibacter	s__uncultured_bacterium_g__Curvibacter
OTU7800	0	0	0	0	0	1	2	0	1	0	0	0	0	0	0	0	0	0	14	7	7	0	0	0	3	1	1	0	0	2	0	0	1	0	k__Bacteria	p__Proteobacteria	c__Deltaproteobacteria	o__Myxococcales	f__Polyangiaceae	g__Sorangium	s__unclassified_g__Sorangium
OTU557	0	0	0	0	0	0	3	0	0	0	0	0	0	0	0	0	0	0	2	4	1	4	9	4	1	1	2	4	0	0	1	2	2	0	k__Bacteria	p__Proteobacteria	c__Deltaproteobacteria	o__SAR324_cladeMarine_group_B	f__norank_o__SAR324_cladeMarine_group_B	g__norank_f__norank_o__SAR324_cladeMarine_group_B	s__bacterium_enrichment_culture_clone_B302011
OTU13429	6	0	2	1	0	1	1	1	1	2	0	1	0	0	1	1	3	2	2	1	1	0	0	0	1	1	0	2	3	0	2	1	0	3	k__Bacteria	p__Proteobacteria	c__Gammaproteobacteria	o__Betaproteobacteriales	f__Rhodocyclaceae	g__Sulfuritalea	s__unclassified_g__Sulfuritalea
OTU12539	0	0	0	0	0	1	0	0	0	0	0	0	0	0	0	0	0	1	0	0	1	2	0	0	34	0	0	0	0	0	1	0	0	0	k__Bacteria	p__Firmicutes	c__Bacilli	o__Lactobacillales	f__Lactobacillaceae	g__Lactobacillus	s__Lactobacillus_amylovorus
OTU9463	1	0	0	0	0	0	0	0	0	0	0	0	0	0	0	0	0	0	4	2	2	8	4	3	1	0	0	0	1	4	0	1	0	9	k__Bacteria	p__Proteobacteria	c__Deltaproteobacteria	o__Bdellovibrionales	f__Bdellovibrionaceae	g__Bdellovibrio	s__uncultured_bacterium_g__Bdellovibrio
OTU10230	1	0	0	13	11	8	0	2	0	0	0	0	0	0	0	0	0	0	0	0	0	0	1	0	0	0	0	2	0	0	0	0	1	1	k__Bacteria	p__Proteobacteria	c__Gammaproteobacteria	o__Betaproteobacteriales	f__Burkholderiaceae	g__unclassified_f__Burkholderiaceae	s__unclassified_f__Burkholderiaceae
OTU12889	0	0	0	7	11	21	0	0	0	0	0	0	0	0	0	0	0	0	0	0	0	0	0	0	0	0	0	0	0	0	0	0	0	0	k__Bacteria	p__Bacteroidetes	c__Bacteroidia	o__Cytophagales	f__Microscillaceae	g__norank_f__Microscillaceae	s__uncultured_bacterium_g__norank_f__Microscillaceae
OTU7879	0	0	0	0	0	0	2	0	0	0	0	0	0	0	0	0	0	0	0	0	1	1	0	3	0	1	3	1	8	7	3	2	6	1	k__Bacteria	p__Chlamydiae	c__Chlamydiae	o__Chlamydiales	f__Simkaniaceae	g__norank_f__Simkaniaceae	s__unclassified_g__norank_f__Simkaniaceae
OTU17439	1	2	2	0	0	0	1	0	0	1	2	2	0	0	2	4	0	0	6	0	4	2	2	3	2	1	0	0	1	1	0	0	0	0	k__Bacteria	p__Proteobacteria	c__Deltaproteobacteria	o__PB19	f__norank_o__PB19	g__norank_f__norank_o__PB19	s__uncultured_Desulfuromonadales_bacterium_g__norank_f__norank_o__PB19
OTU10138	0	0	0	0	0	0	7	19	9	1	0	0	0	0	0	1	1	0	0	0	0	0	0	0	0	0	0	0	0	0	0	0	1	0	k__Bacteria	p__Deinococcus-Thermus	c__Deinococci	o__Deinococcales	f__Deinococcaceae	g__Deinococcus	s__unclassified_g__Deinococcus
OTU10349	1	0	0	0	0	0	13	12	11	0	1	0	0	0	0	0	0	0	0	0	0	0	0	0	0	0	0	0	0	0	1	0	0	0	k__Bacteria	p__Proteobacteria	c__Gammaproteobacteria	o__Betaproteobacteriales	f__Rhodocyclaceae	g__unclassified_f__Rhodocyclaceae	s__unclassified_f__Rhodocyclaceae
OTU9306	1	0	0	0	1	0	0	0	1	1	0	0	3	2	3	1	2	2	2	2	0	0	0	1	1	6	0	0	2	3	3	0	1	1	k__Bacteria	p__Proteobacteria	c__Alphaproteobacteria	o__Rickettsiales	f__Mitochondria	g__norank_f__Mitochondria	s__Alphaproteobacteria_bacterium_RIFCSPLOWO2_01_FULL_40_26
OTU7930	0	0	0	0	0	0	0	0	0	0	0	0	0	0	0	0	0	0	0	0	0	0	0	0	0	0	0	1	5	4	7	12	5	5	k__Bacteria	p__Cyanobacteria	c__Oxyphotobacteria	o__Nostocales	f__Phormidiaceae	g__Planktothrix_NIVA-CYA_15	s__uncultured_bacterium_g__Planktothrix_NIVA-CYA_15
OTU9280	1	0	1	0	1	1	1	0	0	0	0	3	1	4	2	4	0	0	1	1	0	0	0	2	1	0	5	2	0	3	2	0	3	0	k__Bacteria	p__Proteobacteria	c__Alphaproteobacteria	o__Rickettsiales	f__Mitochondria	g__norank_f__Mitochondria	s__uncultured_bacterium_g__norank_f__Mitochondria
OTU9248	0	0	0	0	0	0	1	0	1	2	3	0	0	0	0	4	1	6	0	0	0	0	0	0	0	3	0	0	0	2	0	7	3	6	k__Bacteria	p__Bacteroidetes	c__Bacteroidia	o__Bacteroidales	f__Prevotellaceae	g__Prevotella_9	s__unclassified_g__Prevotella_9
OTU11363	18	6	15	0	0	0	0	0	0	0	0	0	0	0	0	0	0	0	0	0	0	0	0	0	0	0	0	0	0	0	0	0	0	0	k__Bacteria	p__Patescibacteria	c__Saccharimonadia	o__Saccharimonadales	f__Saccharimonadaceae	g__norank_f__Saccharimonadaceae	s__uncultured_bacterium_g__norank_f__Saccharimonadaceae
OTU7994	0	0	0	0	0	0	0	0	0	0	0	0	0	0	0	0	0	0	0	0	11	3	2	6	2	0	2	1	1	4	2	2	1	2	k__Bacteria	p__Cyanobacteria	c__Oxyphotobacteria	o__Chloroplast	f__norank_o__Chloroplast	g__norank_f__norank_o__Chloroplast	s__unclassified_g__norank_f__norank_o__Chloroplast
OTU15694	0	0	1	0	0	0	0	0	0	8	3	10	1	3	1	3	2	1	0	0	3	0	0	2	0	1	0	0	0	0	0	0	0	0	k__Bacteria	p__Cyanobacteria	c__Oxyphotobacteria	o__Chloroplast	f__norank_o__Chloroplast	g__norank_f__norank_o__Chloroplast	s__Pedinomonas_sp._UTEX_LB_1027
OTU7365	0	0	1	0	0	0	0	25	3	0	1	0	0	0	0	0	1	0	0	1	0	0	0	0	0	0	0	0	3	0	1	1	2	0	k__Bacteria	p__Chloroflexi	c__Anaerolineae	o__SBR1031	f__A4b	g__norank_f__A4b	s__uncultured_Chloroflexi_bacterium_g__norank_f__A4b
OTU18365	0	0	0	0	0	0	0	0	0	0	0	0	0	0	0	0	0	0	0	0	1	3	0	0	34	0	0	0	0	0	0	0	1	0	k__Bacteria	p__Firmicutes	c__Bacilli	o__Lactobacillales	f__Lactobacillaceae	g__Lactobacillus	s__Lactobacillus_plantarum_subsp._plantarum
OTU4934	0	0	0	0	0	0	0	0	0	0	0	0	0	0	0	0	0	1	0	0	0	0	0	0	0	24	5	1	2	0	4	0	1	0	k__Bacteria	p__Epsilonbacteraeota	c__Campylobacteria	o__Campylobacterales	f__Thiovulaceae	g__Sulfurimonas	s__uncultured_Campylobacterales_bacterium_g__Sulfurimonas
OTU7877	0	0	0	0	0	0	1	0	0	0	0	0	0	0	0	0	0	0	1	5	1	4	4	11	2	0	0	1	1	1	2	1	2	1	k__Bacteria	p__Proteobacteria	c__Deltaproteobacteria	o__Myxococcales	f__mle1-27	g__norank_f__mle1-27	s__uncultured_bacterium_mle1-27
OTU17332	0	0	0	0	0	0	0	0	0	0	0	0	0	0	0	0	0	0	3	0	0	1	12	7	6	0	0	1	1	1	4	0	1	1	k__Bacteria	p__Chloroflexi	c__Anaerolineae	o__SBR1031	f__A4b	g__norank_f__A4b	s__unclassified_g__norank_f__A4b
OTU10793	0	2	2	0	0	0	12	0	2	1	1	3	0	0	2	0	0	0	1	1	0	0	1	0	1	0	0	0	0	3	3	2	0	1	k__Bacteria	p__Proteobacteria	c__Gammaproteobacteria	o__Betaproteobacteriales	f__SC-I-84	g__norank_f__SC-I-84	s__uncultured_prokaryote_g__norank_f__SC-I-84
OTU15104	1	0	1	0	0	0	2	0	0	1	2	0	0	0	1	0	0	0	1	0	1	0	2	1	4	0	3	3	3	2	3	2	2	3	k__Bacteria	p__Nitrospinae	c__P9X2b3D02	o__norank_c__P9X2b3D02	f__norank_o__norank_c__P9X2b3D02	g__norank_f__norank_o__norank_c__P9X2b3D02	s__uncultured_prokaryote_g__norank_f__norank_o__norank_c__P9X2b3D02
OTU18061	0	0	0	0	1	0	0	1	0	0	0	0	0	0	0	0	0	0	2	0	0	1	23	5	5	0	0	0	0	0	0	0	0	0	k__Bacteria	p__Bacteroidetes	c__Bacteroidia	o__Sphingobacteriales	f__NS11-12_marine_group	g__norank_f__NS11-12_marine_group	s__uncultured_bacterium_g__norank_f__NS11-12_marine_group
OTU13718	0	0	0	1	0	0	1	0	1	12	6	1	4	0	2	0	0	0	0	0	0	0	0	0	0	5	0	0	2	3	0	0	0	0	k__Bacteria	p__Cyanobacteria	c__Oxyphotobacteria	o__Chloroplast	f__norank_o__Chloroplast	g__norank_f__norank_o__Chloroplast	s__unclassified_g__norank_f__norank_o__Chloroplast
OTU10216	1	0	0	0	0	0	5	19	6	0	0	0	0	0	0	1	1	1	0	0	0	0	0	0	0	0	0	0	1	0	2	0	0	0	k__Bacteria	p__Proteobacteria	c__Gammaproteobacteria	o__Betaproteobacteriales	f__Burkholderiaceae	g__unclassified_f__Burkholderiaceae	s__unclassified_f__Burkholderiaceae
OTU15677	0	0	0	0	0	0	0	0	0	0	0	0	3	0	2	8	13	7	0	0	1	0	0	0	0	0	1	1	0	0	0	0	1	0	k__Bacteria	p__Proteobacteria	c__Deltaproteobacteria	o__Bdellovibrionales	f__Bdellovibrionaceae	g__Bdellovibrio	s__uncultured_bacterium_g__Bdellovibrio
OTU10381	0	0	0	0	1	0	3	3	3	1	0	2	0	2	0	2	3	1	4	3	0	1	1	1	2	3	0	0	0	0	1	0	0	0	k__Bacteria	p__Proteobacteria	c__Gammaproteobacteria	o__Betaproteobacteriales	f__Burkholderiaceae	g__unclassified_f__Burkholderiaceae	s__unclassified_f__Burkholderiaceae
OTU1301	0	0	1	0	0	0	0	0	0	0	2	4	0	1	2	0	0	0	2	3	0	0	1	0	0	0	4	4	4	3	2	1	1	2	k__Bacteria	p__Proteobacteria	c__Deltaproteobacteria	o__Bdellovibrionales	f__Bdellovibrionaceae	g__OM27_clade	s__metagenome_g__OM27_clade
OTU8223	4	1	3	0	0	0	5	1	2	0	0	0	0	1	0	2	0	0	0	0	0	0	0	0	0	1	0	1	2	0	2	5	4	3	k__Bacteria	p__Proteobacteria	c__Gammaproteobacteria	o__Xanthomonadales	f__Xanthomonadaceae	g__Lysobacter	s__unclassified_g__Lysobacter
OTU6290	0	0	0	0	0	0	1	1	1	0	1	0	0	0	0	0	0	0	1	0	0	1	3	1	1	8	1	1	2	1	2	3	6	2	k__Bacteria	p__Firmicutes	c__Clostridia	o__Clostridiales	f__Ruminococcaceae	g__Ruminiclostridium_1	s__uncultured_bacterium_g__Ruminiclostridium_1
OTU7837	0	0	0	0	0	0	2	0	1	0	0	0	2	1	3	4	0	0	0	0	0	0	0	0	0	0	3	3	4	3	4	2	2	3	k__Bacteria	p__Planctomycetes	c__OM190	o__norank_c__OM190	f__norank_o__norank_c__OM190	g__norank_f__norank_o__norank_c__OM190	s__unclassified_g__norank_f__norank_o__norank_c__OM190
OTU7846	0	0	0	0	0	0	0	0	0	0	0	0	0	0	0	0	0	0	4	7	6	1	2	1	1	0	0	1	2	1	4	1	4	2	k__Bacteria	p__Proteobacteria	c__Gammaproteobacteria	o__Betaproteobacteriales	f__Neisseriaceae	g__norank_f__Neisseriaceae	s__metagenome_g__norank_f__Neisseriaceae
OTU17394	3	0	3	0	0	0	0	0	0	0	1	0	0	0	0	0	0	0	3	8	8	1	3	5	2	0	0	0	0	0	0	0	0	0	k__Bacteria	p__Proteobacteria	c__Alphaproteobacteria	o__Acetobacterales	f__Acetobacterales_Incertae_Sedis	g__norank_f__Acetobacterales_Incertae_Sedis	s__metagenome_g__norank_f__Acetobacterales_Incertae_Sedis
OTU8231	0	1	2	0	0	0	12	2	4	2	2	1	0	0	0	1	0	0	0	0	0	0	0	0	0	1	0	0	1	0	2	1	2	3	k__Bacteria	p__Proteobacteria	c__Gammaproteobacteria	o__Betaproteobacteriales	f__Rhodocyclaceae	g__Dechloromonas	s__uncultured_bacterium_g__Dechloromonas
OTU3947	9	2	3	0	0	0	0	7	8	0	1	0	0	0	0	0	0	0	1	0	0	0	0	0	0	0	0	0	1	0	3	0	1	1	k__Bacteria	p__Bacteroidetes	c__Bacteroidia	o__Chitinophagales	f__Saprospiraceae	g__Haliscomenobacter	s__uncultured_bacterium_g__Haliscomenobacter
OTU14849	3	0	0	0	0	0	5	2	2	6	4	4	1	0	1	4	0	0	4	0	0	0	0	0	0	0	0	0	0	0	0	0	1	0	k__Bacteria	p__Tenericutes	c__Mollicutes	o__Mycoplasmatales	f__Mycoplasmataceae	g__Mycoplasma	s__unclassified_g__Mycoplasma
OTU6234	2	2	1	0	0	0	16	3	6	0	0	0	0	0	0	0	0	0	0	1	1	0	0	0	0	0	0	0	1	1	0	1	2	0	k__Bacteria	p__Actinobacteria	c__Actinobacteria	o__Microtrichales	f__Ilumatobacteraceae	g__Ilumatobacter	s__unclassified_g__Ilumatobacter
OTU4768	1	1	0	1	1	0	2	15	12	0	0	0	0	0	1	0	1	0	0	0	0	0	0	1	0	0	0	0	0	0	0	1	0	0	k__Bacteria	p__Bacteroidetes	c__Bacteroidia	o__Chitinophagales	f__Chitinophagaceae	g__unclassified_f__Chitinophagaceae	s__unclassified_f__Chitinophagaceae
OTU10171	1	0	0	0	1	0	1	25	6	0	0	0	0	0	0	0	3	0	0	0	0	0	0	0	0	0	0	0	0	0	0	0	0	0	k__Bacteria	p__Proteobacteria	c__Alphaproteobacteria	o__unclassified_c__Alphaproteobacteria	f__unclassified_c__Alphaproteobacteria	g__unclassified_c__Alphaproteobacteria	s__unclassified_c__Alphaproteobacteria
OTU18032	1	0	0	0	0	0	0	0	0	0	0	0	0	0	0	0	0	0	5	10	5	5	0	4	5	1	0	0	0	0	1	0	0	0	k__Bacteria	p__Proteobacteria	c__Gammaproteobacteria	o__unclassified_c__Gammaproteobacteria	f__unclassified_c__Gammaproteobacteria	g__unclassified_c__Gammaproteobacteria	s__unclassified_c__Gammaproteobacteria
OTU6002	7	6	9	0	1	0	4	1	0	0	0	0	0	0	0	0	0	1	0	1	0	0	1	0	0	0	0	0	1	1	0	2	0	2	k__Bacteria	p__Proteobacteria	c__Alphaproteobacteria	o__Rhizobiales	f__Pleomorphomonadaceae	g__Chthonobacter	s__uncultured_bacterium_g__Chthonobacter
OTU6413	0	0	0	0	0	0	0	0	0	2	5	12	0	2	3	3	0	0	0	0	0	0	0	0	0	0	1	1	2	2	2	1	0	1	k__Bacteria	p__Proteobacteria	c__Gammaproteobacteria	o__Steroidobacterales	f__Steroidobacteraceae	g__norank_f__Steroidobacteraceae	s__unclassified_g__norank_f__Steroidobacteraceae
OTU18124	0	0	0	1	3	3	0	2	0	0	0	0	0	0	0	0	0	0	6	1	7	0	4	3	1	2	2	0	0	0	1	0	0	0	k__Bacteria	p__Bacteroidetes	c__Bacteroidia	o__Sphingobacteriales	f__env.OPS_17	g__norank_f__env.OPS_17	s__metagenome_g__norank_f__env.OPS_17
OTU13713	1	0	0	0	0	0	0	0	0	8	11	15	0	0	0	0	0	0	1	0	0	0	0	0	0	0	0	0	0	0	0	0	0	0	k__Bacteria	p__Cyanobacteria	c__Sericytochromatia	o__norank_c__Sericytochromatia	f__norank_o__norank_c__Sericytochromatia	g__norank_f__norank_o__norank_c__Sericytochromatia	s__uncultured_bacterium_g__norank_f__norank_o__norank_c__Sericytochromatia
OTU8560	0	0	0	0	0	0	0	0	0	0	0	0	0	0	0	1	0	0	0	0	1	0	2	0	0	0	1	1	2	5	4	3	5	11	k__Bacteria	p__Chloroflexi	c__JG30-KF-CM66	o__norank_c__JG30-KF-CM66	f__norank_o__norank_c__JG30-KF-CM66	g__norank_f__norank_o__norank_c__JG30-KF-CM66	s__metagenome_g__norank_f__norank_o__norank_c__JG30-KF-CM66
OTU13791	2	0	3	0	0	0	4	3	9	0	0	1	1	0	0	0	0	0	0	0	0	0	0	0	0	0	0	0	3	2	1	2	2	3	k__Bacteria	p__Proteobacteria	c__Gammaproteobacteria	o__Betaproteobacteriales	f__Nitrosomonadaceae	g__Ellin6067	s__uncultured_bacterium_g__Ellin6067
OTU14886	0	1	0	0	0	0	1	0	0	8	3	0	17	4	2	0	0	0	0	0	0	0	0	0	0	0	0	0	0	0	0	0	0	0	k__Bacteria	p__Cyanobacteria	c__Oxyphotobacteria	o__Synechococcales	f__Cyanobiaceae	g__unclassified_f__Cyanobiaceae	s__unclassified_f__Cyanobiaceae
OTU10361	1	0	0	0	0	0	1	22	6	1	0	0	1	0	1	0	0	1	0	1	0	0	0	0	0	0	0	0	1	0	0	0	0	0	k__Bacteria	p__Proteobacteria	c__Gammaproteobacteria	o__unclassified_c__Gammaproteobacteria	f__unclassified_c__Gammaproteobacteria	g__unclassified_c__Gammaproteobacteria	s__unclassified_c__Gammaproteobacteria
OTU18112	0	0	0	0	0	0	2	18	5	0	0	0	0	0	0	0	1	1	3	0	1	0	3	1	1	0	0	0	0	0	0	0	0	0	k__Bacteria	p__Patescibacteria	c__Parcubacteria	o__Candidatus_Jorgensenbacteria	f__norank_o__Candidatus_Jorgensenbacteria	g__norank_f__norank_o__Candidatus_Jorgensenbacteria	s__Candidatus_Adlerbacteria_bacterium_GW2011_GWC1_50_9
OTU14916	2	2	5	0	1	0	0	0	0	0	3	6	1	1	2	2	0	0	0	0	0	0	0	0	0	0	0	1	1	0	0	4	3	2	k__Bacteria	p__Proteobacteria	c__Deltaproteobacteria	o__Myxococcales	f__unclassified_o__Myxococcales	g__unclassified_o__Myxococcales	s__unclassified_o__Myxococcales
OTU12933	0	0	0	0	0	0	0	1	1	3	8	1	0	0	0	0	0	2	5	3	2	0	1	6	2	0	0	0	0	1	0	0	0	0	k__Bacteria	p__Firmicutes	c__Clostridia	o__Clostridiales	f__Ruminococcaceae	g__unclassified_f__Ruminococcaceae	s__unclassified_f__Ruminococcaceae
OTU10691	1	1	1	1	0	0	11	0	0	0	1	1	0	0	0	6	0	0	0	2	1	0	0	2	0	0	0	0	0	2	1	1	3	1	k__Bacteria	p__Acidobacteria	c__Holophagae	o__Subgroup_7	f__norank_o__Subgroup_7	g__norank_f__norank_o__Subgroup_7	s__uncultured_Acidobacterium_sp._g__norank_f__norank_o__Subgroup_7
OTU17924	0	0	1	0	0	0	1	3	3	0	0	0	0	1	0	0	7	5	0	0	1	0	1	0	0	0	0	1	4	2	2	1	3	0	k__Bacteria	p__Chloroflexi	c__KD4-96	o__norank_c__KD4-96	f__norank_o__norank_c__KD4-96	g__norank_f__norank_o__norank_c__KD4-96	s__unclassified_g__norank_f__norank_o__norank_c__KD4-96
OTU8031	0	0	0	1	1	0	0	0	0	1	1	2	0	0	0	0	0	0	2	1	2	5	0	1	2	0	4	0	4	1	1	1	3	3	k__Bacteria	p__Proteobacteria	c__Deltaproteobacteria	o__Bdellovibrionales	f__Bdellovibrionaceae	g__OM27_clade	s__unclassified_g__OM27_clade
OTU12474	0	1	0	0	0	0	5	2	2	1	0	0	0	0	0	0	0	0	0	4	2	4	1	5	2	0	0	0	2	3	0	1	0	1	k__Bacteria	p__Verrucomicrobia	c__Verrucomicrobiae	o__Verrucomicrobiales	f__Rubritaleaceae	g__Luteolibacter	s__uncultured_Verrucomicrobiales_bacterium_g__Luteolibacter
OTU18299	3	0	1	0	0	0	7	1	5	1	0	0	0	2	0	1	0	0	0	0	2	0	1	2	1	0	0	0	2	0	0	1	0	5	k__Bacteria	p__Bacteroidetes	c__Ignavibacteria	o__OPB56	f__norank_o__OPB56	g__norank_f__norank_o__OPB56	s__uncultured_bacterium_g__norank_f__norank_o__OPB56
OTU10296	0	0	0	1	1	0	3	16	14	0	0	0	0	0	0	0	0	0	0	0	0	0	0	0	0	0	0	0	0	0	0	0	0	0	k__Bacteria	p__Proteobacteria	c__Alphaproteobacteria	o__Rhizobiales	f__Rhizobiales_Incertae_Sedis	g__Phreatobacter	s__uncultured_alpha_proteobacterium_g__Phreatobacter
OTU12777	0	0	0	10	11	10	0	1	0	0	0	0	0	0	0	1	0	0	0	0	0	0	0	0	0	0	0	0	2	0	0	0	0	0	k__Bacteria	p__Proteobacteria	c__Alphaproteobacteria	o__Azospirillales	f__Azospirillaceae	g__norank_f__Azospirillaceae	s__uncultured_Rhodocista_sp._g__norank
OTU12904	2	0	0	8	7	9	1	1	2	0	0	0	0	0	0	0	0	0	0	0	0	0	0	0	0	0	1	0	1	0	0	1	2	0	k__Bacteria	p__Proteobacteria	c__Gammaproteobacteria	o__Betaproteobacteriales	f__Burkholderiaceae	g__Comamonas	s__Comamonas_testosteroni_g__Comamonas
OTU9063	0	1	0	0	0	0	0	10	3	0	0	0	1	0	0	0	1	2	0	0	0	0	0	1	0	0	0	0	2	3	1	3	3	4	k__Bacteria	p__Acidobacteria	c__Blastocatellia_Subgroup_4	o__Blastocatellales	f__Blastocatellaceae	g__Blastocatella	s__unclassified_g__Blastocatella
OTU19788	0	0	0	8	9	7	0	3	4	0	0	0	0	0	0	0	1	0	0	1	0	2	0	0	0	0	0	0	0	0	0	0	0	0	k__Bacteria	p__Bacteroidetes	c__Bacteroidia	o__Cytophagales	f__Microscillaceae	g__norank_f__Microscillaceae	s__uncultured_bacterium_g__norank_f__Microscillaceae
OTU12443	0	0	0	0	0	0	3	17	6	0	0	0	0	0	0	0	1	0	0	0	0	0	0	0	0	0	0	0	2	2	4	0	0	0	k__Bacteria	p__Bacteroidetes	c__Bacteroidia	o__Flavobacteriales	f__Flavobacteriaceae	g__Flavobacterium	s__unclassified_g__Flavobacterium
OTU9151	2	1	1	0	1	1	0	0	0	0	0	0	1	0	0	0	1	0	0	0	0	0	0	0	0	7	0	0	0	2	3	8	3	3	k__Bacteria	p__Bacteroidetes	c__Bacteroidia	o__Flavobacteriales	f__Weeksellaceae	g__Chryseobacterium	s__Chryseobacterium_gambrini
OTU3023	0	1	4	2	1	3	2	10	6	0	0	0	0	0	0	0	0	0	0	0	0	0	0	0	0	0	0	1	0	3	0	1	0	0	k__Bacteria	p__Proteobacteria	c__Alphaproteobacteria	o__Rickettsiales	f__SM2D12	g__norank_f__SM2D12	s__metagenome_g__norank_f__SM2D12
OTU18156	0	0	0	1	2	3	2	0	0	0	1	0	0	0	0	0	0	0	1	1	2	3	4	4	4	0	0	0	0	0	3	1	1	1	k__Bacteria	p__Cyanobacteria	c__Oxyphotobacteria	o__Nostocales	f__Microcystaceae	g__Synechocystis_BDHKU-20401	s__uncultured_bacterium_g__Synechocystis_BDHKU-20401
OTU17521	0	0	0	0	0	0	0	0	0	0	0	0	0	0	0	0	0	0	0	0	1	0	0	0	32	0	0	0	0	0	1	0	0	0	k__Bacteria	p__Proteobacteria	c__Alphaproteobacteria	o__Rickettsiales	f__Anaplasmataceae	g__Wolbachia	s__uncultured_alpha_proteobacterium_g__Wolbachia
OTU15492	2	0	0	0	1	0	3	0	0	0	0	5	0	0	1	2	0	0	0	0	0	0	0	2	0	0	2	0	2	6	3	3	1	1	k__Bacteria	p__Proteobacteria	c__Deltaproteobacteria	o__MBNT15	f__norank_o__MBNT15	g__norank_f__norank_o__MBNT15	s__uncultured_prokaryote_g__norank_f__norank_o__MBNT15
OTU15720	0	1	0	0	0	0	0	2	2	0	0	0	0	0	0	1	13	12	0	0	0	0	0	0	0	1	0	0	0	1	1	0	0	0	k__Bacteria	p__Patescibacteria	c__WWE3	o__norank_c__WWE3	f__norank_o__norank_c__WWE3	g__norank_f__norank_o__norank_c__WWE3	s__unclassified_g__norank_f__norank_o__norank_c__WWE3
OTU11433	2	1	5	1	2	1	1	1	1	5	5	5	1	0	0	0	0	0	0	0	1	0	1	0	1	0	0	0	0	0	0	0	0	0	k__Bacteria	p__Bacteroidetes	c__Bacteroidia	o__Flavobacteriales	f__NS9_marine_group	g__norank_f__NS9_marine_group	s__unclassified_g__norank_f__NS9_marine_group
OTU13764	0	0	0	0	0	0	0	0	0	4	4	5	2	1	4	2	5	7	0	0	0	0	0	0	0	0	0	0	0	0	0	0	0	0	k__Bacteria	p__Firmicutes	c__Bacilli	o__Bacillales	f__Paenibacillaceae	g__Paenibacillus	s__unclassified_g__Paenibacillus
OTU13789	0	7	0	0	0	0	0	0	0	1	0	0	0	0	0	0	1	0	0	0	0	1	0	0	0	1	0	1	8	0	2	1	6	5	k__Bacteria	p__Proteobacteria	c__Gammaproteobacteria	o__Pseudomonadales	f__Pseudomonadaceae	g__Pseudomonas	s__Pseudomonas_psychrotolerans
OTU9600	2	0	1	0	0	0	5	0	1	0	1	0	1	0	1	0	0	0	0	0	0	0	0	0	1	0	2	4	1	1	1	6	4	2	k__Bacteria	p__Proteobacteria	c__Gammaproteobacteria	o__Betaproteobacteriales	f__Burkholderiaceae	g__Comamonas	s__unclassified_g__Comamonas
OTU13792	2	0	0	5	0	3	0	0	0	0	0	1	2	0	0	0	0	0	0	0	0	6	4	1	1	0	0	0	0	0	0	1	2	6	k__Bacteria	p__Proteobacteria	c__Gammaproteobacteria	o__Pseudomonadales	f__Moraxellaceae	g__Psychrobacter	s__unclassified_g__Psychrobacter
OTU401	1	1	0	0	0	0	6	0	3	4	0	2	3	2	0	0	0	0	2	1	0	2	1	0	0	0	0	0	2	2	1	0	0	1	k__Bacteria	p__Actinobacteria	c__Actinobacteria	o__Microtrichales	f__Ilumatobacteraceae	g__Ilumatobacter	s__uncultured_bacterium_g__Ilumatobacter
OTU17331	0	0	0	0	0	0	1	1	0	1	0	0	1	0	0	3	0	0	1	2	7	1	7	3	3	0	0	0	0	0	1	1	1	0	k__Bacteria	p__Proteobacteria	c__Deltaproteobacteria	o__Myxococcales	f__mle1-27	g__norank_f__mle1-27	s__unclassified_g__norank_f__mle1-27
OTU1297	0	1	0	0	1	0	0	0	0	1	1	0	6	4	0	2	0	0	0	1	0	0	0	0	0	8	3	1	1	2	0	0	0	1	k__Bacteria	p__Actinobacteria	c__Actinobacteria	o__Frankiales	f__Sporichthyaceae	g__hgcI_clade	s__unclassified_g__hgcI_clade
OTU5225	0	0	0	0	0	0	0	0	0	0	0	0	0	0	0	0	0	0	1	0	1	1	0	6	3	0	5	0	5	6	3	1	0	1	k__Bacteria	p__Cyanobacteria	c__Oxyphotobacteria	o__Chloroplast	f__norank_o__Chloroplast	g__norank_f__norank_o__Chloroplast	s__unclassified_g__norank_f__norank_o__Chloroplast
OTU10325	3	1	0	0	0	0	7	6	9	0	0	0	0	0	0	0	0	0	1	0	2	0	2	0	0	0	0	0	1	1	0	0	0	0	k__Bacteria	p__Bacteroidetes	c__Bacteroidia	o__Chitinophagales	f__Chitinophagaceae	g__norank_f__Chitinophagaceae	s__unclassified_g__norank_f__Chitinophagaceae
OTU9251	0	0	0	0	0	0	0	0	0	0	0	0	0	0	0	1	0	0	0	0	0	0	0	0	0	4	3	1	3	3	5	4	5	4	k__Bacteria	p__Proteobacteria	c__Alphaproteobacteria	o__Rickettsiales	f__SM2D12	g__norank_f__SM2D12	s__unclassified_g__norank_f__SM2D12
OTU15668	0	0	0	0	0	0	1	0	2	1	2	3	2	6	3	2	1	4	0	0	0	0	0	0	0	0	1	0	0	2	2	0	1	0	k__Bacteria	p__Proteobacteria	c__Deltaproteobacteria	o__Myxococcales	f__Archangiaceae	g__Anaeromyxobacter	s__uncultured_bacterium_g__Anaeromyxobacter
OTU616	0	0	0	0	0	0	0	1	7	8	6	1	1	0	0	0	0	0	0	0	0	0	1	1	0	0	0	0	3	2	0	1	0	1	k__Bacteria	p__Bacteroidetes	c__Bacteroidia	o__Sphingobacteriales	f__env.OPS_17	g__norank_f__env.OPS_17	s__uncultured_bacterium_g__norank_f__env.OPS_17
OTU16057	0	0	0	0	0	1	1	0	0	0	0	0	1	0	0	0	0	0	0	0	0	0	0	0	0	0	2	0	1	5	0	7	4	11	k__Bacteria	p__Proteobacteria	c__Alphaproteobacteria	o__Sphingomonadales	f__Sphingomonadaceae	g__Sphingomonas	s__unclassified_g__Sphingomonas
OTU17362	2	1	0	1	0	0	0	1	2	1	0	1	0	1	0	1	0	0	1	1	2	2	5	4	4	0	0	1	0	0	1	0	1	0	k__Bacteria	p__Proteobacteria	c__Deltaproteobacteria	o__Myxococcales	f__Eel-36e1D6	g__norank_f__Eel-36e1D6	s__unclassified_g__norank_f__Eel-36e1D6
OTU7886	0	0	0	0	0	0	2	26	4	0	0	0	0	0	0	0	0	1	0	0	0	0	0	0	0	0	0	0	0	0	0	0	0	0	k__Bacteria	p__Patescibacteria	c__WS6_Dojkabacteria	o__norank_c__WS6_Dojkabacteria	f__norank_o__norank_c__WS6_Dojkabacteria	g__norank_f__norank_o__norank_c__WS6_Dojkabacteria	s__unclassified_g__norank_f__norank_o__norank_c__WS6_Dojkabacteria
OTU9931	0	0	0	2	6	3	10	1	7	0	0	0	0	0	0	0	0	0	0	1	0	0	0	2	1	0	0	0	0	0	0	0	0	0	k__Bacteria	p__Cyanobacteria	c__Oxyphotobacteria	o__Nostocales	f__Cyanobacteriaceae	g__unclassified_f__Cyanobacteriaceae	s__unclassified_f__Cyanobacteriaceae
OTU17393	1	0	0	1	0	1	1	0	1	1	5	1	0	0	2	0	0	1	2	4	2	0	0	5	3	0	0	0	0	0	0	1	1	0	k__Bacteria	p__Proteobacteria	c__Alphaproteobacteria	o__Rickettsiales	f__Mitochondria	g__norank_f__Mitochondria	s__unclassified_g__norank_f__Mitochondria
OTU9239	1	1	0	0	0	0	3	1	1	1	0	3	1	0	4	4	0	0	0	0	0	0	6	1	0	0	1	0	3	1	0	1	0	0	k__Bacteria	p__Bacteroidetes	c__Bacteroidia	o__Flavobacteriales	f__Crocinitomicaceae	g__Fluviicola	s__uncultured_Flexibacter_sp._g__Fluviicola
OTU21004	1	0	0	1	1	0	0	1	1	0	0	0	0	0	0	0	1	0	1	1	2	4	2	5	11	0	0	0	0	1	0	0	0	0	k__Bacteria	p__Proteobacteria	c__Alphaproteobacteria	o__Rickettsiales	f__SM2D12	g__norank_f__SM2D12	s__metagenome_g__norank_f__SM2D12
OTU3471	0	0	1	0	0	0	1	1	0	0	0	0	0	1	0	0	4	0	0	0	0	0	0	1	0	5	5	1	5	0	2	1	1	4	k__Bacteria	p__Actinobacteria	c__Actinobacteria	o__Micrococcales	f__Microbacteriaceae	g__Aurantimicrobium	s__uncultured_bacterium_g__Aurantimicrobium
OTU10130	0	0	0	0	0	0	1	25	7	0	0	0	0	0	0	0	0	0	0	0	0	0	0	0	0	0	0	0	0	0	0	0	0	0	k__Bacteria	p__Armatimonadetes	c__Fimbriimonadia	o__Fimbriimonadales	f__Fimbriimonadaceae	g__norank_f__Fimbriimonadaceae	s__metagenome_g__norank_f__Fimbriimonadaceae
OTU20567	0	0	0	0	0	0	1	0	0	0	0	0	0	0	0	0	0	0	0	0	4	1	1	6	10	0	0	0	3	0	2	0	1	4	k__Bacteria	p__Cyanobacteria	c__Oxyphotobacteria	o__Nostocales	f__Oscillatoriaceae	g__Planktothricoides_SR001	s__uncultured_cyanobacterium_g__Planktothricoides_SR001
OTU12849	0	0	0	6	14	12	0	0	0	0	0	0	0	0	0	0	0	0	0	0	0	1	0	0	0	0	0	0	0	0	0	0	0	0	k__Bacteria	p__Proteobacteria	c__Deltaproteobacteria	o__SAR324_cladeMarine_group_B	f__norank_o__SAR324_cladeMarine_group_B	g__norank_f__norank_o__SAR324_cladeMarine_group_B	s__uncultured_bacterium_g__norank_f__norank_o__SAR324_cladeMarine_group_B
OTU9158	0	0	0	0	0	0	0	0	0	0	0	0	0	0	0	0	1	0	2	4	1	1	1	1	0	1	4	2	0	1	3	2	7	2	k__Bacteria	p__Bacteroidetes	c__Bacteroidia	o__Sphingobacteriales	f__NS11-12_marine_group	g__norank_f__NS11-12_marine_group	s__uncultured_bacterium_g__norank_f__NS11-12_marine_group
OTU13799	3	2	1	0	1	0	0	0	1	0	3	2	3	2	1	2	0	1	0	1	0	0	1	2	0	1	0	0	1	1	3	0	1	0	k__Bacteria	p__Proteobacteria	c__Gammaproteobacteria	o__Oceanospirillales	f__Halomonadaceae	g__HdN1	s__gamma_proteobacterium_HdN1
OTU19493	0	0	0	0	0	0	0	0	0	0	0	1	0	0	0	0	0	0	0	0	0	0	0	0	32	0	0	0	0	0	0	0	0	0	k__Bacteria	p__Firmicutes	c__Negativicutes	o__Selenomonadales	f__Veillonellaceae	g__Megamonas	s__unclassified_g__Megamonas
OTU14897	0	0	0	0	0	0	0	0	0	2	5	1	3	8	4	1	0	1	0	0	0	1	0	0	0	0	0	0	0	2	4	0	0	0	k__Bacteria	p__Cyanobacteria	c__Oxyphotobacteria	o__Chloroplast	f__norank_o__Chloroplast	g__norank_f__norank_o__Chloroplast	s__unclassified_g__norank_f__norank_o__Chloroplast
OTU8322	2	0	0	0	0	0	0	0	1	0	1	0	0	1	0	1	0	0	0	1	0	2	4	4	1	1	1	2	0	1	2	2	3	2	k__Bacteria	p__Proteobacteria	c__Gammaproteobacteria	o__Betaproteobacteriales	f__TRA3-20	g__norank_f__TRA3-20	s__unclassified_g__norank_f__TRA3-20
OTU18141	0	0	0	0	0	0	0	0	0	0	0	0	0	0	0	0	0	0	14	9	4	2	1	1	0	0	0	0	0	0	0	0	1	0	k__Bacteria	p__Bacteroidetes	c__Bacteroidia	o__Bacteroidetes_VC2.1_Bac22	f__norank_o__Bacteroidetes_VC2.1_Bac22	g__norank_f__norank_o__Bacteroidetes_VC2.1_Bac22	s__uncultured_bacterium_g__norank_f__norank_o__Bacteroidetes_VC2.1_Bac22
OTU8906	1	3	0	0	0	0	4	3	3	2	0	0	0	0	0	0	0	0	0	1	4	1	0	0	0	0	0	0	2	1	3	2	2	0	k__Bacteria	p__Chloroflexi	c__Anaerolineae	o__Caldilineales	f__Caldilineaceae	g__norank_f__Caldilineaceae	s__metagenome_g__norank_f__Caldilineaceae
OTU5261	0	3	0	0	0	1	0	0	0	0	0	0	0	0	0	1	0	0	0	0	2	0	0	0	1	3	0	1	0	5	6	5	1	3	k__Bacteria	p__Proteobacteria	c__Alphaproteobacteria	o__Caulobacterales	f__Caulobacteraceae	g__Brevundimonas	s__metagenome_g__Brevundimonas
OTU5437	0	1	0	0	0	0	0	0	0	0	1	0	0	0	0	1	0	0	2	4	2	0	7	3	0	1	1	0	2	0	2	2	1	2	k__Bacteria	p__Proteobacteria	c__Gammaproteobacteria	o__Betaproteobacteriales	f__Methylophilaceae	g__unclassified_f__Methylophilaceae	s__unclassified_f__Methylophilaceae
OTU20415	0	0	1	0	0	0	2	0	0	0	0	0	0	0	0	0	0	0	3	1	5	0	7	6	6	0	0	0	0	0	0	0	0	1	k__Bacteria	p__Proteobacteria	c__Deltaproteobacteria	o__Myxococcales	f__Nannocystaceae	g__unclassified_f__Nannocystaceae	s__unclassified_f__Nannocystaceae
OTU9200	0	0	0	0	0	0	1	1	0	0	0	0	0	0	0	0	0	0	0	0	0	0	0	0	0	3	4	3	4	2	1	7	4	2	k__Bacteria	p__Bacteroidetes	c__Chlorobia	o__Chlorobiales	f__Chlorobiaceae	g__Chlorobaculum	s__uncultured_bacterium_g__Chlorobaculum
OTU5451	12	3	14	0	0	1	0	0	0	0	0	0	0	0	0	0	0	0	0	0	0	1	0	0	1	0	0	0	0	0	0	0	0	0	k__Bacteria	p__Proteobacteria	c__Alphaproteobacteria	o__Acetobacterales	f__Acetobacteraceae	g__Roseomonas	s__metagenome_g__Roseomonas
OTU10370	5	2	5	0	3	0	11	3	2	0	0	0	0	0	0	0	0	0	0	0	0	0	0	0	0	0	1	0	0	0	0	0	0	0	k__Bacteria	p__Proteobacteria	c__Gammaproteobacteria	o__Betaproteobacteriales	f__Methylophilaceae	g__Methylotenera	s__uncultured_bacterium_g__Methylotenera
OTU9478	0	0	0	0	0	0	0	19	6	0	0	0	0	0	0	0	1	0	0	0	0	0	0	0	0	2	0	1	0	0	0	1	0	1	k__Bacteria	p__Epsilonbacteraeota	c__Campylobacteria	o__Campylobacterales	f__Sulfurospirillaceae	g__Sulfurospirillum	s__uncultured_Sulfurospirillum_sp.
OTU20484	0	0	1	0	0	0	8	1	5	0	2	0	0	1	0	0	0	1	1	0	1	0	1	0	0	0	0	1	1	0	1	1	4	1	k__Bacteria	p__Proteobacteria	c__Deltaproteobacteria	o__Desulfobacterales	f__Desulfobulbaceae	g__Desulfobulbus	s__uncultured_Desulfobulbus_sp._g__Desulfobulbus
OTU17541	0	0	0	0	0	0	0	0	0	0	0	0	0	0	0	0	0	0	1	3	2	0	3	14	5	0	0	0	0	0	0	0	2	1	k__Bacteria	p__Chlamydiae	c__Chlamydiae	o__Chlamydiales	f__cvE6	g__norank_f__cvE6	s__metagenome_g__norank_f__cvE6
OTU9173	0	0	0	3	0	1	0	0	1	0	0	0	0	0	0	0	0	0	2	1	1	5	5	4	2	1	0	1	0	0	0	1	3	0	k__Bacteria	p__Proteobacteria	c__Deltaproteobacteria	o__SAR324_cladeMarine_group_B	f__norank_o__SAR324_cladeMarine_group_B	g__norank_f__norank_o__SAR324_cladeMarine_group_B	s__unclassified_g__norank_f__norank_o__SAR324_cladeMarine_group_B
OTU10369	0	2	0	0	0	0	3	5	13	0	0	0	0	0	0	0	0	0	0	2	2	0	0	1	0	0	0	0	0	1	1	0	0	1	k__Bacteria	p__Proteobacteria	c__Gammaproteobacteria	o__Betaproteobacteriales	f__Nitrosomonadaceae	g__Ellin6067	s__uncultured_bacterium_g__Ellin6067
OTU13054	0	0	0	0	0	0	0	7	1	1	2	0	0	0	1	0	6	2	1	0	0	1	0	0	0	1	0	0	0	0	1	2	4	1	k__Bacteria	p__Firmicutes	c__Clostridia	o__Clostridiales	f__Peptostreptococcaceae	g__Proteocatella	s__uncultured_bacterium_g__Proteocatella
OTU9443	0	0	0	0	0	0	0	5	0	0	0	0	0	0	0	0	2	0	0	0	0	0	0	0	0	0	0	0	1	0	1	8	10	4	k__Bacteria	p__Firmicutes	c__Clostridia	o__Clostridiales	f__Clostridiaceae_1	g__Clostridium_sensu_stricto_1	s__unclassified_g__Clostridium_sensu_stricto_1
OTU12887	0	0	1	0	3	3	5	2	2	0	0	0	0	0	0	0	0	0	1	1	0	2	0	1	4	1	0	0	1	2	1	0	1	0	k__Bacteria	p__Proteobacteria	c__Alphaproteobacteria	o__Rickettsiales	f__Mitochondria	g__norank_f__Mitochondria	s__unclassified_g__norank_f__Mitochondria
OTU7815	0	0	0	0	1	0	4	0	7	0	0	0	0	0	1	1	0	0	0	1	1	0	0	1	1	0	0	0	0	2	0	6	4	1	k__Bacteria	p__Proteobacteria	c__Deltaproteobacteria	o__Desulfobacterales	f__Desulfobulbaceae	g__[Desulfobacterium]_catecholicum_group	s__uncultured_bacterium_g__[Desulfobacterium]_catecholicum_group
OTU11445	15	5	8	0	0	0	2	0	1	0	0	0	0	0	0	0	0	0	0	0	0	0	0	0	0	0	0	0	0	0	0	0	0	0	k__Bacteria	p__Bacteroidetes	c__Bacteroidia	o__Cytophagales	f__Spirosomaceae	g__Flectobacillus	s__uncultured_bacterium_g__Flectobacillus
OTU8738	0	0	0	0	1	0	0	0	0	0	0	0	0	0	0	0	0	0	0	0	0	0	0	8	2	0	0	0	0	0	0	10	1	9	k__Bacteria	p__Cyanobacteria	c__Oxyphotobacteria	o__Chloroplast	f__norank_o__Chloroplast	g__norank_f__norank_o__Chloroplast	s__Myrmecia_israelensis
OTU9029	0	1	3	0	0	0	3	2	7	1	0	0	0	0	2	0	0	0	0	0	2	2	1	0	1	0	0	0	3	0	2	0	0	1	k__Bacteria	p__Actinobacteria	c__Actinobacteria	o__Microtrichales	f__Ilumatobacteraceae	g__norank_f__Ilumatobacteraceae	s__unclassified_g__norank_f__Ilumatobacteraceae
OTU13109	0	0	0	0	0	0	1	18	10	0	0	0	0	0	0	0	0	0	0	0	0	0	0	1	0	0	0	0	0	0	0	0	1	0	k__Bacteria	p__Proteobacteria	c__Deltaproteobacteria	o__Myxococcales	f__BIrii41	g__norank_f__BIrii41	s__unclassified_g__norank_f__BIrii41
OTU9693	0	0	0	0	0	0	0	2	1	0	0	0	0	0	0	0	0	0	0	1	3	1	0	1	1	1	2	3	3	2	2	1	2	4	k__Bacteria	p__Chloroflexi	c__Anaerolineae	o__Caldilineales	f__Caldilineaceae	g__norank_f__Caldilineaceae	s__metagenome_g__norank_f__Caldilineaceae
OTU15451	2	1	1	0	1	0	0	0	1	1	2	1	0	0	1	0	0	0	1	0	2	1	1	4	1	0	1	0	2	1	2	0	1	2	k__Bacteria	p__Actinobacteria	c__Actinobacteria	o__Gaiellales	f__norank_o__Gaiellales	g__norank_f__norank_o__Gaiellales	s__unclassified_g__norank_f__norank_o__Gaiellales
OTU10924	3	0	0	0	0	0	0	0	1	1	1	2	0	0	0	4	3	6	1	1	1	0	2	0	0	0	0	0	0	1	3	0	0	0	k__Bacteria	p__Proteobacteria	c__Gammaproteobacteria	o__Betaproteobacteriales	f__Hydrogenophilaceae	g__norank_f__Hydrogenophilaceae	s__uncultured_beta_proteobacterium_g__norank_f__Hydrogenophilaceae
OTU17359	0	3	0	0	2	0	1	0	0	1	0	1	0	0	0	0	0	0	5	0	0	1	4	5	1	0	1	0	0	1	0	1	2	1	k__Bacteria	p__Proteobacteria	c__Alphaproteobacteria	o__Rickettsiales	f__Mitochondria	g__norank_f__Mitochondria	s__unclassified_g__norank_f__Mitochondria
OTU20870	2	3	0	0	0	0	1	2	4	0	0	0	0	0	0	0	0	0	0	0	0	0	0	1	0	1	0	3	2	2	0	3	4	2	k__Bacteria	p__Proteobacteria	c__Alphaproteobacteria	o__Azospirillales	f__Azospirillaceae	g__Azospirillum	s__Azospirillum_zeae
OTU10338	5	1	0	0	0	0	11	2	8	1	0	1	0	0	0	1	0	0	0	0	0	0	0	0	0	0	0	0	0	0	0	0	0	0	k__Bacteria	p__Gemmatimonadetes	c__Gemmatimonadetes	o__Gemmatimonadales	f__Gemmatimonadaceae	g__Gemmatimonas	s__uncultured_bacterium_g__Gemmatimonas
OTU7419	7	0	4	0	0	0	1	3	3	0	0	0	0	0	0	0	0	0	0	1	1	0	0	0	0	0	0	0	0	1	0	3	4	2	k__Bacteria	p__Proteobacteria	c__Gammaproteobacteria	o__Pseudomonadales	f__Pseudomonadaceae	g__Pseudomonas	s__Pseudomonas_alcaligenes
OTU1825	7	8	4	0	0	0	3	0	1	0	0	0	0	0	0	0	1	0	0	0	0	0	0	0	0	0	0	0	0	1	1	2	2	0	k__Bacteria	p__Proteobacteria	c__Gammaproteobacteria	o__Betaproteobacteriales	f__Burkholderiaceae	g__Inhella	s__uncultured_bacterium_g__Inhella
OTU15073	2	0	1	1	0	0	4	0	1	0	0	0	0	0	0	2	0	0	2	0	5	0	2	2	0	0	0	0	2	0	2	0	4	0	k__Bacteria	p__Actinobacteria	c__Actinobacteria	o__Gaiellales	f__Gaiellaceae	g__Gaiella	s__unclassified_g__Gaiella
OTU17229	2	1	0	0	0	0	3	1	0	2	0	1	0	0	0	1	1	0	2	1	3	0	0	1	0	0	0	1	0	1	3	3	2	1	k__Bacteria	p__Proteobacteria	c__Deltaproteobacteria	o__Desulfobacterales	f__Desulfobacteraceae	g__Sva0081_sediment_group	s__uncultured_bacterium_g__Sva0081_sediment_group
OTU19385	6	7	3	0	0	0	0	0	1	0	0	0	0	0	0	0	0	0	0	0	1	0	1	1	0	0	1	0	1	2	1	4	0	1	k__Bacteria	p__Proteobacteria	c__Alphaproteobacteria	o__Rhodobacterales	f__Rhodobacteraceae	g__Rhodobacter	s__uncultured_bacterium_g__Rhodobacter
OTU19918	2	3	1	0	0	0	7	0	0	0	0	0	0	0	0	0	0	1	1	1	0	0	0	1	0	0	0	0	2	4	3	2	1	1	k__Bacteria	p__Proteobacteria	c__Gammaproteobacteria	o__Betaproteobacteriales	f__Nitrosomonadaceae	g__Ellin6067	s__uncultured_soil_bacterium_g__Ellin6067
OTU12798	0	0	0	3	1	5	1	0	0	0	0	0	0	0	0	0	0	0	2	1	1	1	1	1	1	1	1	2	1	1	2	0	2	1	k__Bacteria	p__Proteobacteria	c__Deltaproteobacteria	o__SAR324_cladeMarine_group_B	f__norank_o__SAR324_cladeMarine_group_B	g__norank_f__norank_o__SAR324_cladeMarine_group_B	s__unclassified_g__norank_f__norank_o__SAR324_cladeMarine_group_B
OTU17455	0	0	0	0	0	0	0	0	0	2	2	1	0	0	0	0	0	1	1	0	6	0	0	4	8	0	0	0	1	0	1	2	0	0	k__Bacteria	p__Cyanobacteria	c__Oxyphotobacteria	o__Chloroplast	f__norank_o__Chloroplast	g__norank_f__norank_o__Chloroplast	s__Nephroselmis_olivacea_g__norank
OTU11050	0	1	1	0	0	0	4	0	1	2	1	1	0	0	0	0	0	0	0	2	2	4	0	1	3	0	0	0	2	3	1	0	0	0	k__Bacteria	p__Chloroflexi	c__KD4-96	o__norank_c__KD4-96	f__norank_o__norank_c__KD4-96	g__norank_f__norank_o__norank_c__KD4-96	s__uncultured_bacterium_g__norank_f__norank_o__norank_c__KD4-96
OTU3809	13	14	2	0	0	0	0	0	0	0	0	0	0	0	0	0	0	0	0	0	0	0	0	0	0	0	0	0	0	0	0	0	0	0	k__Bacteria	p__Chloroflexi	c__Anaerolineae	o__Caldilineales	f__Caldilineaceae	g__norank_f__Caldilineaceae	s__uncultured_bacterium_g__norank_f__Caldilineaceae
OTU19330	0	0	0	0	0	0	0	0	0	0	0	1	0	0	0	0	0	0	0	0	0	2	0	0	24	0	0	0	1	0	1	0	0	0	k__Bacteria	p__Bacteroidetes	c__Bacteroidia	o__Bacteroidales	f__Bacteroidaceae	g__Bacteroides	s__Bacteroides_vulgatus
OTU5422	0	0	0	0	0	0	0	2	0	2	0	0	0	0	0	2	6	4	1	0	1	0	2	2	2	0	0	0	2	3	0	0	0	0	k__Bacteria	p__Proteobacteria	c__Gammaproteobacteria	o__Betaproteobacteriales	f__Hydrogenophilaceae	g__Thiobacillus	s__uncultured_Thiobacillus_sp._g__Thiobacillus
OTU6313	0	0	0	0	0	0	0	1	0	0	0	0	0	0	0	0	0	0	4	2	2	6	4	2	2	1	2	0	0	1	1	0	0	1	k__Bacteria	p__Proteobacteria	c__Deltaproteobacteria	o__Myxococcales	f__P3OB-42	g__norank_f__P3OB-42	s__uncultured_planctomycete_g__norank_f__P3OB-42
OTU4117	0	0	1	0	0	0	1	5	4	2	0	1	0	0	0	0	0	4	1	0	0	0	1	0	1	2	1	0	0	0	1	1	2	1	k__Bacteria	p__Firmicutes	c__Clostridia	o__Clostridiales	f__Clostridiaceae_1	g__Clostridium_sensu_stricto_1	s__unclassified_g__Clostridium_sensu_stricto_1
OTU12789	0	0	0	8	13	8	0	0	0	0	0	0	0	0	0	0	0	0	0	0	0	0	0	0	0	0	0	0	0	0	0	0	0	0	k__Bacteria	p__Proteobacteria	c__Alphaproteobacteria	o__Caulobacterales	f__Hyphomonadaceae	g__UKL13-1	s__unclassified_g__UKL13-1
OTU20955	0	0	0	0	0	1	0	0	0	0	0	0	0	0	0	0	0	0	0	0	0	6	0	0	22	0	0	0	0	0	0	0	0	0	k__Bacteria	p__Firmicutes	c__Clostridia	o__Clostridiales	f__Lachnospiraceae	g__unclassified_f__Lachnospiraceae	s__unclassified_f__Lachnospiraceae
OTU13721	0	0	0	0	0	0	0	0	0	5	7	8	4	2	2	0	1	0	0	0	0	0	0	0	0	0	0	0	0	0	0	0	0	0	k__Bacteria	p__Cyanobacteria	c__Oxyphotobacteria	o__Synechococcales	f__Synechococcaceae	g__norank_f__Synechococcaceae	s__uncultured_bacterium_g__norank_f__Synechococcaceae
OTU20884	0	0	0	0	0	0	0	0	0	0	0	0	0	0	0	0	0	0	6	10	3	4	0	1	2	0	1	0	2	0	0	0	0	0	k__Bacteria	p__Bacteroidetes	c__Bacteroidia	o__Chitinophagales	f__Saprospiraceae	g__norank_f__Saprospiraceae	s__uncultured_Bacteroidetes_bacterium_g__norank_f__Saprospiraceae
OTU18177	0	0	0	0	0	0	0	0	0	0	0	0	0	0	0	0	0	0	5	8	8	4	1	3	0	0	0	0	0	0	0	0	0	0	k__Bacteria	p__Verrucomicrobia	c__Verrucomicrobiae	o__Chthoniobacterales	f__Terrimicrobiaceae	g__Terrimicrobium	s__uncultured_bacterium_g__Terrimicrobium
OTU9139	0	0	0	0	0	0	2	0	0	0	0	0	0	0	0	0	0	0	1	0	4	1	3	4	4	1	0	1	1	2	2	1	1	0	k__Bacteria	p__Proteobacteria	c__Deltaproteobacteria	o__Myxococcales	f__P3OB-42	g__norank_f__P3OB-42	s__unclassified_g__norank_f__P3OB-42
OTU18136	0	0	0	0	0	0	0	0	0	0	0	0	0	0	0	0	0	0	10	4	7	0	0	0	1	0	0	0	0	1	1	1	1	2	k__Bacteria	p__Patescibacteria	c__Saccharimonadia	o__Saccharimonadales	f__Saccharimonadaceae	g__norank_f__Saccharimonadaceae	s__uncultured_bacterium_g__norank_f__Saccharimonadaceae
OTU20662	1	0	0	0	0	1	1	6	4	0	0	0	0	0	0	0	0	0	2	1	2	2	1	0	2	1	0	0	2	2	0	0	0	0	k__Bacteria	p__Proteobacteria	c__Alphaproteobacteria	o__Caulobacterales	f__Hyphomonadaceae	g__SWB02	s__unclassified_g__SWB02
OTU4961	0	0	0	0	0	0	0	0	0	5	6	13	1	1	0	1	0	0	0	0	0	0	0	0	0	1	0	0	0	0	0	0	0	0	k__Bacteria	p__Bacteroidetes	c__Bacteroidia	o__Sphingobacteriales	f__NS11-12_marine_group	g__norank_f__NS11-12_marine_group	s__uncultured_marine_bacterium_g__norank_f__NS11-12_marine_group
OTU1847	0	0	0	0	0	0	0	7	3	0	0	0	0	0	1	0	4	10	0	0	0	0	1	0	0	2	0	0	0	0	0	0	0	0	k__Bacteria	p__Bacteroidetes	c__Bacteroidia	o__Bacteroidales	f__Bacteroidetes_vadinHA17	g__norank_f__Bacteroidetes_vadinHA17	s__uncultured_bacterium_g__norank_f__Bacteroidetes_vadinHA17
OTU5712	0	0	2	0	0	0	6	10	5	0	0	0	1	0	0	0	0	0	0	0	0	0	0	0	0	0	0	0	3	0	0	1	0	0	k__Bacteria	p__Acidobacteria	c__Blastocatellia_Subgroup_4	o__Blastocatellales	f__Blastocatellaceae	g__Aridibacter	s__uncultured_bacterium_g__Aridibacter
OTU5120	4	6	2	0	0	0	1	0	1	0	0	2	1	3	1	1	0	0	0	0	0	0	0	1	0	0	1	0	0	2	1	0	1	0	k__Bacteria	p__Proteobacteria	c__Alphaproteobacteria	o__Rhizobiales	f__Beijerinckiaceae	g__unclassified_f__Beijerinckiaceae	s__unclassified_f__Beijerinckiaceae
OTU4717	2	2	2	0	0	0	7	0	5	0	0	0	0	0	0	2	0	0	0	1	0	1	1	1	1	0	0	1	1	0	1	0	0	0	k__Bacteria	p__Proteobacteria	c__Gammaproteobacteria	o__Cellvibrionales	f__Spongiibacteraceae	g__BD1-7_clade	s__unclassified_g__BD1-7_clade
OTU14877	2	1	7	0	0	0	0	0	0	1	4	3	4	3	2	0	0	0	0	0	0	0	0	0	0	0	0	0	0	1	0	0	0	0	k__Bacteria	p__Bacteroidetes	c__Bacteroidia	o__Flavobacteriales	f__NS9_marine_group	g__norank_f__NS9_marine_group	s__uncultured_Bacteroidetes_bacterium_g__norank_f__NS9_marine_group
OTU3647	0	1	1	3	5	0	6	0	6	1	0	1	0	0	0	1	0	0	0	0	0	0	0	0	0	0	0	2	0	0	0	1	0	0	k__Bacteria	p__Proteobacteria	c__Alphaproteobacteria	o__Rhizobiales	f__Rhizobiales_Incertae_Sedis	g__Phreatobacter	s__unclassified_g__Phreatobacter
OTU14860	0	0	0	0	0	0	0	4	4	0	0	1	3	3	0	0	1	0	3	2	1	0	0	0	0	0	1	0	0	0	0	2	2	1	k__Bacteria	p__Bacteroidetes	c__Bacteroidia	o__Bacteroidales	f__Bacteroidaceae	g__Bacteroides	s__unclassified_g__Bacteroides
OTU10764	0	0	0	0	0	0	5	8	7	1	0	3	0	0	0	0	0	0	0	1	2	0	0	0	0	0	0	0	0	0	0	0	1	0	k__Bacteria	p__Verrucomicrobia	c__Verrucomicrobiae	o__Verrucomicrobiales	f__Rubritaleaceae	g__Luteolibacter	s__uncultured_bacterium_g__Luteolibacter
OTU14874	0	0	0	1	0	1	0	1	0	2	0	2	1	2	2	5	0	1	0	0	0	0	0	1	2	0	0	3	1	1	0	1	1	0	k__Bacteria	p__Actinobacteria	c__Actinobacteria	o__Gaiellales	f__norank_o__Gaiellales	g__norank_f__norank_o__Gaiellales	s__metagenome_g__norank_f__norank_o__Gaiellales
OTU6394	0	0	1	0	0	0	0	1	1	0	0	1	2	1	1	1	1	1	0	0	0	0	0	0	0	0	1	0	4	3	3	0	4	2	k__Bacteria	p__Actinobacteria	c__Actinobacteria	o__unclassified_c__Actinobacteria	f__unclassified_c__Actinobacteria	g__unclassified_c__Actinobacteria	s__unclassified_c__Actinobacteria
OTU2910	0	0	0	0	0	0	1	0	0	0	0	0	0	0	0	0	0	0	0	0	0	0	0	0	0	0	0	0	0	0	2	12	10	3	k__Bacteria	p__Proteobacteria	c__Alphaproteobacteria	o__Rhodospirillales	f__Magnetospirillaceae	g__Phaeospirillum	s__Phaeospirillum_oryzae
OTU4852	1	0	1	0	0	0	2	0	0	0	0	0	0	1	0	1	0	0	0	0	0	0	0	0	0	0	0	0	1	0	0	10	8	3	k__Bacteria	p__Proteobacteria	c__Gammaproteobacteria	o__Betaproteobacteriales	f__Rhodocyclaceae	g__unclassified_f__Rhodocyclaceae	s__unclassified_f__Rhodocyclaceae
OTU20924	0	0	0	0	0	0	0	0	1	1	0	1	0	0	0	0	0	0	1	0	2	0	3	5	1	1	1	0	3	1	1	2	3	1	k__Bacteria	p__Bacteroidetes	c__Bacteroidia	o__Chitinophagales	f__37-13	g__norank_f__37-13	s__unclassified_g__norank_f__37-13
OTU17386	0	0	0	0	0	0	0	0	0	0	0	0	0	0	0	0	0	0	4	1	4	11	3	2	3	0	0	0	0	0	0	0	0	0	k__Bacteria	p__Actinobacteria	c__Actinobacteria	o__Microtrichales	f__unclassified_o__Microtrichales	g__unclassified_o__Microtrichales	s__unclassified_o__Microtrichales
OTU15431	0	0	2	0	0	0	0	0	2	0	1	1	2	0	0	4	0	0	0	0	0	0	0	0	0	2	0	0	0	2	1	4	3	4	k__Bacteria	p__Nitrospirae	c__Nitrospira	o__norank_c__Nitrospira	f__norank_o__norank_c__Nitrospira	g__Nitrospira	s__uncultured_organism_g__Nitrospira
OTU9647	0	0	2	0	0	0	17	2	2	0	0	0	0	0	0	1	0	0	0	0	1	0	0	0	0	0	0	0	2	0	0	0	0	1	k__Bacteria	p__Proteobacteria	c__Gammaproteobacteria	o__Betaproteobacteriales	f__Rhodocyclaceae	g__unclassified_f__Rhodocyclaceae	s__unclassified_f__Rhodocyclaceae
OTU6776	0	1	0	0	0	0	1	1	1	0	0	0	0	0	0	0	0	1	0	0	0	10	2	0	3	0	1	0	1	2	2	1	0	1	k__Bacteria	p__Cyanobacteria	c__Oxyphotobacteria	o__Chloroplast	f__norank_o__Chloroplast	g__norank_f__norank_o__Chloroplast	s__unclassified_g__norank_f__norank_o__Chloroplast
OTU13740	3	1	0	0	0	0	0	0	0	0	0	1	0	0	0	0	0	0	1	0	0	0	0	0	0	0	0	0	0	0	1	7	11	3	k__Bacteria	p__Proteobacteria	c__Gammaproteobacteria	o__Betaproteobacteriales	f__Aquaspirillaceae	g__Rivicola	s__uncultured_bacterium_g__Rivicola
OTU11438	9	2	8	0	0	0	4	1	2	0	0	0	0	0	0	0	0	0	0	0	0	0	0	0	0	0	0	0	0	0	0	1	1	0	k__Bacteria	p__Proteobacteria	c__Gammaproteobacteria	o__Betaproteobacteriales	f__Methylophilaceae	g__Methylophilus	s__unclassified_g__Methylophilus
OTU3299	0	3	2	2	1	0	0	0	0	0	0	2	1	0	0	0	0	0	0	2	0	6	0	4	2	0	0	0	0	0	1	0	0	1	k__Bacteria	p__Patescibacteria	c__Parcubacteria	o__Candidatus_Kaiserbacteria	f__norank_o__Candidatus_Kaiserbacteria	g__norank_f__norank_o__Candidatus_Kaiserbacteria	s__uncultured_bacterium_g__norank_f__norank_o__Candidatus_Kaiserbacteria
OTU6932	1	1	0	0	0	0	2	0	0	0	0	0	0	0	0	1	0	0	1	0	0	1	3	0	2	1	3	3	0	0	3	1	2	2	k__Bacteria	p__Proteobacteria	c__Deltaproteobacteria	o__PB19	f__norank_o__PB19	g__norank_f__norank_o__PB19	s__metagenome_g__norank_f__norank_o__PB19
OTU18057	3	0	0	1	0	0	1	1	4	2	1	0	0	0	0	0	0	0	1	1	0	2	3	0	4	0	0	0	0	0	0	1	2	0	k__Bacteria	p__Proteobacteria	c__Deltaproteobacteria	o__Bdellovibrionales	f__Bdellovibrionaceae	g__Bdellovibrio	s__uncultured_bacterium_g__Bdellovibrio
OTU1266	3	3	4	0	0	0	0	0	0	5	1	3	2	0	0	0	0	1	0	0	0	0	0	2	1	1	0	0	0	1	0	0	0	0	k__Bacteria	p__Cyanobacteria	c__Oxyphotobacteria	o__Chloroplast	f__norank_o__Chloroplast	g__norank_f__norank_o__Chloroplast	s__uncultured_Cyanobacterium_sp._g__norank_f__norank
OTU15532	0	0	0	0	0	0	0	0	0	3	1	1	0	1	1	4	4	12	0	0	0	0	0	0	0	0	0	0	0	0	0	0	0	0	k__Bacteria	p__Firmicutes	c__Clostridia	o__Clostridiales	f__Ruminococcaceae	g__Papillibacter	s__uncultured_Clostridiaceae_bacterium_g__Papillibacter
OTU15600	0	0	0	1	0	4	0	0	0	1	1	0	0	0	1	3	4	5	0	0	2	0	0	0	1	0	0	0	1	1	0	0	2	0	k__Bacteria	p__Cyanobacteria	c__Oxyphotobacteria	o__Chloroplast	f__norank_o__Chloroplast	g__norank_f__norank_o__Chloroplast	s__Nephroselmis_olivacea_g__norank
OTU17136	0	1	3	0	0	0	10	2	2	2	0	0	0	0	1	0	0	0	2	1	0	1	0	0	0	0	0	1	1	0	0	0	0	0	k__Bacteria	p__Verrucomicrobia	c__Verrucomicrobiae	o__Verrucomicrobiales	f__Rubritaleaceae	g__Luteolibacter	s__unclassified_g__Luteolibacter
OTU11261	5	2	8	0	0	0	3	3	5	0	0	0	0	0	0	0	0	0	1	0	0	0	0	0	0	0	0	0	0	0	0	0	0	0	k__Bacteria	p__Proteobacteria	c__Gammaproteobacteria	o__Betaproteobacteriales	f__Methylophilaceae	g__Methylophilus	s__unclassified_g__Methylophilus
OTU17551	0	0	0	0	0	0	0	0	0	0	0	0	0	0	0	0	0	0	0	0	8	4	0	5	10	0	0	0	0	0	0	0	0	0	k__Bacteria	p__Cyanobacteria	c__Oxyphotobacteria	o__Chloroplast	f__norank_o__Chloroplast	g__norank_f__norank_o__Chloroplast	s__Epipyxis_sp._PR26KG
OTU11173	1	1	0	1	0	3	2	5	4	0	0	1	0	0	1	0	0	0	1	0	0	0	1	0	0	1	0	0	0	0	1	1	1	2	k__Bacteria	p__Proteobacteria	c__Alphaproteobacteria	o__Rhizobiales	f__Rhizobiaceae	g__Allorhizobium-Neorhizobium-Pararhizobium-Rhizobium	s__Rhizobium_cellulosilyticum
OTU18507	0	1	2	0	0	0	0	19	1	1	0	0	0	0	0	0	0	1	0	0	0	0	0	0	1	0	0	0	0	0	0	0	0	1	k__Bacteria	p__Epsilonbacteraeota	c__Campylobacteria	o__Campylobacterales	f__Sulfurospirillaceae	g__Sulfurospirillum	s__Sulfurospirillum_cavolei
OTU12828	1	2	0	1	0	1	3	0	0	0	0	0	0	0	0	1	0	0	0	0	1	4	0	1	0	1	1	1	2	2	3	0	1	1	k__Bacteria	p__Cyanobacteria	c__Oxyphotobacteria	o__Chloroplast	f__norank_o__Chloroplast	g__norank_f__norank_o__Chloroplast	s__Epipyxis_sp._PR26KG
OTU7976	0	2	2	4	1	1	0	0	0	1	4	1	1	3	1	0	0	0	0	0	0	1	0	0	0	0	0	0	1	0	0	0	3	1	k__Bacteria	p__Verrucomicrobia	c__Verrucomicrobiae	o__Pedosphaerales	f__Pedosphaeraceae	g__norank_f__Pedosphaeraceae	s__uncultured_Verrucomicrobia_bacterium_g__norank_f__Pedosphaeraceae
OTU7206	0	3	0	0	0	0	1	1	0	3	4	1	1	0	0	0	0	0	0	0	1	0	3	0	2	0	0	1	2	0	1	1	1	1	k__Bacteria	p__Chloroflexi	c__Anaerolineae	o__Anaerolineales	f__Anaerolineaceae	g__norank_f__Anaerolineaceae	s__uncultured_Anaerolineaceae_bacterium_g__norank_f__Anaerolineaceae
OTU10144	0	0	0	0	0	0	3	21	3	0	0	0	0	0	0	0	0	0	0	0	0	0	0	0	0	0	0	0	0	0	0	0	0	0	k__Bacteria	p__Patescibacteria	c__Saccharimonadia	o__Saccharimonadales	f__norank_o__Saccharimonadales	g__norank_f__norank_o__Saccharimonadales	s__unclassified_g__norank_f__norank_o__Saccharimonadales
OTU16987	1	0	0	0	0	0	2	8	5	0	0	0	1	0	0	0	0	0	0	0	1	0	0	0	0	0	0	0	0	0	0	3	4	2	k__Bacteria	p__Proteobacteria	c__Deltaproteobacteria	o__Desulfovibrionales	f__Desulfomicrobiaceae	g__Desulfomicrobium	s__uncultured_bacterium_g__Desulfomicrobium
OTU12872	0	0	0	8	11	8	0	0	0	0	0	0	0	0	0	0	0	0	0	0	0	0	0	0	0	0	0	0	0	0	0	0	0	0	k__Bacteria	p__Proteobacteria	c__Deltaproteobacteria	o__SAR324_cladeMarine_group_B	f__norank_o__SAR324_cladeMarine_group_B	g__norank_f__norank_o__SAR324_cladeMarine_group_B	s__unclassified_g__norank_f__norank_o__SAR324_cladeMarine_group_B
OTU9013	0	0	0	0	0	0	0	21	3	0	0	0	0	0	0	0	0	0	0	0	0	0	0	0	0	0	0	0	0	2	1	0	0	0	k__Bacteria	p__Patescibacteria	c__Saccharimonadia	o__Saccharimonadales	f__norank_o__Saccharimonadales	g__norank_f__norank_o__Saccharimonadales	s__unclassified_g__norank_f__norank_o__Saccharimonadales
OTU8014	0	0	0	2	2	1	0	0	0	0	0	1	0	0	0	4	0	0	0	0	1	0	1	0	2	0	1	1	3	3	3	0	2	0	k__Bacteria	p__Proteobacteria	c__Deltaproteobacteria	o__Bdellovibrionales	f__Bdellovibrionaceae	g__Bdellovibrio	s__unclassified_g__Bdellovibrio
OTU2202	0	0	0	0	0	0	1	1	2	2	0	0	0	0	0	1	0	3	1	1	3	1	1	1	0	1	0	0	2	2	2	0	1	0	k__Bacteria	p__Proteobacteria	c__Gammaproteobacteria	o__Betaproteobacteriales	f__Rhodocyclaceae	g__unclassified_f__Rhodocyclaceae	s__unclassified_f__Rhodocyclaceae
OTU20417	2	1	0	0	1	0	1	10	9	0	0	0	0	0	0	1	0	0	0	0	0	0	0	0	0	0	0	0	1	0	0	0	0	0	k__Bacteria	p__Bacteroidetes	c__Bacteroidia	o__Chitinophagales	f__Saprospiraceae	g__norank_f__Saprospiraceae	s__uncultured_bacterium_g__norank_f__Saprospiraceae
OTU16237	0	0	1	0	0	0	3	0	2	0	0	0	0	0	0	0	0	0	6	0	2	1	1	0	0	0	0	0	1	2	3	1	1	2	k__Bacteria	p__Bacteroidetes	c__Bacteroidia	o__Chitinophagales	f__Chitinophagaceae	g__Lacibacter	s__uncultured_bacterium_g__Lacibacter
OTU6299	0	0	0	0	0	0	1	0	2	0	0	0	0	0	0	0	0	0	0	0	0	0	0	0	0	10	0	2	0	3	2	1	4	1	k__Bacteria	p__Verrucomicrobia	c__Verrucomicrobiae	o__Chthoniobacterales	f__Chthoniobacteraceae	g__LD29	s__unclassified_g__LD29
OTU9101	0	0	1	0	0	0	0	0	0	0	0	0	0	0	0	0	0	0	0	3	2	0	0	0	0	1	0	0	0	1	0	6	8	4	k__Bacteria	p__Proteobacteria	c__Gammaproteobacteria	o__Betaproteobacteriales	f__Chromobacteriaceae	g__Crenobacter	s__uncultured_bacterium_g__Crenobacter
OTU15726	1	0	0	0	0	0	0	18	2	0	0	0	0	0	0	0	2	2	0	1	0	0	0	0	0	0	0	0	0	0	0	0	0	0	k__Bacteria	p__Patescibacteria	c__Parcubacteria	o__unclassified_c__Parcubacteria	f__unclassified_c__Parcubacteria	g__unclassified_c__Parcubacteria	s__unclassified_c__Parcubacteria
OTU11623	0	3	2	0	0	0	4	0	0	0	1	2	1	0	1	0	0	0	0	0	0	0	1	0	0	0	0	0	4	1	1	3	1	1	k__Bacteria	p__Verrucomicrobia	c__Verrucomicrobiae	o__Pedosphaerales	f__Pedosphaeraceae	g__norank_f__Pedosphaeraceae	s__unclassified_g__norank_f__Pedosphaeraceae
OTU17449	0	0	0	0	0	0	0	1	0	0	0	0	0	0	0	0	0	4	1	0	0	1	7	4	8	0	0	0	0	0	0	0	0	0	k__Bacteria	p__Proteobacteria	c__Alphaproteobacteria	o__Rickettsiales	f__Mitochondria	g__norank_f__Mitochondria	s__uncultured_Rickettsiales_bacterium_g__norank_f__Mitochondria
OTU19189	0	0	0	0	0	1	0	0	0	0	0	0	0	0	1	0	0	0	0	0	0	3	0	0	20	0	0	0	0	0	1	0	0	0	k__Bacteria	p__Firmicutes	c__Clostridia	o__Clostridiales	f__Ruminococcaceae	g__Ruminococcaceae_UCG-014	s__unclassified_g__Ruminococcaceae_UCG-014
OTU18915	0	0	0	3	0	2	0	0	0	0	0	0	0	0	0	1	0	0	0	0	0	5	0	1	4	0	0	0	2	0	0	2	3	3	k__Bacteria	p__Firmicutes	c__Bacilli	o__Lactobacillales	f__Enterococcaceae	g__Enterococcus	s__unclassified_g__Enterococcus
OTU17348	0	0	0	0	0	0	1	0	1	0	2	3	0	0	0	0	0	0	0	0	7	2	0	5	5	0	0	0	0	0	0	0	0	0	k__Bacteria	p__Cyanobacteria	c__Oxyphotobacteria	o__Chloroplast	f__norank_o__Chloroplast	g__norank_f__norank_o__Chloroplast	s__unclassified_g__norank_f__norank_o__Chloroplast
OTU4935	0	0	0	0	0	0	1	0	0	1	9	5	2	3	0	1	1	0	0	0	0	0	0	0	1	1	0	0	0	0	1	0	0	0	k__Bacteria	p__unclassified_k__norank_d__Bacteria	c__unclassified_k__norank_d__Bacteria	o__unclassified_k__norank_d__Bacteria	f__unclassified_k__norank_d__Bacteria	g__unclassified_k__norank_d__Bacteria	s__unclassified_k__norank_d__Bacteria
OTU15728	0	0	0	0	0	0	0	0	0	0	0	0	5	9	7	0	1	2	0	0	0	0	0	0	1	0	0	0	0	1	0	0	0	0	k__Bacteria	p__Margulisbacteria	c__norank_p__Margulisbacteria	o__norank_c__norank_p__Margulisbacteria	f__norank_o__norank_c__norank_p__Margulisbacteria	g__norank_f__norank_o__norank_c__norank_p__Margulisbacteria	s__unclassified_g__norank_f__norank_o__norank_c__norank_p__Margulisbacteria
OTU17311	2	0	0	0	0	0	0	0	0	0	0	1	0	0	0	0	0	0	4	3	2	1	1	3	3	0	3	1	0	0	1	1	0	0	k__Bacteria	p__Proteobacteria	c__Deltaproteobacteria	o__Bdellovibrionales	f__Bdellovibrionaceae	g__OM27_clade	s__uncultured_bacterium_g__OM27_clade
OTU17528	0	0	0	0	0	0	1	0	0	0	0	0	0	0	0	0	0	0	0	0	0	1	0	0	24	0	0	0	0	0	0	0	0	0	k__Bacteria	p__Firmicutes	c__Clostridia	o__Clostridiales	f__Ruminococcaceae	g__unclassified_f__Ruminococcaceae	s__unclassified_f__Ruminococcaceae
OTU4909	0	0	0	0	0	1	0	0	0	0	0	0	0	0	0	0	0	0	0	0	0	3	0	0	22	0	0	0	0	0	0	0	0	0	k__Bacteria	p__Firmicutes	c__Bacilli	o__Lactobacillales	f__Streptococcaceae	g__Lactococcus	s__unclassified_g__Lactococcus
OTU711	0	0	0	1	1	0	0	2	2	2	0	1	1	0	1	0	0	1	0	0	0	0	0	0	1	3	1	1	2	2	1	1	2	0	k__Bacteria	p__Proteobacteria	c__Gammaproteobacteria	o__Legionellales	f__Legionellaceae	g__Legionella	s__uncultured_bacterium_g__Legionella
OTU2263	1	0	0	0	0	0	10	0	3	0	0	0	0	0	1	1	0	0	1	0	0	1	1	1	0	0	0	0	1	1	3	0	1	0	k__Bacteria	p__Proteobacteria	c__Gammaproteobacteria	o__Betaproteobacteriales	f__SC-I-84	g__norank_f__SC-I-84	s__uncultured_prokaryote_g__norank_f__SC-I-84
OTU13715	0	0	0	0	0	0	0	0	0	9	7	9	1	0	0	0	0	0	0	0	0	0	0	0	0	0	0	0	0	0	0	0	0	0	k__Bacteria	p__Cyanobacteria	c__Sericytochromatia	o__norank_c__Sericytochromatia	f__norank_o__norank_c__Sericytochromatia	g__norank_f__norank_o__norank_c__Sericytochromatia	s__unclassified_g__norank_f__norank_o__norank_c__Sericytochromatia
OTU8196	0	0	0	0	0	0	0	0	0	0	0	0	0	0	0	0	0	0	0	0	0	0	0	0	1	0	0	0	0	0	0	6	12	7	k__Bacteria	p__Proteobacteria	c__Gammaproteobacteria	o__Xanthomonadales	f__Xanthomonadaceae	g__Thermomonas	s__uncultured_bacterium_g__Thermomonas
OTU20288	0	0	0	0	0	1	1	16	4	0	0	0	0	0	0	0	0	0	0	0	0	0	0	0	0	0	0	0	0	0	0	0	2	1	k__Bacteria	p__Bacteroidetes	c__Bacteroidia	o__Bacteroidales	f__Bacteroidetes_vadinHA17	g__norank_f__Bacteroidetes_vadinHA17	s__unclassified_g__norank_f__Bacteroidetes_vadinHA17
OTU10383	0	0	0	0	0	0	1	11	7	0	1	0	0	0	0	2	1	2	0	0	0	0	0	0	0	0	0	0	0	0	0	0	0	0	k__Bacteria	p__Proteobacteria	c__Gammaproteobacteria	o__Cellvibrionales	f__Cellvibrionaceae	g__norank_f__Cellvibrionaceae	s__unclassified_g__norank_f__Cellvibrionaceae
OTU744	0	0	0	0	0	0	0	0	0	0	0	0	1	8	2	14	0	0	0	0	0	0	0	0	0	0	0	0	0	0	0	0	0	0	k__Bacteria	p__Acidobacteria	c__Subgroup_6	o__norank_c__Subgroup_6	f__norank_o__norank_c__Subgroup_6	g__norank_f__norank_o__norank_c__Subgroup_6	s__unclassified_g__norank_f__norank_o__norank_c__Subgroup_6
OTU12439	2	0	1	0	0	0	0	11	9	0	0	0	0	0	0	0	0	0	0	0	0	0	0	0	0	0	0	0	2	0	0	0	0	0	k__Bacteria	p__Proteobacteria	c__Gammaproteobacteria	o__Betaproteobacteriales	f__Burkholderiaceae	g__unclassified_f__Burkholderiaceae	s__unclassified_f__Burkholderiaceae
OTU14862	0	0	0	0	0	0	0	0	0	7	5	6	4	0	1	2	0	0	0	0	0	0	0	0	0	0	0	0	0	0	0	0	0	0	k__Bacteria	p__Bacteroidetes	c__Bacteroidia	o__Bacteroidetes_VC2.1_Bac22	f__norank_o__Bacteroidetes_VC2.1_Bac22	g__norank_f__norank_o__Bacteroidetes_VC2.1_Bac22	s__unclassified_g__norank_f__norank_o__Bacteroidetes_VC2.1_Bac22
OTU10627	0	0	0	0	0	1	0	0	0	3	1	1	0	0	0	1	1	0	3	0	0	0	4	1	1	0	2	0	0	1	2	1	2	0	k__Bacteria	p__Proteobacteria	c__Deltaproteobacteria	o__Desulfarculales	f__Desulfarculaceae	g__Desulfatiglans	s__unclassified_g__Desulfatiglans
OTU5727	4	4	1	0	1	1	4	4	6	0	0	0	0	0	0	0	0	0	0	0	0	0	0	0	0	0	0	0	0	0	0	0	0	0	k__Bacteria	p__Proteobacteria	c__Alphaproteobacteria	o__Rhizobiales	f__Rhizobiales_Incertae_Sedis	g__Phreatobacter	s__Alphaproteobacteria_bacterium_g__Phreatobacter
OTU3513	0	1	2	0	0	1	2	9	7	1	0	0	0	0	0	1	0	0	1	0	0	0	0	0	0	0	0	0	0	0	0	0	0	0	k__Bacteria	p__Proteobacteria	c__Alphaproteobacteria	o__Rhodospirillales	f__norank_o__Rhodospirillales	g__norank_f__norank_o__Rhodospirillales	s__unidentified_marine_bacterioplankton_g__norank_f__norank_o__Rhodospirillales
OTU17392	2	0	0	0	1	0	0	0	0	0	0	0	0	0	0	0	1	0	4	6	1	0	1	3	1	1	1	1	0	0	1	1	0	0	k__Bacteria	p__Proteobacteria	c__Alphaproteobacteria	o__Reyranellales	f__Reyranellaceae	g__Reyranella	s__unclassified_g__Reyranella
OTU13202	0	0	0	7	3	3	4	1	1	0	0	0	0	0	0	0	0	0	0	0	1	0	0	1	0	0	0	0	1	1	1	1	0	0	k__Bacteria	p__Proteobacteria	c__Deltaproteobacteria	o__Myxococcales	f__Blfdi19	g__norank_f__Blfdi19	s__unclassified_g__norank_f__Blfdi19
OTU13748	0	0	0	0	0	0	0	0	0	0	3	1	1	1	1	1	9	8	0	0	0	0	0	0	0	0	0	0	0	0	0	0	0	0	k__Bacteria	p__Cyanobacteria	c__Oxyphotobacteria	o__Chloroplast	f__norank_o__Chloroplast	g__norank_f__norank_o__Chloroplast	s__unclassified_g__norank_f__norank_o__Chloroplast
OTU8414	1	0	2	0	0	0	1	0	1	1	1	1	0	2	2	10	0	0	0	0	1	0	0	0	0	0	0	0	1	0	0	0	0	1	k__Bacteria	p__Proteobacteria	c__Gammaproteobacteria	o__Xanthomonadales	f__Xanthomonadaceae	g__Arenimonas	s__uncultured_soil_bacterium_g__Arenimonas
OTU9360	0	0	0	0	0	0	0	0	0	0	0	0	0	0	1	0	0	0	1	0	1	0	0	0	0	0	1	0	2	1	2	4	6	6	k__Bacteria	p__Proteobacteria	c__Alphaproteobacteria	o__Elsterales	f__norank_o__Elsterales	g__norank_f__norank_o__Elsterales	s__unclassified_g__norank_f__norank_o__Elsterales
OTU4898	0	0	1	0	1	0	0	0	0	2	3	6	4	2	3	1	1	0	0	0	0	0	0	0	1	0	0	0	0	0	0	0	0	0	k__Bacteria	p__Proteobacteria	c__Alphaproteobacteria	o__Rickettsiales	f__Mitochondria	g__norank_f__Mitochondria	s__unclassified_g__norank_f__Mitochondria
OTU8372	1	0	1	0	0	0	4	5	1	0	0	0	0	0	1	1	0	2	0	1	0	0	0	0	1	0	0	0	2	1	3	0	0	1	k__Bacteria	p__Planctomycetes	c__OM190	o__norank_c__OM190	f__norank_o__norank_c__OM190	g__norank_f__norank_o__norank_c__OM190	s__uncultured_bacterium_g__norank_f__norank_o__norank_c__OM190
OTU14901	0	0	0	0	0	0	2	1	0	2	1	1	0	1	0	0	3	0	0	2	0	0	0	0	0	3	1	0	2	2	2	1	0	1	k__Bacteria	p__Proteobacteria	c__Deltaproteobacteria	o__Myxococcales	f__Polyangiaceae	g__Pajaroellobacter	s__metagenome_g__Pajaroellobacter
OTU17469	0	0	0	0	0	0	0	0	0	0	0	0	0	0	0	0	0	0	0	0	0	6	0	0	19	0	0	0	0	0	0	0	0	0	k__Bacteria	p__Cyanobacteria	c__Melainabacteria	o__Gastranaerophilales	f__norank_o__Gastranaerophilales	g__norank_f__norank_o__Gastranaerophilales	s__uncultured_bacterium_g__norank_f__norank_o__Gastranaerophilales
OTU9831	1	3	0	0	0	0	1	0	0	1	0	0	0	0	0	0	0	0	0	0	1	0	1	0	5	0	0	0	0	0	0	3	9	0	k__Bacteria	p__Cyanobacteria	c__Oxyphotobacteria	o__Chloroplast	f__norank_o__Chloroplast	g__norank_f__norank_o__Chloroplast	s__unclassified_g__norank_f__norank_o__Chloroplast
OTU13717	1	4	2	0	0	0	0	0	0	6	2	4	2	2	2	0	0	0	0	0	0	0	0	0	0	0	0	0	0	0	0	0	0	0	k__Bacteria	p__Cyanobacteria	c__Oxyphotobacteria	o__Chloroplast	f__norank_o__Chloroplast	g__norank_f__norank_o__Chloroplast	s__unclassified_g__norank_f__norank_o__Chloroplast
OTU5460	1	1	0	0	0	0	0	8	9	0	0	0	0	0	0	0	0	2	0	0	0	0	0	0	0	1	0	0	1	0	1	0	0	1	k__Bacteria	p__Proteobacteria	c__Alphaproteobacteria	o__Rhizobiales	f__Hyphomicrobiaceae	g__Pedomicrobium	s__Pedomicrobium_americanum
OTU10802	2	3	6	0	1	1	1	0	0	0	0	0	1	1	4	1	1	1	0	0	0	0	0	0	0	0	0	0	0	0	2	0	0	0	k__Bacteria	p__Planctomycetes	c__OM190	o__norank_c__OM190	f__norank_o__norank_c__OM190	g__norank_f__norank_o__norank_c__OM190	s__uncultured_bacterium_g__norank_f__norank_o__norank_c__OM190
OTU5063	2	0	0	0	0	1	1	0	0	0	0	0	0	0	0	1	0	0	0	0	0	0	0	0	0	0	0	2	0	2	3	3	6	4	k__Bacteria	p__Proteobacteria	c__Alphaproteobacteria	o__Sphingomonadales	f__Sphingomonadaceae	g__Sphingomonas	s__uncultured_Sphingomonadaceae_bacterium_g__Sphingomonas
OTU20885	0	0	0	0	0	1	0	0	0	0	0	0	0	0	0	0	0	0	3	0	1	3	2	3	3	0	2	0	2	0	3	1	1	0	k__Bacteria	p__Proteobacteria	c__Deltaproteobacteria	o__Myxococcales	f__norank_o__Myxococcales	g__norank_f__norank_o__Myxococcales	s__uncultured_bacterium_g__norank_f__norank_o__Myxococcales
OTU17427	0	0	0	1	0	0	0	0	0	1	3	0	2	1	1	3	0	0	0	0	0	2	3	1	1	0	1	2	0	1	0	2	0	0	k__Bacteria	p__Proteobacteria	c__Alphaproteobacteria	o__Rickettsiales	f__Rickettsiaceae	g__unclassified_f__Rickettsiaceae	s__unclassified_f__Rickettsiaceae
OTU9917	1	2	1	1	0	1	1	0	0	0	0	1	0	1	3	5	0	0	0	0	0	0	0	0	0	0	0	3	2	0	0	0	1	1	k__Bacteria	p__Proteobacteria	c__Alphaproteobacteria	o__Rhizobiales	f__Beijerinckiaceae	g__unclassified_f__Beijerinckiaceae	s__unclassified_f__Beijerinckiaceae
OTU13714	0	0	0	0	0	1	1	0	1	1	2	0	3	0	1	3	0	0	0	0	0	0	3	0	1	0	0	0	1	2	0	1	0	3	k__Bacteria	p__Proteobacteria	c__Gammaproteobacteria	o__Betaproteobacteriales	f__Burkholderiaceae	g__unclassified_f__Burkholderiaceae	s__unclassified_f__Burkholderiaceae
OTU8391	0	0	0	0	0	0	7	4	1	0	0	0	0	0	0	1	0	0	1	0	0	0	0	0	0	0	0	0	1	2	0	1	6	0	k__Bacteria	p__Proteobacteria	c__Gammaproteobacteria	o__Betaproteobacteriales	f__Burkholderiaceae	g__Rubrivivax	s__uncultured_bacterium_g__Rubrivivax
OTU3470	0	0	0	0	0	0	7	9	7	0	0	0	0	0	0	0	0	0	0	0	0	0	0	0	0	0	0	0	0	0	0	1	0	0	k__Bacteria	p__Proteobacteria	c__Gammaproteobacteria	o__Cellvibrionales	f__Cellvibrionaceae	g__Cellvibrio	s__unclassified_g__Cellvibrio
OTU10343	0	0	0	0	0	0	0	0	1	4	2	0	4	4	3	1	0	0	0	0	0	0	0	0	0	1	1	2	1	0	0	0	0	0	k__Bacteria	p__Actinobacteria	c__Actinobacteria	o__Frankiales	f__Sporichthyaceae	g__hgcI_clade	s__unclassified_g__hgcI_clade
OTU9223	0	0	0	0	0	0	0	0	0	0	0	0	0	0	0	0	0	0	0	0	0	0	0	0	0	0	0	0	0	0	0	9	7	8	k__Bacteria	p__unclassified_k__norank_d__Bacteria	c__unclassified_k__norank_d__Bacteria	o__unclassified_k__norank_d__Bacteria	f__unclassified_k__norank_d__Bacteria	g__unclassified_k__norank_d__Bacteria	s__unclassified_k__norank_d__Bacteria
OTU437	7	2	0	0	2	0	0	0	0	1	0	0	1	0	1	0	0	0	0	0	0	0	0	0	0	0	1	0	4	2	3	0	0	0	k__Bacteria	p__Firmicutes	c__Bacilli	o__Bacillales	f__Bacillaceae	g__Bacillus	s__Bacillus_subterraneus
OTU10172	0	0	0	1	0	0	4	5	14	0	0	0	0	0	0	0	0	0	0	0	0	0	0	0	0	0	0	0	0	0	0	0	0	0	k__Bacteria	p__Proteobacteria	c__Alphaproteobacteria	o__Rickettsiales	f__SM2D12	g__norank_f__SM2D12	s__unclassified_g__norank_f__SM2D12
OTU18044	0	0	0	0	0	0	0	0	0	0	0	0	0	0	0	0	0	0	5	5	8	0	2	2	2	0	0	0	0	0	0	0	0	0	k__Bacteria	p__Proteobacteria	c__Gammaproteobacteria	o__Legionellales	f__Legionellaceae	g__Legionella	s__unclassified_g__Legionella
OTU18036	0	0	0	0	0	0	0	0	0	0	0	0	0	0	0	0	0	0	11	2	4	4	0	0	3	0	0	0	0	0	0	0	0	0	k__Bacteria	p__Patescibacteria	c__WWE3	o__norank_c__WWE3	f__norank_o__norank_c__WWE3	g__norank_f__norank_o__norank_c__WWE3	s__unclassified_g__norank_f__norank_o__norank_c__WWE3
OTU10249	0	0	0	0	0	0	0	15	3	0	0	0	0	0	0	0	1	5	0	0	0	0	0	0	0	0	0	0	0	0	0	0	0	0	k__Bacteria	p__Firmicutes	c__Clostridia	o__Clostridiales	f__Family_XII_o__Clostridiales	g__Acidaminobacter	s__uncultured_prokaryote_g__Acidaminobacter
OTU18214	0	0	0	0	0	0	0	0	0	0	0	0	0	0	0	0	0	0	5	2	5	1	5	2	4	0	0	0	0	0	0	0	0	0	k__Bacteria	p__Bacteroidetes	c__Bacteroidia	o__Chitinophagales	f__unclassified_o__Chitinophagales	g__unclassified_o__Chitinophagales	s__unclassified_o__Chitinophagales
OTU15361	0	1	1	0	0	1	3	0	0	0	0	2	0	1	1	4	0	0	1	0	1	0	3	1	1	0	0	0	0	1	1	0	0	1	k__Bacteria	p__Proteobacteria	c__Gammaproteobacteria	o__Betaproteobacteriales	f__Burkholderiaceae	g__norank_f__Burkholderiaceae	s__uncultured_prokaryote_g__norank_f__Burkholderiaceae
OTU9365	0	0	0	0	0	0	1	0	0	0	0	0	0	0	0	0	0	0	0	1	0	4	0	0	1	1	0	1	6	0	3	2	3	1	k__Bacteria	p__Chlamydiae	c__Chlamydiae	o__Chlamydiales	f__Simkaniaceae	g__Candidatus_Renichlamydia	s__uncultured_Candidatus_Rhabdochlamydia_sp._g__Candidatus_Renichlamydia
OTU15674	0	0	0	0	0	0	0	0	2	1	1	1	0	0	0	0	1	1	1	2	2	0	0	0	1	1	0	2	1	2	1	2	2	0	k__Bacteria	p__Proteobacteria	c__Gammaproteobacteria	o__Legionellales	f__Legionellaceae	g__Legionella	s__unclassified_g__Legionella
OTU7703	0	0	0	0	0	0	2	0	1	3	0	2	2	0	1	0	0	0	0	0	0	4	0	0	6	0	0	0	0	0	2	0	1	0	k__Bacteria	p__Cyanobacteria	c__Oxyphotobacteria	o__Synechococcales	f__Cyanobiaceae	g__Prochlorococcus_MIT9313	s__uncultured_bacterium_g__Prochlorococcus_MIT9313
OTU9289	0	0	0	0	0	0	0	0	0	0	0	0	0	0	0	0	0	0	0	0	0	0	0	0	0	0	0	0	0	0	1	12	6	5	k__Bacteria	p__Patescibacteria	c__Gracilibacteria	o__norank_c__Gracilibacteria	f__norank_o__norank_c__Gracilibacteria	g__norank_f__norank_o__norank_c__Gracilibacteria	s__unclassified_g__norank_f__norank_o__norank_c__Gracilibacteria
OTU9305	0	0	0	0	0	0	1	0	1	0	0	0	0	0	0	0	0	1	0	0	0	0	0	0	0	0	0	1	3	2	2	3	7	3	k__Bacteria	p__Firmicutes	c__Clostridia	o__Clostridiales	f__Clostridiaceae_1	g__Clostridium_sensu_stricto_7	s__Clostridium_botulinum_C_str._Eklund
OTU4821	2	0	1	1	0	0	0	0	0	0	0	0	0	0	0	2	0	0	0	0	0	0	0	0	0	0	1	0	2	0	4	3	4	4	k__Bacteria	p__Proteobacteria	c__Alphaproteobacteria	o__Sphingomonadales	f__Sphingomonadaceae	g__Sphingomonas	s__Sphingomonas_jaspsi
OTU15576	1	0	0	1	1	0	1	0	0	0	4	5	1	0	3	2	0	0	0	1	0	0	1	0	0	0	1	0	0	1	1	0	0	0	k__Bacteria	p__Proteobacteria	c__Deltaproteobacteria	o__Bdellovibrionales	f__Bdellovibrionaceae	g__OM27_clade	s__uncultured_bacterium_g__OM27_clade
OTU17368	1	0	0	0	0	0	0	1	0	2	1	1	0	0	0	0	1	0	0	0	3	0	1	2	0	2	1	0	1	3	2	1	1	0	k__Bacteria	p__Proteobacteria	c__Deltaproteobacteria	o__Myxococcales	f__Archangiaceae	g__Anaeromyxobacter	s__uncultured_bacterium_g__Anaeromyxobacter
OTU19178	2	0	0	0	0	0	1	0	1	0	0	0	0	0	0	0	0	0	1	0	0	0	2	1	3	0	1	1	1	0	6	1	2	1	k__Bacteria	p__Actinobacteria	c__Actinobacteria	o__Microtrichales	f__Ilumatobacteraceae	g__Ilumatobacter	s__unclassified_g__Ilumatobacter
OTU11359	3	12	9	0	0	0	0	0	0	0	0	0	0	0	0	0	0	0	0	0	0	0	0	0	0	0	0	0	0	0	0	0	0	0	k__Bacteria	p__unclassified_k__norank_d__Bacteria	c__unclassified_k__norank_d__Bacteria	o__unclassified_k__norank_d__Bacteria	f__unclassified_k__norank_d__Bacteria	g__unclassified_k__norank_d__Bacteria	s__unclassified_k__norank_d__Bacteria
OTU19572	0	0	1	0	0	0	0	0	1	0	0	0	0	0	0	0	0	0	2	7	3	7	1	1	1	0	0	0	0	0	0	0	0	0	k__Bacteria	p__Verrucomicrobia	c__Verrucomicrobiae	o__Verrucomicrobiales	f__Rubritaleaceae	g__Luteolibacter	s__unclassified_g__Luteolibacter
OTU9137	0	0	0	0	0	0	4	0	0	0	0	0	0	0	0	0	0	0	0	0	0	0	0	0	0	0	4	1	2	0	2	6	2	3	k__Bacteria	p__Firmicutes	c__Bacilli	o__Bacillales	f__Paenibacillaceae	g__unclassified_f__Paenibacillaceae	s__unclassified_f__Paenibacillaceae
OTU8884	0	0	0	0	0	0	1	5	4	0	0	0	0	0	0	1	0	1	0	3	0	0	0	1	1	0	0	0	0	1	2	1	3	0	k__Bacteria	p__Proteobacteria	c__Gammaproteobacteria	o__Betaproteobacteriales	f__Rhodocyclaceae	g__Sulfuritalea	s__metagenome_g__Sulfuritalea
OTU2027	5	2	3	0	0	0	1	8	3	0	0	0	0	0	0	0	0	0	0	0	0	0	0	0	0	0	0	1	0	0	0	0	0	0	k__Bacteria	p__Bacteroidetes	c__Bacteroidia	o__Sphingobacteriales	f__Sphingobacteriaceae	g__Solitalea	s__unclassified_g__Solitalea
OTU4938	0	0	0	0	0	0	0	0	0	2	0	0	0	0	0	0	3	1	0	0	1	0	0	0	0	0	0	1	1	1	1	3	6	3	k__Bacteria	p__Firmicutes	c__Clostridia	o__Clostridiales	f__Clostridiaceae_1	g__Clostridium_sensu_stricto_13	s__unclassified_g__Clostridium_sensu_stricto_13
OTU12878	0	0	0	5	4	3	0	0	0	0	0	0	0	0	0	0	0	0	0	1	3	1	1	2	3	0	0	0	0	0	0	0	0	0	k__Bacteria	p__Bacteroidetes	c__Bacteroidia	o__Chitinophagales	f__norank_o__Chitinophagales	g__norank_f__norank_o__Chitinophagales	s__metagenome_g__norank_f__norank_o__Chitinophagales
OTU20894	0	0	0	0	0	0	0	0	0	0	0	0	0	0	0	0	0	0	4	4	4	6	1	1	1	0	0	1	0	0	1	0	0	0	k__Bacteria	p__Patescibacteria	c__WWE3	o__norank_c__WWE3	f__norank_o__norank_c__WWE3	g__norank_f__norank_o__norank_c__WWE3	s__bacterium_enrichment_culture_clone_EBa3
OTU10055	0	0	0	0	0	0	0	6	0	0	1	0	0	0	0	0	3	1	1	0	0	0	0	2	1	4	0	0	1	2	1	0	0	0	k__Bacteria	p__Firmicutes	c__Clostridia	o__Clostridiales	f__Ruminococcaceae	g__unclassified_f__Ruminococcaceae	s__unclassified_f__Ruminococcaceae
OTU7858	0	0	0	0	0	0	3	1	0	0	0	0	0	0	0	0	0	0	2	0	0	5	0	4	4	0	0	0	1	2	1	0	0	0	k__Bacteria	p__Proteobacteria	c__Deltaproteobacteria	o__Oligoflexales	f__0319-6G20	g__norank_f__0319-6G20	s__unclassified_g__norank_f__0319-6G20
OTU8236	1	0	0	0	0	0	1	0	1	0	0	0	0	1	0	2	0	2	0	0	0	0	2	2	4	0	1	0	1	1	2	0	1	1	k__Bacteria	p__Proteobacteria	c__Gammaproteobacteria	o__Betaproteobacteriales	f__Burkholderiaceae	g__Curvibacter	s__unclassified_g__Curvibacter
OTU815	1	0	2	0	0	0	0	0	0	0	1	3	1	0	1	0	0	0	0	0	0	0	0	0	2	0	0	0	2	2	1	0	2	5	k__Bacteria	p__Proteobacteria	c__Deltaproteobacteria	o__Myxococcales	f__Archangiaceae	g__Anaeromyxobacter	s__uncultured_soil_bacterium_g__Anaeromyxobacter
OTU20543	0	1	3	0	0	0	2	1	0	1	0	1	0	0	0	1	0	0	0	0	0	0	0	0	0	0	0	0	5	1	1	3	3	0	k__Bacteria	p__Proteobacteria	c__Gammaproteobacteria	o__Betaproteobacteriales	f__Burkholderiaceae	g__Piscinibacter	s__uncultured_bacterium_g__Piscinibacter
OTU6339	0	0	0	0	0	0	3	0	0	0	6	4	0	1	1	2	0	0	0	0	0	2	0	1	0	1	0	1	0	1	0	0	0	0	k__Bacteria	p__Proteobacteria	c__Gammaproteobacteria	o__Betaproteobacteriales	f__Neisseriaceae	g__norank_f__Neisseriaceae	s__unclassified_g__norank_f__Neisseriaceae
OTU17345	0	0	0	0	0	0	0	1	0	0	0	0	0	0	0	0	0	0	0	1	0	1	13	3	2	0	0	0	0	0	0	1	1	0	k__Bacteria	p__Proteobacteria	c__Gammaproteobacteria	o__Legionellales	f__Legionellaceae	g__Legionella	s__Legionella_lytica
OTU14933	0	1	1	0	0	0	1	7	8	0	0	0	0	1	0	0	0	0	1	1	1	0	1	0	0	0	0	0	0	0	0	0	0	0	k__Bacteria	p__Acidobacteria	c__Acidobacteriia	o__Solibacterales	f__Solibacteraceae_Subgroup_3	g__Paludibaculum	s__unclassified_g__Paludibaculum
OTU8371	5	1	2	0	0	0	4	0	4	0	0	0	0	0	0	0	0	0	1	1	0	0	0	0	0	0	0	0	0	1	2	1	1	0	k__Bacteria	p__Proteobacteria	c__Gammaproteobacteria	o__Betaproteobacteriales	f__Nitrosomonadaceae	g__Ellin6067	s__uncultured_bacterium_g__Ellin6067
OTU9162	0	0	0	0	0	1	0	1	3	0	0	0	0	0	0	0	0	0	0	0	0	0	0	0	0	5	1	1	0	2	3	3	0	3	k__Bacteria	p__Proteobacteria	c__Alphaproteobacteria	o__unclassified_c__Alphaproteobacteria	f__unclassified_c__Alphaproteobacteria	g__unclassified_c__Alphaproteobacteria	s__unclassified_c__Alphaproteobacteria
OTU18732	0	0	0	0	0	0	0	0	0	0	0	0	0	0	0	0	0	0	0	0	0	1	0	0	22	0	0	0	0	0	0	0	0	0	k__Bacteria	p__Bacteroidetes	c__Bacteroidia	o__Bacteroidales	f__Tannerellaceae	g__Parabacteroides	s__unclassified_g__Parabacteroides
OTU12776	1	1	9	3	2	1	2	2	1	0	0	0	0	0	0	0	0	0	0	0	0	0	0	0	0	0	0	0	0	0	0	0	1	0	k__Bacteria	p__Verrucomicrobia	c__Verrucomicrobiae	o__Verrucomicrobiales	f__Rubritaleaceae	g__Luteolibacter	s__Verrucomicrobia_bacterium_SCGC_AAA027-I19
OTU15581	8	6	4	0	0	0	0	0	0	0	1	0	0	0	0	0	0	0	0	0	0	1	0	1	0	0	1	1	0	0	0	0	0	0	k__Bacteria	p__Chloroflexi	c__Chloroflexia	o__Thermomicrobiales	f__JG30-KF-CM45	g__norank_f__JG30-KF-CM45	s__metagenome_g__norank_f__JG30-KF-CM45
OTU10725	6	5	10	0	0	0	0	0	0	1	1	0	0	0	0	0	0	0	0	0	0	0	0	0	0	0	0	0	0	0	0	0	0	0	k__Bacteria	p__Proteobacteria	c__Gammaproteobacteria	o__Aeromonadales	f__Aeromonadaceae	g__Aeromonas	s__Aeromonas_sp._RU39B
OTU15540	0	1	0	0	0	0	0	0	0	0	0	1	0	0	0	11	1	1	1	0	0	0	0	0	0	1	2	0	2	2	0	0	0	0	k__Bacteria	p__Proteobacteria	c__Alphaproteobacteria	o__Rickettsiales	f__Midichloriaceae	g__norank_f__Midichloriaceae	s__uncultured_bacterium_g__norank_f__Midichloriaceae
OTU9282	0	0	0	0	0	0	0	0	0	0	1	0	0	0	0	0	1	0	0	0	0	0	0	0	0	0	0	0	0	0	2	7	9	3	k__Bacteria	p__Firmicutes	c__Clostridia	o__Clostridiales	f__Clostridiaceae_1	g__Haloimpatiens	s__unclassified_g__Haloimpatiens
OTU10449	0	0	0	0	0	2	1	14	5	0	0	0	0	0	0	0	0	1	0	0	0	0	0	0	0	0	0	0	0	0	0	0	0	0	k__Bacteria	p__Armatimonadetes	c__Fimbriimonadia	o__Fimbriimonadales	f__Fimbriimonadaceae	g__norank_f__Fimbriimonadaceae	s__unclassified_g__norank_f__Fimbriimonadaceae
OTU14915	0	0	0	1	0	0	2	0	2	1	1	0	0	0	1	0	0	0	0	0	0	0	0	0	1	2	1	2	2	2	3	2	0	0	k__Bacteria	p__Verrucomicrobia	c__Verrucomicrobiae	o__Chthoniobacterales	f__Chthoniobacteraceae	g__Chthoniobacter	s__uncultured_bacterium_g__Chthoniobacter
OTU20970	0	0	0	0	0	0	0	0	0	0	0	0	0	0	0	0	0	0	2	3	2	9	1	3	3	0	0	0	0	0	0	0	0	0	k__Bacteria	p__Cyanobacteria	c__Melainabacteria	o__Vampirovibrionales	f__norank_o__Vampirovibrionales	g__norank_f__norank_o__Vampirovibrionales	s__uncultured_bacterium_g__norank_f__norank_o__Vampirovibrionales
OTU10392	1	0	0	0	1	0	1	9	9	1	0	0	0	0	1	0	0	0	0	0	0	0	0	0	0	0	0	0	0	0	0	0	0	0	k__Bacteria	p__Verrucomicrobia	c__Verrucomicrobiae	o__Verrucomicrobiales	f__Rubritaleaceae	g__Luteolibacter	s__uncultured_bacterium_g__Luteolibacter
OTU12784	0	0	0	9	9	5	0	0	0	0	0	0	0	0	0	0	0	0	0	0	0	0	0	0	0	0	0	0	0	0	0	0	0	0	k__Bacteria	p__Cyanobacteria	c__Oxyphotobacteria	o__Nostocales	f__Gloeocapsaceae	g__Gleocapsa	s__uncultured_Limnococcus_sp.
OTU12746	2	1	2	0	1	0	4	3	4	1	0	0	0	0	0	0	0	0	1	0	0	1	0	1	0	0	0	0	0	0	0	0	1	1	k__Bacteria	p__Proteobacteria	c__Gammaproteobacteria	o__Betaproteobacteriales	f__Burkholderiaceae	g__Ideonella	s__uncultured_bacterium_g__Ideonella
OTU9157	0	0	0	0	0	0	15	0	3	0	0	0	0	0	0	0	0	0	0	0	0	0	0	0	0	0	1	0	0	1	0	3	0	0	k__Bacteria	p__Proteobacteria	c__Alphaproteobacteria	o__unclassified_c__Alphaproteobacteria	f__unclassified_c__Alphaproteobacteria	g__unclassified_c__Alphaproteobacteria	s__unclassified_c__Alphaproteobacteria
OTU4932	0	0	0	0	0	0	0	23	0	0	0	0	0	0	0	0	0	0	0	0	0	0	0	0	0	0	0	0	0	0	0	0	0	0	k__Bacteria	p__Lentisphaerae	c__Lentisphaeria	o__unclassified_c__Lentisphaeria	f__unclassified_c__Lentisphaeria	g__unclassified_c__Lentisphaeria	s__unclassified_c__Lentisphaeria
OTU11297	5	9	0	0	2	0	0	0	0	1	0	0	0	0	0	0	0	0	0	0	0	0	0	0	0	0	1	0	3	0	2	0	0	0	k__Bacteria	p__Proteobacteria	c__Gammaproteobacteria	o__Alteromonadales	f__Alteromonadaceae	g__Rheinheimera	s__unclassified_g__Rheinheimera
OTU16757	0	0	0	0	0	0	5	7	1	0	0	0	0	0	1	2	0	0	0	2	0	0	0	0	0	0	0	0	3	0	1	0	1	0	k__Bacteria	p__Bacteroidetes	c__Bacteroidia	o__Cytophagales	f__Microscillaceae	g__unclassified_f__Microscillaceae	s__unclassified_f__Microscillaceae
OTU15582	8	4	4	0	0	0	0	0	0	0	0	0	1	3	1	1	0	0	0	0	0	0	0	0	0	0	0	0	0	0	0	0	0	0	k__Bacteria	p__Proteobacteria	c__Alphaproteobacteria	o__Rickettsiales	f__unclassified_o__Rickettsiales	g__unclassified_o__Rickettsiales	s__unclassified_o__Rickettsiales
OTU15339	1	1	1	1	0	0	1	0	0	0	1	2	0	0	0	3	0	0	4	0	1	0	0	2	0	0	0	0	1	0	0	1	1	1	k__Bacteria	p__Proteobacteria	c__Deltaproteobacteria	o__Oligoflexales	f__Oligoflexaceae	g__Silvanigrella	s__unclassified_g__Silvanigrella
OTU9717	1	3	3	2	1	0	3	5	2	0	0	0	0	0	0	0	0	0	0	0	1	1	0	0	0	0	0	0	0	0	0	0	0	0	k__Bacteria	p__Chloroflexi	c__Anaerolineae	o__SBR1031	f__A4b	g__norank_f__A4b	s__unclassified_g__norank_f__A4b
OTU19531	0	0	0	0	0	0	2	0	2	0	0	0	0	0	0	0	0	0	1	1	1	0	0	1	0	0	1	0	8	3	1	0	1	0	k__Bacteria	p__Bacteroidetes	c__Ignavibacteria	o__Kryptoniales	f__BSV26	g__norank_f__BSV26	s__Ignavibacteria_bacterium_RIFCSPLOWO2_12_FULL_56_21
OTU6405	0	1	0	0	0	0	0	0	1	3	10	1	0	0	1	0	0	0	0	0	0	0	1	0	0	2	0	1	0	0	0	0	0	1	k__Bacteria	p__Bacteroidetes	c__Bacteroidia	o__Sphingobacteriales	f__env.OPS_17	g__norank_f__env.OPS_17	s__unclassified_g__norank_f__env.OPS_17
OTU9470	0	0	0	0	0	0	0	0	0	0	0	0	0	0	0	0	0	0	0	0	0	0	1	0	1	1	3	1	3	5	0	4	1	2	k__Bacteria	p__Cyanobacteria	c__Oxyphotobacteria	o__Nostocales	f__Phormidiaceae	g__Planktothrix_NIVA-CYA_15	s__bacterium_enrichment_culture_clone_B1252011
OTU18193	0	0	0	1	2	0	0	0	0	0	0	0	0	0	0	0	0	0	5	6	3	1	0	2	2	0	0	0	0	0	0	0	0	0	k__Bacteria	p__Bacteroidetes	c__Bacteroidia	o__Flavobacteriales	f__Crocinitomicaceae	g__Fluviicola	s__unclassified_g__Fluviicola
OTU11102	3	1	0	0	0	0	4	0	1	0	1	2	0	0	0	1	0	0	0	0	0	0	1	2	0	0	0	0	0	2	3	0	0	1	k__Bacteria	p__Proteobacteria	c__Deltaproteobacteria	o__Syntrophobacterales	f__Syntrophobacteraceae	g__norank_f__Syntrophobacteraceae	s__uncultured_bacterium_g__norank_f__Syntrophobacteraceae
OTU10651	12	4	5	0	0	0	0	0	1	0	0	0	0	0	0	0	0	0	0	0	0	0	0	0	0	0	0	0	0	0	0	0	0	0	k__Bacteria	p__Proteobacteria	c__Gammaproteobacteria	o__KF-JG30-C25	f__norank_o__KF-JG30-C25	g__norank_f__norank_o__KF-JG30-C25	s__uncultured_organism_g__norank_f__norank_o__KF-JG30-C25
OTU13809	0	0	0	0	0	0	0	0	0	3	1	9	0	4	2	0	0	0	0	0	0	0	0	0	0	0	0	1	0	0	1	0	0	1	k__Bacteria	p__Bacteroidetes	c__Bacteroidia	o__Cytophagales	f__Spirosomaceae	g__Pseudarcicella	s__unclassified_g__Pseudarcicella
OTU18133	0	0	0	0	0	0	0	0	0	0	0	0	0	0	0	0	0	0	3	4	9	0	2	0	1	0	0	0	1	0	0	1	0	1	k__Bacteria	p__Proteobacteria	c__Alphaproteobacteria	o__Sneathiellales	f__Sneathiellaceae	g__Taonella	s__unclassified_g__Taonella
OTU15044	0	0	0	0	0	1	1	3	1	0	0	1	0	0	1	0	6	4	1	1	0	0	1	0	0	1	0	0	0	0	0	0	0	0	k__Bacteria	p__Patescibacteria	c__WWE3	o__norank_c__WWE3	f__norank_o__norank_c__WWE3	g__norank_f__norank_o__norank_c__WWE3	s__uncultured_anaerobic_bacterium_g__norank_f__norank_o__norank_c__WWE3
OTU18012	0	0	0	0	0	0	0	0	0	0	0	0	0	0	0	0	0	0	1	2	2	1	1	8	4	0	0	0	2	0	1	0	0	0	k__Bacteria	p__Proteobacteria	c__Deltaproteobacteria	o__Oligoflexales	f__0319-6G20	g__norank_f__0319-6G20	s__bacterium_enrichment_culture_clone_B1262011
OTU11387	2	1	1	0	0	2	1	3	2	0	0	0	0	1	1	0	2	0	1	0	0	0	0	4	1	0	0	0	0	0	0	0	0	0	k__Bacteria	p__Patescibacteria	c__Parcubacteria	o__Candidatus_Kaiserbacteria	f__norank_o__Candidatus_Kaiserbacteria	g__norank_f__norank_o__Candidatus_Kaiserbacteria	s__unclassified_g__norank_f__norank_o__Candidatus_Kaiserbacteria
OTU3223	1	3	4	0	0	0	1	1	0	1	0	1	0	0	0	0	0	0	2	0	0	0	0	0	0	1	0	1	3	2	1	0	0	0	k__Bacteria	p__Fusobacteria	c__Fusobacteriia	o__Fusobacteriales	f__Leptotrichiaceae	g__Hypnocyclicus	s__uncultured_bacterium_g__Hypnocyclicus
OTU17312	0	0	0	0	0	0	0	0	1	0	0	0	0	0	0	0	0	0	1	0	1	2	7	1	0	3	0	0	6	0	0	0	0	0	k__Bacteria	p__Bacteroidetes	c__Bacteroidia	o__Chitinophagales	f__Saprospiraceae	g__norank_f__Saprospiraceae	s__uncultured_bacterium_g__norank_f__Saprospiraceae
OTU12821	0	2	1	3	2	2	2	0	0	0	3	3	0	3	1	0	0	0	0	0	0	0	0	0	0	0	0	0	0	0	0	0	0	0	k__Bacteria	p__Cyanobacteria	c__Oxyphotobacteria	o__Chloroplast	f__norank_o__Chloroplast	g__norank_f__norank_o__Chloroplast	s__unclassified_g__norank_f__norank_o__Chloroplast
OTU10306	6	4	2	0	0	0	4	2	1	0	1	0	1	0	0	0	0	0	0	0	0	0	0	0	0	0	0	0	0	1	0	0	0	0	k__Bacteria	p__Patescibacteria	c__Parcubacteria	o__Candidatus_Kaiserbacteria	f__norank_o__Candidatus_Kaiserbacteria	g__norank_f__norank_o__Candidatus_Kaiserbacteria	s__unclassified_g__norank_f__norank_o__Candidatus_Kaiserbacteria
OTU17208	1	1	3	0	0	0	0	0	0	0	0	2	4	5	4	1	0	0	0	0	0	0	0	0	0	0	0	0	0	1	0	0	0	0	k__Bacteria	p__Verrucomicrobia	c__Verrucomicrobiae	o__Pedosphaerales	f__Pedosphaeraceae	g__norank_f__Pedosphaeraceae	s__unclassified_g__norank_f__Pedosphaeraceae
OTU11983	3	2	3	0	0	0	7	1	2	1	0	0	0	0	0	0	0	0	0	0	0	0	1	0	0	0	1	0	0	0	0	0	1	0	k__Bacteria	p__Proteobacteria	c__Alphaproteobacteria	o__Rhodobacterales	f__Rhodobacteraceae	g__unclassified_f__Rhodobacteraceae	s__unclassified_f__Rhodobacteraceae
OTU6365	0	0	0	0	0	0	1	0	0	0	0	0	0	0	0	0	0	0	0	0	6	1	1	1	0	0	4	0	1	5	1	1	0	0	k__Bacteria	p__Cyanobacteria	c__Oxyphotobacteria	o__Phormidesmiales	f__Nodosilineaceae	g__Nodosilinea_PCC-7104	s__unclassified_g__Nodosilinea_PCC-7104
OTU15637	0	0	0	0	0	0	1	9	0	1	0	0	0	0	0	0	6	2	0	0	0	0	0	0	0	0	1	0	0	0	0	1	1	0	k__Bacteria	p__Patescibacteria	c__Gracilibacteria	o__Absconditabacteriales_SR1	f__norank_o__Absconditabacteriales_SR1	g__norank_f__norank_o__Absconditabacteriales_SR1	s__uncultured_candidate_division_SR1_bacterium
OTU4581	0	0	0	0	0	1	0	0	0	4	5	3	0	1	1	3	1	0	0	0	1	0	2	0	0	0	0	0	0	0	0	0	0	0	k__Bacteria	p__Cyanobacteria	c__Oxyphotobacteria	o__Chloroplast	f__norank_o__Chloroplast	g__norank_f__norank_o__Chloroplast	s__Chlamydomonas_reinhardtii
OTU9709	0	0	0	0	0	0	3	6	5	0	1	2	2	1	0	1	0	0	0	0	0	0	0	0	0	0	0	0	0	0	1	0	0	0	k__Bacteria	p__Bacteroidetes	c__Bacteroidia	o__Chitinophagales	f__norank_o__Chitinophagales	g__norank_f__norank_o__Chitinophagales	s__uncultured_bacterium_g__norank_f__norank_o__Chitinophagales
OTU10347	0	0	0	2	1	1	3	1	2	0	0	0	0	0	0	3	1	0	0	1	0	1	2	0	0	1	0	0	1	1	0	1	0	0	k__Bacteria	p__Proteobacteria	c__Gammaproteobacteria	o__Betaproteobacteriales	f__unclassified_o__Betaproteobacteriales	g__unclassified_o__Betaproteobacteriales	s__unclassified_o__Betaproteobacteriales
OTU6497	0	0	0	1	0	0	1	1	4	0	3	0	1	1	0	2	1	3	0	0	0	0	2	0	0	0	0	0	0	1	1	0	0	0	k__Bacteria	p__Bacteroidetes	c__Bacteroidia	o__Sphingobacteriales	f__Lentimicrobiaceae	g__norank_f__Lentimicrobiaceae	s__unclassified_g__norank_f__Lentimicrobiaceae
OTU6621	0	1	1	0	0	0	5	1	5	0	0	0	0	0	0	0	0	0	1	1	1	0	1	0	1	0	2	0	0	0	0	1	0	1	k__Bacteria	p__Bacteroidetes	c__Bacteroidia	o__Cytophagales	f__Microscillaceae	g__norank_f__Microscillaceae	s__unclassified_g__norank_f__Microscillaceae
OTU17313	0	0	0	0	0	0	0	6	7	0	0	0	0	0	0	1	0	0	0	0	0	0	1	0	0	0	0	0	3	0	1	1	1	1	k__Bacteria	p__Bacteroidetes	c__Bacteroidia	o__Chitinophagales	f__Saprospiraceae	g__norank_f__Saprospiraceae	s__unclassified_g__norank_f__Saprospiraceae
OTU14859	1	0	0	0	0	0	0	0	0	0	1	0	1	0	0	1	1	0	0	0	0	0	0	0	0	8	0	3	1	0	2	0	2	0	k__Bacteria	p__Bacteroidetes	c__Bacteroidia	o__Flavobacteriales	f__Flavobacteriaceae	g__Flavobacterium	s__unclassified_g__Flavobacterium
OTU4939	0	0	0	0	0	0	0	0	0	0	4	2	2	3	3	3	0	0	0	0	1	0	0	0	0	0	0	0	2	1	0	0	0	0	k__Bacteria	p__Proteobacteria	c__Alphaproteobacteria	o__Micropepsales	f__Micropepsaceae	g__norank_f__Micropepsaceae	s__metagenome_g__norank_f__Micropepsaceae
OTU17490	0	0	0	0	0	0	3	1	1	0	0	0	0	0	0	1	0	0	0	0	0	0	6	3	2	1	0	0	1	0	0	0	1	1	k__Bacteria	p__Proteobacteria	c__Gammaproteobacteria	o__Betaproteobacteriales	f__Burkholderiaceae	g__Limnobacter	s__unclassified_g__Limnobacter
OTU9349	2	0	0	0	0	0	6	2	6	0	0	0	0	0	0	0	0	0	0	0	0	0	0	0	0	0	0	0	0	0	1	2	2	0	k__Bacteria	p__Proteobacteria	c__Alphaproteobacteria	o__Rhizobiales	f__unclassified_o__Rhizobiales	g__unclassified_o__Rhizobiales	s__unclassified_o__Rhizobiales
OTU9247	0	0	0	0	0	0	0	0	0	1	0	0	5	2	3	0	2	0	0	0	0	0	0	0	0	3	0	0	0	2	1	1	1	0	k__Bacteria	p__Bacteroidetes	c__Bacteroidia	o__Sphingobacteriales	f__Sphingobacteriaceae	g__Pedobacter	s__unclassified_g__Pedobacter
OTU19666	0	0	0	4	3	4	3	2	3	0	0	0	0	0	0	0	0	0	0	0	0	0	0	0	0	1	0	0	0	0	0	0	0	1	k__Bacteria	p__Proteobacteria	c__Deltaproteobacteria	o__Myxococcales	f__Polyangiaceae	g__Pajaroellobacter	s__unclassified_g__Pajaroellobacter
OTU12799	2	1	0	5	2	3	0	0	0	0	0	0	0	0	0	0	0	0	0	0	2	0	0	0	1	0	0	1	0	1	0	2	1	0	k__Bacteria	p__Verrucomicrobia	c__Verrucomicrobiae	o__Verrucomicrobiales	f__Verrucomicrobiaceae	g__Prosthecobacter	s__uncultured_bacterium_g__Prosthecobacter
OTU6141	0	0	0	0	0	0	1	0	0	0	0	0	0	0	0	0	0	0	0	0	0	0	0	0	0	0	0	0	0	2	2	7	6	3	k__Bacteria	p__Chlamydiae	c__Chlamydiae	o__Chlamydiales	f__Simkaniaceae	g__Candidatus_Rhabdochlamydia	s__unclassified_g__Candidatus_Rhabdochlamydia
OTU10	0	0	2	1	1	0	1	2	0	0	0	1	0	0	0	1	0	1	3	0	0	2	0	1	0	0	0	0	0	0	1	3	1	0	k__Bacteria	p__Actinobacteria	c__Actinobacteria	o__Corynebacteriales	f__Nocardiaceae	g__Rhodococcus	s__Rhodococcus_erythropolis
OTU10300	0	0	0	0	0	0	1	9	11	0	0	0	0	0	0	0	0	0	0	0	0	0	0	0	0	0	0	0	0	0	0	0	0	0	k__Bacteria	p__Bacteroidetes	c__Bacteroidia	o__Chitinophagales	f__Saprospiraceae	g__norank_f__Saprospiraceae	s__unclassified_g__norank_f__Saprospiraceae
OTU10329	3	0	1	0	0	0	7	2	8	0	0	0	0	0	0	0	0	0	0	0	0	0	0	0	0	0	0	0	0	0	0	0	0	0	k__Bacteria	p__Bacteroidetes	c__Bacteroidia	o__Cytophagales	f__Cytophagaceae	g__Cytophaga	s__uncultured_bacterium_g__Cytophaga
OTU489	0	0	1	0	0	0	3	1	6	0	0	0	0	0	0	0	0	1	0	0	0	0	2	1	1	0	0	0	0	3	1	0	1	0	k__Bacteria	p__Actinobacteria	c__Actinobacteria	o__norank_c__Actinobacteria	f__norank_o__norank_c__Actinobacteria	g__norank_f__norank_o__norank_c__Actinobacteria	s__unclassified_g__norank_f__norank_o__norank_c__Actinobacteria
OTU8121	2	0	0	0	0	0	0	2	2	0	0	0	0	0	0	0	0	1	0	0	0	0	0	0	0	0	0	0	0	0	0	4	7	3	k__Bacteria	p__Proteobacteria	c__Gammaproteobacteria	o__Betaproteobacteriales	f__Burkholderiaceae	g__unclassified_f__Burkholderiaceae	s__unclassified_f__Burkholderiaceae
OTU891	1	0	0	0	0	0	2	3	0	1	1	1	0	1	1	1	1	2	2	0	2	0	0	0	1	0	0	0	0	0	1	0	0	0	k__Bacteria	p__Bacteroidetes	c__Bacteroidia	o__Bacteroidales	f__Bacteroidetes_vadinHA17	g__norank_f__Bacteroidetes_vadinHA17	s__uncultured_bacterium_g__norank_f__Bacteroidetes_vadinHA17
OTU3488	3	7	3	1	0	0	0	0	0	0	0	0	0	0	0	1	3	0	1	0	0	0	0	0	0	0	0	0	0	1	0	1	0	0	k__Bacteria	p__Actinobacteria	c__Actinobacteria	o__Kineosporiales	f__Kineosporiaceae	g__Kineosporia	s__uncultured_bacterium_g__Kineosporia
OTU3907	1	1	1	1	0	1	0	0	1	0	0	0	0	0	0	0	5	1	0	0	0	0	0	0	0	2	3	0	1	3	0	0	0	0	k__Bacteria	p__Patescibacteria	c__Saccharimonadia	o__Saccharimonadales	f__norank_o__Saccharimonadales	g__norank_f__norank_o__Saccharimonadales	s__unclassified_g__norank_f__norank_o__Saccharimonadales
OTU6585	1	0	0	0	0	0	1	4	3	1	0	0	0	0	0	1	0	0	0	0	1	0	1	0	0	1	0	0	1	0	2	2	0	2	k__Bacteria	p__Nitrospirae	c__Thermodesulfovibrionia	o__norank_c__Thermodesulfovibrionia	f__norank_o__norank_c__Thermodesulfovibrionia	g__norank_f__norank_o__norank_c__Thermodesulfovibrionia	s__uncultured_Nitrospirae_bacterium_g__norank_f__norank_o__norank
OTU12896	0	0	0	5	7	3	2	0	3	0	0	0	0	0	0	0	0	0	0	0	0	0	0	0	0	0	0	0	0	0	1	0	0	0	k__Bacteria	p__Planctomycetes	c__OM190	o__norank_c__OM190	f__norank_o__norank_c__OM190	g__norank_f__norank_o__norank_c__OM190	s__uncultured_bacterium_g__norank_f__norank_o__norank_c__OM190
OTU20935	0	0	0	0	0	0	0	0	0	0	0	0	0	0	0	0	0	0	2	0	6	7	2	2	2	0	0	0	0	0	0	0	0	0	k__Bacteria	p__Cyanobacteria	c__Oxyphotobacteria	o__Chloroplast	f__norank_o__Chloroplast	g__norank_f__norank_o__Chloroplast	s__unclassified_g__norank_f__norank_o__Chloroplast
OTU10038	0	0	0	0	0	0	4	2	2	0	0	0	0	0	0	0	0	0	0	0	0	0	1	0	1	1	1	1	0	1	2	2	2	1	k__Bacteria	p__Margulisbacteria	c__norank_p__Margulisbacteria	o__norank_c__norank_p__Margulisbacteria	f__norank_o__norank_c__norank_p__Margulisbacteria	g__norank_f__norank_o__norank_c__norank_p__Margulisbacteria	s__unclassified_g__norank_f__norank_o__norank_c__norank_p__Margulisbacteria
OTU5559	3	1	0	0	0	0	4	0	0	0	0	0	0	0	2	3	0	0	0	1	2	0	0	1	0	0	0	1	1	2	0	0	0	0	k__Bacteria	p__Actinobacteria	c__Actinobacteria	o__Microtrichales	f__Ilumatobacteraceae	g__CL500-29_marine_group	s__metagenome_g__CL500-29_marine_group
OTU8303	0	0	1	0	0	0	0	1	0	0	0	0	0	0	0	1	0	0	0	0	1	0	0	1	0	0	0	0	0	0	0	4	6	6	k__Bacteria	p__Proteobacteria	c__Gammaproteobacteria	o__Betaproteobacteriales	f__Chromobacteriaceae	g__Vogesella	s__unclassified_g__Vogesella
OTU4248	1	1	1	0	0	0	4	0	6	1	0	4	1	1	0	0	0	0	0	1	0	0	0	0	0	0	0	0	0	0	0	0	0	0	k__Bacteria	p__Bacteroidetes	c__Bacteroidia	o__Flavobacteriales	f__Flavobacteriaceae	g__Actibacter	s__unclassified_g__Actibacter
OTU12987	1	0	0	0	0	0	4	0	1	1	0	2	1	0	1	0	0	1	0	0	0	2	2	0	1	0	0	1	0	0	3	0	0	0	k__Bacteria	p__Chloroflexi	c__KD4-96	o__norank_c__KD4-96	f__norank_o__norank_c__KD4-96	g__norank_f__norank_o__norank_c__KD4-96	s__unclassified_g__norank_f__norank_o__norank_c__KD4-96
OTU12613	4	0	0	3	0	0	1	3	0	0	0	0	0	0	0	1	0	0	0	0	1	0	0	0	0	0	0	0	1	2	4	0	0	1	k__Bacteria	p__Firmicutes	c__Bacilli	o__Bacillales	f__Bacillaceae	g__Fictibacillus	s__uncultured_bacterium_g__Fictibacillus
OTU10895	8	4	7	0	0	1	0	0	0	0	0	0	0	0	0	0	0	0	0	0	0	0	0	0	0	0	0	0	0	0	0	1	0	0	k__Bacteria	p__Proteobacteria	c__Gammaproteobacteria	o__Betaproteobacteriales	f__Chromobacteriaceae	g__unclassified_f__Chromobacteriaceae	s__unclassified_f__Chromobacteriaceae
OTU18108	0	0	0	0	0	0	7	1	0	0	4	1	0	0	0	1	0	0	3	0	3	0	1	0	0	0	0	0	0	0	0	0	0	0	k__Bacteria	p__Bacteroidetes	c__Bacteroidia	o__Flavobacteriales	f__NS9_marine_group	g__norank_f__NS9_marine_group	s__unclassified_g__norank_f__NS9_marine_group
OTU13796	0	0	3	1	1	1	0	0	0	0	1	1	0	0	0	0	0	0	0	0	1	5	1	2	0	0	1	0	1	1	1	0	0	0	k__Bacteria	p__Cyanobacteria	c__Oxyphotobacteria	o__Chloroplast	f__norank_o__Chloroplast	g__norank_f__norank_o__Chloroplast	s__Epipyxis_sp._PR26KG
OTU345	3	1	0	0	0	0	4	2	2	0	0	0	0	0	0	1	0	0	0	0	1	0	1	2	0	0	0	0	0	1	1	0	0	2	k__Bacteria	p__Actinobacteria	c__Actinobacteria	o__Frankiales	f__Cryptosporangiaceae	g__Fodinicola	s__uncultured_bacterium_g__Fodinicola
OTU11174	2	0	2	0	0	0	0	5	0	2	1	2	1	0	1	0	1	0	2	0	1	0	0	0	0	0	0	0	0	0	0	0	0	1	k__Bacteria	p__Chloroflexi	c__Anaerolineae	o__SJA-15	f__norank_o__SJA-15	g__norank_f__norank_o__SJA-15	s__uncultured_bacterium_g__norank_f__norank_o__SJA-15
OTU2453	0	0	0	0	1	0	1	0	0	0	0	0	1	0	0	1	0	0	0	0	0	1	0	0	3	0	0	1	1	0	2	4	5	0	k__Bacteria	p__Acidobacteria	c__Subgroup_6	o__norank_c__Subgroup_6	f__norank_o__norank_c__Subgroup_6	g__norank_f__norank_o__norank_c__Subgroup_6	s__uncultured_Saccharibacillus_sp.
OTU1367	0	0	0	0	0	0	1	14	4	0	0	0	0	0	0	1	1	0	0	0	0	0	0	0	0	0	0	0	0	0	0	0	0	0	k__Bacteria	p__unclassified_k__norank_d__Bacteria	c__unclassified_k__norank_d__Bacteria	o__unclassified_k__norank_d__Bacteria	f__unclassified_k__norank_d__Bacteria	g__unclassified_k__norank_d__Bacteria	s__unclassified_k__norank_d__Bacteria
OTU9415	0	0	1	0	0	0	0	0	0	0	0	0	0	3	2	0	0	0	2	4	3	0	0	0	2	0	0	0	0	1	0	1	0	2	k__Bacteria	p__Proteobacteria	c__Deltaproteobacteria	o__Oligoflexales	f__0319-6G20	g__norank_f__0319-6G20	s__unclassified_g__norank_f__0319-6G20
OTU9951	0	1	2	0	0	0	9	1	6	1	0	0	0	0	1	0	0	0	0	0	0	0	0	0	0	0	0	0	0	0	0	0	0	0	k__Bacteria	p__Bacteroidetes	c__Bacteroidia	o__Chitinophagales	f__Saprospiraceae	g__norank_f__Saprospiraceae	s__unclassified_g__norank_f__Saprospiraceae
OTU9330	5	2	2	0	0	0	1	0	0	0	0	1	0	0	0	0	0	0	0	0	0	0	0	0	1	1	0	0	1	1	1	1	3	1	k__Bacteria	p__Proteobacteria	c__Alphaproteobacteria	o__Acetobacterales	f__Acetobacteraceae	g__unclassified_f__Acetobacteraceae	s__unclassified_f__Acetobacteraceae
OTU17361	0	0	0	0	1	0	0	0	0	0	1	0	0	1	1	1	0	0	0	1	1	1	1	4	3	0	1	0	0	1	1	1	0	1	k__Bacteria	p__Proteobacteria	c__Deltaproteobacteria	o__Oligoflexales	f__0319-6G20	g__norank_f__0319-6G20	s__unclassified_g__norank_f__0319-6G20
OTU15676	1	0	1	0	0	0	0	1	3	0	0	0	2	3	0	0	1	2	0	0	0	0	0	0	0	1	1	0	2	1	0	1	0	1	k__Bacteria	p__Bacteroidetes	c__Bacteroidia	o__unclassified_c__Bacteroidia	f__unclassified_c__Bacteroidia	g__unclassified_c__Bacteroidia	s__unclassified_c__Bacteroidia
OTU10049	0	0	0	0	0	0	0	6	4	0	0	0	1	0	0	0	4	1	1	0	0	0	0	0	1	1	0	0	1	0	0	0	1	0	k__Bacteria	p__Patescibacteria	c__Parcubacteria	o__Candidatus_Moranbacteria	f__norank_o__Candidatus_Moranbacteria	g__norank_f__norank_o__Candidatus_Moranbacteria	s__uncultured_bacterium_g__norank_f__norank_o__Candidatus_Moranbacteria
OTU10351	1	0	0	0	0	0	1	1	2	0	0	0	0	0	0	1	0	0	2	0	1	0	1	2	0	0	0	0	2	1	2	1	1	2	k__Bacteria	p__Proteobacteria	c__Gammaproteobacteria	o__Betaproteobacteriales	f__Rhodocyclaceae	g__Azoarcus	s__uncultured_bacterium_g__Azoarcus
OTU6288	0	0	0	0	0	0	1	0	0	0	0	1	0	0	1	0	0	0	0	0	0	0	0	0	1	5	3	0	3	3	2	0	1	0	k__Bacteria	p__Cyanobacteria	c__Oxyphotobacteria	o__unclassified_c__Oxyphotobacteria	f__unclassified_c__Oxyphotobacteria	g__unclassified_c__Oxyphotobacteria	s__unclassified_c__Oxyphotobacteria
OTU18216	0	0	0	0	0	0	0	0	0	0	0	0	0	0	0	0	0	0	3	6	5	0	2	4	1	0	0	0	0	0	0	0	0	0	k__Bacteria	p__Proteobacteria	c__Deltaproteobacteria	o__Oligoflexales	f__Oligoflexaceae	g__unclassified_f__Oligoflexaceae	s__unclassified_f__Oligoflexaceae
OTU11382	3	0	4	0	0	0	2	6	6	0	0	0	0	0	0	0	0	0	0	0	0	0	0	0	0	0	0	0	0	0	0	0	0	0	k__Bacteria	p__Gemmatimonadetes	c__Gemmatimonadetes	o__Gemmatimonadales	f__Gemmatimonadaceae	g__Gemmatimonas	s__uncultured_bacterium_g__Gemmatimonas
OTU8199	0	0	0	0	0	0	3	0	0	0	0	1	0	0	1	3	0	0	3	0	2	0	0	1	2	0	0	0	1	1	2	1	0	0	k__Bacteria	p__Proteobacteria	c__Gammaproteobacteria	o__PLTA13	f__norank_o__PLTA13	g__norank_f__norank_o__PLTA13	s__uncultured_bacterium_g__norank_f__norank_o__PLTA13
OTU20985	0	0	0	0	0	0	2	3	3	0	0	0	0	0	0	0	0	0	0	1	2	2	1	2	0	2	0	1	0	1	1	0	0	0	k__Bacteria	p__Proteobacteria	c__Gammaproteobacteria	o__Betaproteobacteriales	f__Rhodocyclaceae	g__norank_f__Rhodocyclaceae	s__metagenome_g__norank_f__Rhodocyclaceae
OTU16696	1	1	3	0	0	2	1	0	5	0	0	0	0	0	0	0	0	0	1	0	1	0	0	4	1	0	0	0	0	0	0	0	0	0	k__Bacteria	p__Patescibacteria	c__Parcubacteria	o__Candidatus_Kaiserbacteria	f__norank_o__Candidatus_Kaiserbacteria	g__norank_f__norank_o__Candidatus_Kaiserbacteria	s__uncultured_bacterium_g__norank_f__norank_o__Candidatus_Kaiserbacteria
OTU18277	1	2	1	1	5	3	0	2	0	0	0	0	0	0	0	0	0	0	2	2	0	1	0	0	0	0	0	0	0	0	0	0	0	0	k__Bacteria	p__Proteobacteria	c__Alphaproteobacteria	o__norank_c__Alphaproteobacteria	f__norank_o__norank_c__Alphaproteobacteria	g__norank_f__norank_o__norank_c__Alphaproteobacteria	s__unclassified_g__norank_f__norank_o__norank_c__Alphaproteobacteria
OTU4968	6	0	6	0	0	0	0	0	0	1	0	3	2	0	2	0	0	0	0	0	0	0	0	0	0	0	0	0	0	0	0	0	0	0	k__Bacteria	p__Bacteroidetes	c__Bacteroidia	o__Sphingobacteriales	f__AKYH767	g__norank_f__AKYH767	s__uncultured_Sphingobacteriales_bacterium_g__norank_f__AKYH767
OTU12808	2	5	1	6	4	2	0	0	0	0	0	0	0	0	0	0	0	0	0	0	0	0	0	0	0	0	0	0	0	0	0	0	0	0	k__Bacteria	p__Proteobacteria	c__Alphaproteobacteria	o__unclassified_c__Alphaproteobacteria	f__unclassified_c__Alphaproteobacteria	g__unclassified_c__Alphaproteobacteria	s__unclassified_c__Alphaproteobacteria
OTU10348	0	0	0	0	0	0	1	10	2	0	0	0	0	0	0	0	0	0	0	0	0	0	0	0	0	1	0	0	2	4	0	0	0	0	k__Bacteria	p__Verrucomicrobia	c__Verrucomicrobiae	o__Verrucomicrobiales	f__Rubritaleaceae	g__Luteolibacter	s__unclassified_g__Luteolibacter
OTU79	1	0	0	0	0	0	2	4	3	2	0	1	0	0	1	1	2	0	0	0	0	0	0	0	0	0	0	0	0	0	1	0	1	1	k__Bacteria	p__Proteobacteria	c__Gammaproteobacteria	o__Oceanospirillales	f__Halomonadaceae	g__Halomonas	s__uncultured_soil_bacterium_g__Halomonas
OTU9411	1	0	1	0	0	0	3	0	0	1	0	0	0	0	0	0	0	0	0	0	0	0	0	0	0	0	0	1	1	0	0	5	6	1	k__Bacteria	p__Proteobacteria	c__Alphaproteobacteria	o__Rhizobiales	f__Devosiaceae	g__norank_f__Devosiaceae	s__metagenome_g__norank_f__Devosiaceae
OTU3258	0	0	0	0	0	0	0	8	1	0	0	0	1	0	0	0	0	0	0	0	0	0	0	1	0	5	0	0	0	1	0	3	0	0	k__Bacteria	p__Patescibacteria	c__WS6_Dojkabacteria	o__norank_c__WS6_Dojkabacteria	f__norank_o__norank_c__WS6_Dojkabacteria	g__norank_f__norank_o__norank_c__WS6_Dojkabacteria	s__unclassified_g__norank_f__norank_o__norank_c__WS6_Dojkabacteria
OTU6284	0	0	1	0	0	0	0	0	0	3	3	3	1	0	0	0	0	0	0	0	0	0	0	0	0	0	1	0	1	1	1	2	3	0	k__Bacteria	p__Proteobacteria	c__Gammaproteobacteria	o__Methylococcales	f__Methylococcaceae	g__norank_f__Methylococcaceae	s__uncultured_Methylocaldum_sp._g__norank
OTU10240	0	0	0	0	1	1	8	8	2	0	0	0	0	0	0	0	0	0	0	0	0	0	0	0	0	0	0	0	0	0	0	0	0	0	k__Bacteria	p__Cyanobacteria	c__Oxyphotobacteria	o__Nostocales	f__Microcystaceae	g__Synechocystis_PCC-6803	s__uncultured_bacterium_g__Synechocystis_PCC-6803
OTU11358	4	4	0	0	0	3	5	0	3	0	0	0	0	0	0	0	0	0	0	0	0	0	0	0	0	0	0	0	0	0	1	0	0	0	k__Bacteria	p__Patescibacteria	c__Parcubacteria	o__Candidatus_Kaiserbacteria	f__norank_o__Candidatus_Kaiserbacteria	g__norank_f__norank_o__Candidatus_Kaiserbacteria	s__metagenome_g__norank_f__norank_o__Candidatus_Kaiserbacteria
OTU9209	0	0	0	0	0	0	0	0	1	0	0	0	0	0	0	0	0	0	0	0	0	0	0	0	0	0	0	0	0	0	0	9	9	1	k__Bacteria	p__Bacteroidetes	c__Bacteroidia	o__Chitinophagales	f__Saprospiraceae	g__unclassified_f__Saprospiraceae	s__unclassified_f__Saprospiraceae
OTU10174	0	0	0	0	0	0	4	8	8	0	0	0	0	0	0	0	0	0	0	0	0	0	0	0	0	0	0	0	0	0	0	0	0	0	k__Bacteria	p__Cyanobacteria	c__Oxyphotobacteria	o__Synechococcales	f__Synechococcales_Incertae_Sedis	g__Schizothrix_LEGE_07164	s__uncultured_bacterium_g__Schizothrix_LEGE_07164
OTU10257	1	0	0	0	0	0	0	2	1	1	3	1	1	0	0	0	0	0	0	0	0	0	2	2	2	0	2	1	1	0	0	0	0	0	k__Bacteria	p__Cyanobacteria	c__Sericytochromatia	o__norank_c__Sericytochromatia	f__norank_o__norank_c__Sericytochromatia	g__norank_f__norank_o__norank_c__Sericytochromatia	s__uncultured_bacterium_g__norank_f__norank_o__norank_c__Sericytochromatia
OTU18525	0	0	0	0	0	0	0	0	0	1	0	0	0	0	0	0	0	0	0	0	0	0	0	0	18	0	0	0	0	0	1	0	0	0	k__Bacteria	p__Proteobacteria	c__Gammaproteobacteria	o__Enterobacteriales	f__Enterobacteriaceae	g__Escherichia-Shigella	s__Escherichia_coli_g__Escherichia-Shigella
OTU18119	0	0	0	0	0	3	0	0	0	0	0	0	0	0	0	0	0	0	2	1	0	0	1	0	1	1	2	1	0	2	3	0	3	0	k__Bacteria	p__Proteobacteria	c__Deltaproteobacteria	o__Bdellovibrionales	f__Bdellovibrionaceae	g__Bdellovibrio	s__uncultured_bacterium_g__Bdellovibrio
OTU15165	0	0	0	0	0	0	0	0	0	2	1	4	1	1	0	5	3	2	0	0	0	0	0	0	0	0	0	0	0	0	0	0	1	0	k__Bacteria	p__Actinobacteria	c__Actinobacteria	o__PeM15	f__norank_o__PeM15	g__norank_f__norank_o__PeM15	s__metagenome_g__norank_f__norank_o__PeM15
OTU18023	0	0	0	0	0	0	3	2	6	0	0	0	0	0	0	0	0	0	1	0	1	0	0	0	0	0	0	0	2	0	3	1	1	0	k__Bacteria	p__Proteobacteria	c__Alphaproteobacteria	o__Rhizobiales	f__A0839	g__norank_f__A0839	s__uncultured_bacterium_g__norank_f__A0839
OTU11424	2	0	5	0	0	0	0	0	0	0	1	7	0	1	0	0	0	0	1	0	0	0	0	0	1	0	0	0	1	0	1	0	0	0	k__Bacteria	p__Proteobacteria	c__Gammaproteobacteria	o__Betaproteobacteriales	f__Hydrogenophilaceae	g__norank_f__Hydrogenophilaceae	s__unclassified_g__norank_f__Hydrogenophilaceae
OTU8383	0	1	0	0	0	0	0	0	0	0	1	0	0	1	1	2	0	0	0	0	0	0	0	3	0	0	0	0	3	1	1	3	2	1	k__Bacteria	p__Proteobacteria	c__Gammaproteobacteria	o__Betaproteobacteriales	f__TRA3-20	g__norank_f__TRA3-20	s__uncultured_beta_proteobacterium_g__norank_f__TRA3-20
OTU17550	0	0	0	0	0	0	2	0	0	0	0	0	0	0	1	0	0	0	1	1	0	0	2	7	5	0	0	0	1	0	0	0	0	0	k__Bacteria	p__Chlamydiae	c__Chlamydiae	o__Chlamydiales	f__Simkaniaceae	g__norank_f__Simkaniaceae	s__unclassified_g__norank_f__Simkaniaceae
OTU10302	0	0	0	0	0	0	2	11	4	0	0	0	0	0	0	0	0	0	0	1	0	0	0	0	0	0	0	0	2	0	0	0	0	0	k__Bacteria	p__Bacteroidetes	c__Bacteroidia	o__Sphingobacteriales	f__KD3-93	g__norank_f__KD3-93	s__unclassified_g__norank_f__KD3-93
OTU8903	0	0	0	0	0	0	0	7	2	0	0	0	0	0	0	0	3	3	1	0	0	0	0	0	0	0	0	0	0	0	0	2	0	2	k__Bacteria	p__Firmicutes	c__Clostridia	o__Clostridiales	f__Family_XII_o__Clostridiales	g__Fusibacter	s__uncultured_bacterium_g__Fusibacter
OTU20933	0	0	0	0	0	0	1	1	0	0	0	0	0	0	0	0	0	0	0	0	0	0	0	0	0	8	1	0	1	3	3	1	0	1	k__Bacteria	p__Cyanobacteria	c__Oxyphotobacteria	o__Pseudanabaenales	f__Pseudanabaenaceae	g__Pseudanabaena_PCC-7429	s__Pseudanabaena_limnetica_CHAB792
OTU10341	0	0	0	0	0	0	5	1	1	0	0	0	0	0	0	0	0	0	0	0	0	0	0	3	1	0	1	1	3	1	2	1	0	0	k__Bacteria	p__Bacteroidetes	c__Bacteroidia	o__Chitinophagales	f__37-13	g__norank_f__37-13	s__unclassified_g__norank_f__37-13
OTU3868	2	1	0	1	2	5	4	1	3	0	0	0	0	0	0	0	0	0	0	1	0	0	0	0	0	0	0	0	0	0	0	0	0	0	k__Bacteria	p__Proteobacteria	c__Deltaproteobacteria	o__Bdellovibrionales	f__Bdellovibrionaceae	g__Bdellovibrio	s__uncultured_bacterium_g__Bdellovibrio
OTU6304	0	0	0	0	0	0	0	0	0	0	0	0	0	0	0	0	0	0	1	2	5	5	0	1	0	3	1	0	0	1	1	0	0	0	k__Bacteria	p__Firmicutes	c__Clostridia	o__Clostridiales	f__Ruminococcaceae	g__unclassified_f__Ruminococcaceae	s__unclassified_f__Ruminococcaceae
OTU9176	0	0	0	0	0	0	0	0	0	0	0	0	0	0	0	0	0	0	0	0	0	0	0	0	0	0	1	0	0	0	2	4	7	6	k__Bacteria	p__Bacteroidetes	c__Bacteroidia	o__Flavobacteriales	f__Flavobacteriaceae	g__Flavobacterium	s__Flavobacterium_ummariense
OTU9909	0	1	2	0	0	0	1	0	2	0	0	0	1	0	1	0	0	0	0	0	0	0	0	0	0	1	1	0	4	1	1	2	1	1	k__Bacteria	p__Proteobacteria	c__Gammaproteobacteria	o__Betaproteobacteriales	f__Chitinibacteraceae	g__Chitinibacter	s__unclassified_g__Chitinibacter
OTU8290	0	1	1	0	0	1	2	0	1	0	1	3	0	0	0	0	0	0	2	1	1	0	0	1	1	0	0	0	0	1	1	0	0	2	k__Bacteria	p__Proteobacteria	c__Gammaproteobacteria	o__Betaproteobacteriales	f__SC-I-84	g__norank_f__SC-I-84	s__unclassified_g__norank_f__SC-I-84
OTU9070	0	0	1	0	0	0	3	0	0	2	1	0	0	0	1	1	0	0	0	0	0	0	1	1	0	0	1	1	1	0	3	2	0	1	k__Bacteria	p__Acidobacteria	c__Subgroup_6	o__norank_c__Subgroup_6	f__norank_o__norank_c__Subgroup_6	g__norank_f__norank_o__norank_c__Subgroup_6	s__unclassified_g__norank_f__norank_o__norank_c__Subgroup_6
OTU10117	0	0	0	0	0	0	1	12	4	0	0	0	0	0	0	0	1	2	0	0	0	0	0	0	0	0	0	0	0	0	0	0	0	0	k__Bacteria	p__Bacteroidetes	c__Bacteroidia	o__Sphingobacteriales	f__env.OPS_17	g__norank_f__env.OPS_17	s__unclassified_g__norank_f__env.OPS_17
OTU7102	0	0	1	0	0	0	0	0	1	0	1	0	0	0	0	1	0	1	1	0	0	0	0	1	1	0	1	1	2	0	3	2	1	2	k__Bacteria	p__Bacteroidetes	c__Ignavibacteria	o__Kryptoniales	f__BSV26	g__norank_f__BSV26	s__denitrifying_bacterium_enrichment_culture_clone_NOB_2_A7
OTU13728	0	4	0	0	0	0	2	1	0	1	0	0	0	0	0	4	0	0	0	0	0	0	0	0	0	3	0	0	1	0	1	0	1	1	k__Bacteria	p__Proteobacteria	c__Gammaproteobacteria	o__Betaproteobacteriales	f__Burkholderiaceae	g__Roseateles	s__unclassified_g__Roseateles
OTU14893	0	0	0	0	0	0	0	0	0	3	7	7	0	1	0	0	0	0	0	0	0	0	1	0	0	0	0	0	0	0	0	0	0	0	k__Bacteria	p__Cyanobacteria	c__Oxyphotobacteria	o__Chloroplast	f__norank_o__Chloroplast	g__norank_f__norank_o__Chloroplast	s__unclassified_g__norank_f__norank_o__Chloroplast
OTU15223	0	1	0	0	0	0	0	1	0	3	0	1	0	1	0	1	2	7	0	1	0	0	0	0	0	0	0	0	0	0	0	1	0	0	k__Bacteria	p__Bacteroidetes	c__Bacteroidia	o__Sphingobacteriales	f__Lentimicrobiaceae	g__norank_f__Lentimicrobiaceae	s__uncultured_Sphingobacteriales_bacterium_g__norank_f__Lentimicrobiaceae
OTU10021	0	0	0	0	0	0	0	11	3	0	0	0	0	0	0	0	0	4	1	0	0	0	0	0	0	0	0	0	0	0	0	0	0	0	k__Bacteria	p__Patescibacteria	c__Parcubacteria	o__Candidatus_Jorgensenbacteria	f__norank_o__Candidatus_Jorgensenbacteria	g__norank_f__norank_o__Candidatus_Jorgensenbacteria	s__Candidatus_Adlerbacteria_bacterium_GW2011_GWC1_50_9
OTU13772	2	1	1	0	0	0	0	1	0	0	1	3	1	0	1	3	1	1	0	0	0	0	0	2	0	0	0	0	0	0	0	0	1	0	k__Bacteria	p__Proteobacteria	c__Deltaproteobacteria	o__Myxococcales	f__Phaselicystidaceae	g__Phaselicystis	s__uncultured_bacterium_g__Phaselicystis
OTU1292	0	1	2	0	0	0	0	0	0	0	0	0	0	0	0	0	0	0	2	0	0	0	0	0	0	0	0	0	0	0	3	6	3	2	k__Bacteria	p__Proteobacteria	c__Gammaproteobacteria	o__Pseudomonadales	f__Pseudomonadaceae	g__Pseudomonas	s__unclassified_g__Pseudomonas
OTU4928	2	0	1	0	0	0	0	0	1	0	0	0	0	0	0	0	0	0	0	0	0	0	0	0	0	0	0	0	0	0	2	5	3	5	k__Bacteria	p__Proteobacteria	c__Gammaproteobacteria	o__Betaproteobacteriales	f__Burkholderiaceae	g__unclassified_f__Burkholderiaceae	s__unclassified_f__Burkholderiaceae
OTU19924	2	0	0	0	0	0	2	0	0	0	0	0	0	1	0	2	1	1	4	1	0	1	1	1	0	0	1	0	1	0	0	0	0	0	k__Bacteria	p__Gemmatimonadetes	c__Gemmatimonadetes	o__Gemmatimonadales	f__Gemmatimonadaceae	g__norank_f__Gemmatimonadaceae	s__denitrifying_bacterium_enrichment_culture_clone_NOB_2_F8
OTU10005	1	0	0	0	1	0	2	12	3	0	0	0	0	0	0	0	0	0	0	0	0	0	0	0	0	0	0	0	0	0	0	0	0	0	k__Bacteria	p__Proteobacteria	c__unclassified_p__Proteobacteria	o__unclassified_p__Proteobacteria	f__unclassified_p__Proteobacteria	g__unclassified_p__Proteobacteria	s__unclassified_p__Proteobacteria
OTU4913	0	0	0	4	5	2	2	0	0	0	0	0	0	0	0	0	0	0	0	0	0	0	0	0	0	0	1	1	1	1	1	0	1	0	k__Bacteria	p__Proteobacteria	c__Alphaproteobacteria	o__Rickettsiales	f__AB1	g__norank_f__AB1	s__uncultured_bacterium_g__norank_f__AB1
OTU10317	0	0	0	0	0	0	0	2	2	0	0	0	0	0	0	0	2	13	0	0	0	0	0	0	0	0	0	0	0	0	0	0	0	0	k__Bacteria	p__Fibrobacteres	c__Fibrobacteria	o__Fibrobacterales	f__Fibrobacteraceae	g__Fibrobacter	s__unclassified_g__Fibrobacter
OTU18125	0	0	0	0	0	0	0	0	0	0	0	0	0	0	1	0	0	0	7	3	2	2	2	1	0	0	0	0	0	0	0	0	0	1	k__Bacteria	p__Proteobacteria	c__Deltaproteobacteria	o__Bdellovibrionales	f__Bdellovibrionaceae	g__OM27_clade	s__uncultured_bacterium_g__OM27_clade
OTU17473	2	0	0	0	0	0	1	0	0	0	0	0	0	0	0	0	0	0	3	2	1	0	2	4	0	0	0	0	4	0	0	0	0	0	k__Bacteria	p__Proteobacteria	c__Alphaproteobacteria	o__norank_c__Alphaproteobacteria	f__norank_o__norank_c__Alphaproteobacteria	g__norank_f__norank_o__norank_c__Alphaproteobacteria	s__Alphaproteobacteria_bacterium_g__norank
OTU15428	1	0	3	0	0	0	3	1	2	0	0	3	0	0	0	0	1	0	1	0	0	1	0	2	0	0	0	0	0	0	1	0	0	0	k__Bacteria	p__Patescibacteria	c__Parcubacteria	o__Candidatus_Kaiserbacteria	f__norank_o__Candidatus_Kaiserbacteria	g__norank_f__norank_o__Candidatus_Kaiserbacteria	s__unclassified_g__norank_f__norank_o__Candidatus_Kaiserbacteria
OTU15188	0	0	0	0	0	0	0	0	0	0	0	0	0	0	0	0	0	0	2	0	0	1	0	0	0	0	0	0	0	0	0	6	8	2	k__Bacteria	p__Bacteroidetes	c__Bacteroidia	o__Bacteroidales	f__Rikenellaceae	g__Acetobacteroides	s__uncultured_bacterium_g__Acetobacteroides
OTU13749	0	0	0	0	0	1	0	0	0	0	8	3	0	0	1	1	0	0	0	0	0	0	1	0	0	0	1	1	0	0	1	1	0	0	k__Bacteria	p__Tenericutes	c__Mollicutes	o__unclassified_c__Mollicutes	f__unclassified_c__Mollicutes	g__unclassified_c__Mollicutes	s__unclassified_c__Mollicutes
OTU20513	0	0	1	0	0	0	9	1	4	0	0	0	0	0	0	1	0	0	0	0	0	0	0	0	0	0	0	1	1	0	0	0	1	0	k__Bacteria	p__Bacteroidetes	c__Bacteroidia	o__Chitinophagales	f__Saprospiraceae	g__norank_f__Saprospiraceae	s__unclassified_g__norank_f__Saprospiraceae
OTU17200	9	1	6	0	0	0	1	1	1	0	0	0	0	0	0	0	0	0	0	0	0	0	0	0	0	0	0	0	0	0	0	0	0	0	k__Bacteria	p__Proteobacteria	c__Alphaproteobacteria	o__Rhodospirillales	f__norank_o__Rhodospirillales	g__norank_f__norank_o__Rhodospirillales	s__metagenome_g__norank_f__norank_o__Rhodospirillales
OTU19267	0	0	0	0	0	0	1	0	0	0	1	0	0	0	0	0	4	0	0	0	0	0	0	0	0	0	1	0	0	0	0	4	3	5	k__Bacteria	p__Actinobacteria	c__Actinobacteria	o__Micrococcales	f__Dermabacteraceae	g__Brachybacterium	s__Brachybacterium_paraconglomeratum
OTU378	0	0	0	0	0	0	0	0	0	2	3	1	0	1	2	0	1	0	0	0	0	0	0	0	2	0	2	0	3	1	0	1	0	0	k__Bacteria	p__Chloroflexi	c__Anaerolineae	o__Anaerolineales	f__Anaerolineaceae	g__RBG-16-58-14	s__uncultured_bacterium_g__RBG-16-58-14
OTU10239	2	0	3	0	0	0	6	1	1	0	0	0	0	0	0	0	0	0	0	0	0	0	0	0	0	0	0	0	1	0	0	1	1	3	k__Bacteria	p__Patescibacteria	c__Parcubacteria	o__Candidatus_Kaiserbacteria	f__norank_o__Candidatus_Kaiserbacteria	g__norank_f__norank_o__Candidatus_Kaiserbacteria	s__unclassified_g__norank_f__norank_o__Candidatus_Kaiserbacteria
OTU18153	3	2	5	1	0	1	1	0	0	1	1	0	0	0	0	1	0	0	0	0	0	0	0	0	0	0	0	1	0	0	1	1	0	0	k__Bacteria	p__Proteobacteria	c__Alphaproteobacteria	o__Rickettsiales	f__norank_o__Rickettsiales	g__norank_f__norank_o__Rickettsiales	s__unclassified_g__norank_f__norank_o__Rickettsiales
OTU8156	0	0	0	0	0	0	0	0	0	0	0	0	0	0	0	0	0	0	0	0	0	0	0	0	0	0	0	0	0	0	0	9	7	3	k__Bacteria	p__Proteobacteria	c__Gammaproteobacteria	o__Xanthomonadales	f__Rhodanobacteraceae	g__unclassified_f__Rhodanobacteraceae	s__unclassified_f__Rhodanobacteraceae
OTU15310	0	1	0	0	0	0	3	0	0	0	0	0	0	0	0	0	0	0	1	0	0	0	3	1	2	0	0	0	1	1	3	2	1	0	k__Bacteria	p__Nitrospinae	c__P9X2b3D02	o__norank_c__P9X2b3D02	f__norank_o__norank_c__P9X2b3D02	g__norank_f__norank_o__norank_c__P9X2b3D02	s__uncultured_prokaryote_g__norank_f__norank_o__norank_c__P9X2b3D02
OTU9441	0	0	0	1	1	0	0	0	1	0	0	0	1	0	0	0	1	0	0	1	0	0	0	0	0	0	3	1	2	1	1	2	2	1	k__Bacteria	p__unclassified_k__norank_d__Bacteria	c__unclassified_k__norank_d__Bacteria	o__unclassified_k__norank_d__Bacteria	f__unclassified_k__norank_d__Bacteria	g__unclassified_k__norank_d__Bacteria	s__unclassified_k__norank_d__Bacteria
OTU17315	0	0	0	0	0	0	0	1	1	0	0	0	0	0	0	0	0	0	2	0	2	0	4	5	3	0	0	0	0	0	0	0	1	0	k__Bacteria	p__Patescibacteria	c__Gracilibacteria	o__Candidatus_Peribacteria	f__norank_o__Candidatus_Peribacteria	g__norank_f__norank_o__Candidatus_Peribacteria	s__metagenome_g__norank_f__norank_o__Candidatus_Peribacteria
OTU9396	0	0	0	0	0	0	5	0	0	0	0	0	0	0	0	0	0	0	1	0	0	0	0	0	0	0	0	0	0	0	0	4	7	2	k__Bacteria	p__Bacteroidetes	c__Bacteroidia	o__Bacteroidales	f__Bacteroidaceae	g__Bacteroides	s__Bacteroides_luti
OTU7827	1	0	1	0	0	1	6	3	3	0	0	0	0	1	0	0	1	0	0	0	0	0	0	0	0	0	0	0	0	1	0	1	0	0	k__Bacteria	p__Proteobacteria	c__Deltaproteobacteria	o__Bdellovibrionales	f__Bdellovibrionaceae	g__Bdellovibrio	s__Bdellovibrionales_bacterium_RBG_16_40_8
OTU4892	0	2	0	0	0	0	5	3	0	0	0	0	0	0	0	0	0	0	0	2	2	0	0	0	0	0	0	0	0	1	0	1	2	1	k__Bacteria	p__Proteobacteria	c__Gammaproteobacteria	o__Betaproteobacteriales	f__Rhodocyclaceae	g__unclassified_f__Rhodocyclaceae	s__unclassified_f__Rhodocyclaceae
OTU8540	0	1	0	0	0	0	1	0	0	0	0	0	0	0	0	2	0	0	0	0	0	0	0	0	0	1	3	3	1	3	0	1	3	0	k__Bacteria	p__Actinobacteria	c__Actinobacteria	o__Microtrichales	f__Microtrichaceae	g__norank_f__Microtrichaceae	s__metagenome_g__norank_f__Microtrichaceae
OTU1272	0	0	0	0	0	0	4	5	3	1	0	0	0	0	0	1	0	0	0	0	0	0	0	0	0	0	0	0	1	0	2	1	1	0	k__Bacteria	p__Patescibacteria	c__Gracilibacteria	o__norank_c__Gracilibacteria	f__norank_o__norank_c__Gracilibacteria	g__norank_f__norank_o__norank_c__Gracilibacteria	s__metagenome_g__norank_f__norank_o__norank_c__Gracilibacteria
OTU15869	0	0	2	1	0	0	0	0	1	1	1	0	0	0	0	2	1	0	0	1	0	0	0	0	1	2	1	1	1	0	1	1	1	0	k__Bacteria	p__Bacteroidetes	c__Bacteroidia	o__Bacteroidales	f__Bacteroidetes_vadinHA17	g__norank_f__Bacteroidetes_vadinHA17	s__uncultured_soil_bacterium_g__norank_f__Bacteroidetes_vadinHA17
OTU10739	0	0	2	0	0	0	8	0	0	0	0	0	0	0	0	0	0	0	0	0	0	1	1	1	2	0	0	0	1	1	1	0	1	0	k__Bacteria	p__Proteobacteria	c__Gammaproteobacteria	o__Betaproteobacteriales	f__Nitrosomonadaceae	g__norank_f__Nitrosomonadaceae	s__uncultured_beta_proteobacterium_g__norank_f__Nitrosomonadaceae
OTU7356	0	0	0	0	0	0	1	2	2	0	0	0	0	0	0	1	4	4	0	0	1	1	0	0	0	1	0	0	1	0	0	0	0	1	k__Bacteria	p__Proteobacteria	c__Gammaproteobacteria	o__Betaproteobacteriales	f__Nitrosomonadaceae	g__MND1	s__unclassified_g__MND1
OTU7810	0	1	0	0	1	0	0	0	1	0	0	1	1	0	0	0	1	0	0	0	0	0	0	0	0	3	2	2	2	0	0	1	3	0	k__Bacteria	p__Firmicutes	c__Bacilli	o__Lactobacillales	f__Aerococcaceae	g__Aerococcus	s__unclassified_g__Aerococcus
OTU6733	1	0	2	0	0	0	3	1	3	0	0	1	0	1	0	1	0	0	2	0	1	0	0	0	0	0	0	0	2	0	1	0	0	0	k__Bacteria	p__Bacteroidetes	c__Bacteroidia	o__Cytophagales	f__Microscillaceae	g__norank_f__Microscillaceae	s__uncultured_Flexibacter_sp._g__norank
OTU6879	1	4	1	0	0	0	2	1	0	0	0	0	0	0	0	0	0	0	0	0	0	0	0	0	0	0	0	0	1	3	0	4	1	1	k__Bacteria	p__Proteobacteria	c__Alphaproteobacteria	o__Rhizobiales	f__Pleomorphomonadaceae	g__Chthonobacter	s__unclassified_g__Chthonobacter
OTU3767	0	0	2	1	0	0	0	1	0	0	0	1	0	0	0	0	0	0	3	0	0	0	0	1	1	0	0	0	2	0	3	0	2	1	k__Bacteria	p__Proteobacteria	c__Gammaproteobacteria	o__Betaproteobacteriales	f__Burkholderiaceae	g__Aquabacterium	s__Aquabacterium_citratiphilum
OTU4888	0	0	2	0	0	0	1	1	1	3	1	2	0	0	0	1	0	0	0	0	0	0	0	0	0	0	0	0	1	0	2	2	1	0	k__Bacteria	p__Proteobacteria	c__Gammaproteobacteria	o__Cellvibrionales	f__Spongiibacteraceae	g__BD1-7_clade	s__unclassified_g__BD1-7_clade
OTU3446	2	1	0	1	0	0	1	0	0	0	0	1	0	0	0	1	0	0	1	0	0	0	0	0	0	2	0	1	3	0	0	2	1	1	k__Bacteria	p__Proteobacteria	c__Gammaproteobacteria	o__Betaproteobacteriales	f__Burkholderiaceae	g__unclassified_f__Burkholderiaceae	s__unclassified_f__Burkholderiaceae
OTU10061	1	0	1	0	0	0	0	3	1	0	0	0	0	0	0	2	3	5	0	0	0	1	0	0	0	0	0	0	0	1	0	0	0	0	k__Bacteria	p__Patescibacteria	c__WWE3	o__norank_c__WWE3	f__norank_o__norank_c__WWE3	g__norank_f__norank_o__norank_c__WWE3	s__unclassified_g__norank_f__norank_o__norank_c__WWE3
OTU15733	0	0	0	0	0	0	0	0	0	0	0	0	0	0	0	0	0	0	0	0	1	1	0	0	15	0	0	1	0	0	0	0	0	0	k__Bacteria	p__Bacteroidetes	c__Bacteroidia	o__Bacteroidales	f__Prevotellaceae	g__Prevotella_9	s__uncultured_bacterium_g__Prevotella_9
OTU7836	0	0	0	3	1	5	0	0	0	0	0	0	0	0	0	0	0	0	1	0	0	0	0	3	0	2	1	0	0	1	1	0	0	0	k__Bacteria	p__Proteobacteria	c__Deltaproteobacteria	o__Oligoflexales	f__0319-6G20	g__norank_f__0319-6G20	s__unclassified_g__norank_f__0319-6G20
OTU10804	1	1	1	0	0	0	3	0	0	0	0	0	0	0	0	2	0	0	1	0	1	1	2	0	0	0	0	0	3	2	0	0	0	0	k__Bacteria	p__Proteobacteria	c__Gammaproteobacteria	o__Betaproteobacteriales	f__Nitrosomonadaceae	g__oc32	s__uncultured_bacterium_g__oc32
OTU5714	1	0	0	0	0	0	0	3	2	0	0	0	0	0	0	0	0	0	0	2	0	1	0	0	0	0	0	1	1	0	3	1	1	2	k__Bacteria	p__Proteobacteria	c__Alphaproteobacteria	o__Reyranellales	f__Reyranellaceae	g__Reyranella	s__unclassified_g__Reyranella
OTU9186	0	0	0	0	0	0	0	0	0	0	0	0	0	0	0	0	0	0	0	0	0	0	0	0	0	0	0	0	0	0	0	7	6	5	k__Bacteria	p__Firmicutes	c__Clostridia	o__Clostridiales	f__Lachnospiraceae	g__Roseburia	s__unclassified_g__Roseburia
OTU8352	3	0	2	0	0	0	2	1	3	0	0	1	0	0	0	1	0	0	0	0	0	0	0	0	0	0	1	0	0	0	1	0	2	1	k__Bacteria	p__Proteobacteria	c__Gammaproteobacteria	o__Betaproteobacteriales	f__Burkholderiaceae	g__Curvibacter	s__unclassified_g__Curvibacter
OTU3039	3	2	4	0	0	0	5	1	2	0	0	1	0	0	0	0	0	0	0	0	0	0	0	0	0	0	0	0	0	0	0	0	0	0	k__Bacteria	p__Proteobacteria	c__Alphaproteobacteria	o__Sphingomonadales	f__Sphingomonadaceae	g__Sandarakinorhabdus	s__metagenome_g__Sandarakinorhabdus
OTU3087	0	0	0	0	0	0	0	0	0	0	0	0	0	0	0	0	0	0	0	1	0	0	0	0	0	0	0	0	1	5	4	2	2	3	k__Bacteria	p__Proteobacteria	c__Gammaproteobacteria	o__Xanthomonadales	f__Xanthomonadaceae	g__Stenotrophomonas	s__Stenotrophomonas_rhizophila_g__Stenotrophomonas
OTU12862	0	0	0	0	0	2	0	0	0	0	0	0	0	0	0	0	0	0	0	0	0	0	0	0	16	0	0	0	0	0	0	0	0	0	k__Bacteria	p__Firmicutes	c__Bacilli	o__Lactobacillales	f__Lactobacillaceae	g__Lactobacillus	s__unclassified_g__Lactobacillus
OTU14890	0	0	0	1	0	0	0	0	0	4	1	1	0	1	0	0	0	0	0	0	3	0	1	1	4	0	0	0	0	0	0	0	0	1	k__Bacteria	p__Cyanobacteria	c__Oxyphotobacteria	o__Chloroplast	f__norank_o__Chloroplast	g__norank_f__norank_o__Chloroplast	s__Cyanophora_paradoxa
OTU9393	0	0	0	0	0	0	0	0	0	0	0	0	0	0	0	0	0	0	0	0	0	0	0	0	0	3	2	2	0	1	2	2	3	3	k__Bacteria	p__Proteobacteria	c__Gammaproteobacteria	o__unclassified_c__Gammaproteobacteria	f__unclassified_c__Gammaproteobacteria	g__unclassified_c__Gammaproteobacteria	s__unclassified_c__Gammaproteobacteria
OTU10289	0	0	0	0	0	0	4	8	4	0	0	0	1	0	0	0	0	0	0	0	0	0	0	0	1	0	0	0	0	0	0	0	0	0	k__Bacteria	p__Patescibacteria	c__WS6_Dojkabacteria	o__norank_c__WS6_Dojkabacteria	f__norank_o__norank_c__WS6_Dojkabacteria	g__norank_f__norank_o__norank_c__WS6_Dojkabacteria	s__uncultured_bacterium_g__norank_f__norank_o__norank_c__WS6_Dojkabacteria
OTU9178	0	0	0	0	0	0	0	0	0	0	0	0	0	0	0	0	0	0	5	5	2	1	2	0	0	0	0	0	0	1	0	2	0	0	k__Bacteria	p__Bacteroidetes	c__Bacteroidia	o__Chitinophagales	f__Chitinophagaceae	g__Ferruginibacter	s__uncultured_Bacteroidetes_bacterium_g__Ferruginibacter
OTU11031	0	0	1	0	1	1	0	0	0	3	2	2	0	0	0	0	1	0	0	0	0	0	1	1	2	0	0	0	0	1	1	1	0	0	k__Bacteria	p__Chloroflexi	c__Anaerolineae	o__Anaerolineales	f__Anaerolineaceae	g__RBG-16-58-14	s__uncultured_bacterium_g__RBG-16-58-14
OTU5086	0	0	0	0	0	0	0	0	0	0	0	0	0	0	0	0	0	0	2	3	2	0	3	1	1	0	0	0	1	0	1	1	1	2	k__Bacteria	p__Proteobacteria	c__Alphaproteobacteria	o__Dongiales	f__Dongiaceae	g__Dongia	s__metagenome_g__Dongia
OTU8036	0	0	0	0	0	0	0	0	0	0	0	0	0	0	0	0	0	0	0	0	0	0	0	0	0	1	3	2	1	5	2	0	3	1	k__Bacteria	p__Proteobacteria	c__Deltaproteobacteria	o__SAR324_cladeMarine_group_B	f__norank_o__SAR324_cladeMarine_group_B	g__norank_f__norank_o__SAR324_cladeMarine_group_B	s__uncultured_bacterium_g__norank_f__norank_o__SAR324_cladeMarine_group_B
OTU9665	1	0	0	0	0	0	0	10	2	0	0	0	0	0	0	1	0	0	0	0	0	0	0	0	0	0	0	0	0	0	2	1	0	1	k__Bacteria	p__Bacteroidetes	c__Bacteroidia	o__Chitinophagales	f__Saprospiraceae	g__norank_f__Saprospiraceae	s__unclassified_g__norank_f__Saprospiraceae
OTU15574	0	0	0	0	0	0	0	0	0	2	0	2	1	2	1	4	1	5	0	0	0	0	0	0	0	0	0	0	0	0	0	0	0	0	k__Bacteria	p__Bacteroidetes	c__Bacteroidia	o__Sphingobacteriales	f__AKYH767	g__norank_f__AKYH767	s__metagenome_g__norank_f__AKYH767
OTU11136	1	1	1	0	1	1	5	0	0	0	0	0	0	0	0	0	0	0	1	1	0	0	1	1	0	0	0	0	3	1	0	0	0	0	k__Bacteria	p__Proteobacteria	c__Alphaproteobacteria	o__Acetobacterales	f__Acetobacteraceae	g__Roseomonas	s__metagenome_g__Roseomonas
OTU9414	0	0	0	0	0	0	0	0	0	0	0	0	0	0	0	0	0	0	0	0	0	0	0	0	0	0	0	0	1	0	0	7	4	6	k__Bacteria	p__Proteobacteria	c__Gammaproteobacteria	o__Thiotrichales	f__Thiotrichaceae	g__Thiothrix	s__unclassified_g__Thiothrix
OTU19515	0	0	1	0	0	0	1	0	0	0	0	0	0	0	0	0	0	0	1	0	1	0	0	0	0	0	0	1	2	2	2	1	2	4	k__Bacteria	p__Proteobacteria	c__Alphaproteobacteria	o__Sphingomonadales	f__Sphingomonadaceae	g__Sphingomonas	s__uncultured_alpha_proteobacterium_g__Sphingomonas
OTU18107	0	0	0	0	0	0	0	0	0	0	0	0	0	0	0	0	0	0	3	4	6	3	1	0	1	0	0	0	0	0	0	0	0	0	k__Bacteria	p__Actinobacteria	c__Actinobacteria	o__unclassified_c__Actinobacteria	f__unclassified_c__Actinobacteria	g__unclassified_c__Actinobacteria	s__unclassified_c__Actinobacteria
OTU11247	11	2	5	0	0	0	0	0	0	0	0	0	0	0	0	0	0	0	0	0	0	0	0	0	0	0	0	0	0	0	0	0	0	0	k__Bacteria	p__Proteobacteria	c__Gammaproteobacteria	o__R7C24	f__norank_o__R7C24	g__norank_f__norank_o__R7C24	s__uncultured_gamma_proteobacterium_g__norank_f__norank_o__R7C24
OTU15105	0	0	1	0	0	0	10	1	1	0	0	0	0	1	0	0	0	0	0	0	0	0	1	0	0	0	0	0	1	0	0	0	0	2	k__Bacteria	p__Proteobacteria	c__Gammaproteobacteria	o__Betaproteobacteriales	f__Rhodocyclaceae	g__Uliginosibacterium	s__uncultured_bacterium_g__Uliginosibacterium
OTU6436	0	0	0	0	0	0	2	8	2	0	0	0	0	0	0	0	0	0	0	0	0	0	0	0	1	1	0	1	0	2	0	1	0	0	k__Bacteria	p__Chlamydiae	c__Chlamydiae	o__Chlamydiales	f__Parachlamydiaceae	g__Neochlamydia	s__uncultured_bacterium_g__Neochlamydia
OTU19343	0	0	0	0	0	0	1	13	1	0	0	0	0	0	0	0	0	0	0	0	0	0	0	0	3	0	0	0	0	0	0	0	0	0	k__Bacteria	p__Firmicutes	c__Bacilli	o__Bacillales	f__Bacillaceae	g__Bacillus	s__Bacillus_sonorensis_g__Bacillus
OTU8237	1	1	0	1	2	6	1	0	0	0	0	0	0	0	0	0	0	0	0	1	0	0	1	4	0	0	0	0	0	0	0	0	0	0	k__Bacteria	p__Proteobacteria	c__Deltaproteobacteria	o__Bdellovibrionales	f__Bacteriovoracaceae	g__Peredibacter	s__metagenome_g__Peredibacter
OTU7788	0	0	0	0	0	0	0	0	0	0	0	0	0	0	0	0	0	0	0	0	0	0	6	5	5	0	0	0	1	0	1	0	0	0	k__Bacteria	p__Cyanobacteria	c__Oxyphotobacteria	o__Chloroplast	f__norank_o__Chloroplast	g__norank_f__norank_o__Chloroplast	s__Euglena_granulata
OTU18189	0	0	0	0	0	0	3	6	5	0	0	0	0	0	0	0	0	0	0	1	0	0	0	0	1	0	0	0	1	0	0	0	1	0	k__Bacteria	p__Bacteroidetes	c__Bacteroidia	o__Sphingobacteriales	f__env.OPS_17	g__norank_f__env.OPS_17	s__uncultured_bacterium_g__norank_f__env.OPS_17
OTU18256	0	0	0	0	0	0	0	0	0	1	0	5	1	0	0	0	0	0	0	0	5	0	0	2	0	0	0	1	0	1	0	1	0	1	k__Bacteria	p__Cyanobacteria	c__Oxyphotobacteria	o__Chloroplast	f__norank_o__Chloroplast	g__norank_f__norank_o__Chloroplast	s__Epipyxis_sp._PR26KG
OTU19088	0	0	0	0	0	0	1	0	0	0	0	0	0	0	0	0	4	6	0	3	1	0	0	0	1	0	0	0	1	1	0	0	0	0	k__Bacteria	p__Patescibacteria	c__Saccharimonadia	o__Saccharimonadales	f__norank_o__Saccharimonadales	g__norank_f__norank_o__Saccharimonadales	s__unclassified_g__norank_f__norank_o__Saccharimonadales
OTU17371	0	0	0	0	1	0	1	2	3	0	0	0	0	0	0	0	0	0	0	0	0	0	3	4	1	1	1	0	0	0	0	0	1	0	k__Bacteria	p__Margulisbacteria	c__norank_p__Margulisbacteria	o__norank_c__norank_p__Margulisbacteria	f__norank_o__norank_c__norank_p__Margulisbacteria	g__norank_f__norank_o__norank_c__norank_p__Margulisbacteria	s__unclassified_g__norank_f__norank_o__norank_c__norank_p__Margulisbacteria
OTU3274	5	2	2	0	0	0	0	0	0	1	2	2	1	0	1	1	0	1	0	0	0	0	0	0	0	0	0	0	0	0	0	0	0	0	k__Bacteria	p__Proteobacteria	c__Deltaproteobacteria	o__Bdellovibrionales	f__Bdellovibrionaceae	g__OM27_clade	s__unclassified_g__OM27_clade
OTU9876	0	0	0	0	0	1	0	10	3	2	0	0	0	0	0	0	0	0	0	0	0	0	0	0	0	1	0	0	0	0	1	0	0	0	k__Bacteria	p__Patescibacteria	c__Saccharimonadia	o__Saccharimonadales	f__norank_o__Saccharimonadales	g__norank_f__norank_o__Saccharimonadales	s__uncultured_bacterium_g__norank_f__norank_o__Saccharimonadales
OTU10196	0	0	0	0	0	0	5	7	6	0	0	0	0	0	0	0	0	0	0	0	0	0	0	0	0	0	0	0	0	0	0	0	0	0	k__Bacteria	p__Proteobacteria	c__Alphaproteobacteria	o__Caulobacterales	f__Hyphomonadaceae	g__SWB02	s__unclassified_g__SWB02
OTU9501	0	0	0	0	0	0	0	5	7	0	0	0	0	0	0	0	1	1	0	0	0	0	0	0	0	0	0	0	0	1	1	0	1	0	k__Bacteria	p__Acidobacteria	c__Blastocatellia_Subgroup_4	o__Blastocatellales	f__Blastocatellaceae	g__JGI_0001001-H03	s__unclassified_g__JGI_0001001-H03
OTU7918	0	0	0	0	0	0	0	0	0	0	4	3	0	0	3	0	0	1	0	0	0	0	1	0	0	2	1	1	0	1	0	0	0	0	k__Bacteria	p__Bacteroidetes	c__Bacteroidia	o__Sphingobacteriales	f__env.OPS_17	g__norank_f__env.OPS_17	s__uncultured_bacterium_g__norank_f__env.OPS_17
OTU6372	0	0	0	0	0	2	7	1	2	0	0	0	0	0	0	0	0	0	0	0	0	0	0	0	0	0	0	0	0	2	1	0	1	1	k__Bacteria	p__Chlamydiae	c__Chlamydiae	o__Chlamydiales	f__cvE6	g__norank_f__cvE6	s__metagenome_g__norank_f__cvE6
OTU12467	0	0	0	0	0	2	0	0	0	0	0	1	1	0	0	0	0	0	0	0	0	2	0	0	9	0	0	0	0	0	2	0	0	0	k__Bacteria	p__Firmicutes	c__Bacilli	o__Lactobacillales	f__Lactobacillaceae	g__Lactobacillus	s__unclassified_g__Lactobacillus
OTU10092	1	0	0	0	2	0	2	6	6	0	0	0	0	0	0	0	0	0	0	0	0	0	0	0	0	0	0	0	0	0	0	0	0	0	k__Bacteria	p__Bacteroidetes	c__Bacteroidia	o__Flavobacteriales	f__NS9_marine_group	g__norank_f__NS9_marine_group	s__uncultured_bacterium_g__norank_f__NS9_marine_group
OTU18729	0	0	0	0	0	1	0	0	0	0	0	0	0	0	0	0	0	0	0	0	0	0	0	0	16	0	0	0	0	0	0	0	0	0	k__Bacteria	p__Firmicutes	c__Clostridia	o__Clostridiales	f__Lachnospiraceae	g__unclassified_f__Lachnospiraceae	s__unclassified_f__Lachnospiraceae
OTU18197	1	0	0	0	0	0	3	0	0	0	1	1	1	0	0	0	0	0	1	0	3	0	0	0	0	0	0	0	1	1	1	1	1	1	k__Bacteria	p__Proteobacteria	c__Deltaproteobacteria	o__Myxococcales	f__Haliangiaceae	g__Haliangium	s__unclassified_g__Haliangium
OTU7097	0	0	1	0	0	0	0	8	3	0	0	1	0	0	0	0	0	1	1	0	0	0	0	0	0	0	0	0	1	0	0	0	1	0	k__Bacteria	p__Proteobacteria	c__Gammaproteobacteria	o__Betaproteobacteriales	f__Rhodocyclaceae	g__unclassified_f__Rhodocyclaceae	s__unclassified_f__Rhodocyclaceae
OTU7781	0	0	0	0	0	0	0	0	0	0	0	0	0	0	0	0	0	0	0	0	0	0	0	0	0	8	2	0	1	4	1	0	1	0	k__Bacteria	p__Firmicutes	c__Erysipelotrichia	o__Erysipelotrichales	f__Erysipelotrichaceae	g__Erysipelothrix	s__uncultured_bacterium_g__Erysipelothrix
OTU9387	0	0	0	0	0	0	0	10	1	0	0	0	0	0	0	0	0	1	0	0	0	0	0	1	0	3	0	0	0	0	0	0	1	0	k__Bacteria	p__Cyanobacteria	c__Melainabacteria	o__Vampirovibrionales	f__norank_o__Vampirovibrionales	g__norank_f__norank_o__Vampirovibrionales	s__unclassified_g__norank_f__norank_o__Vampirovibrionales
OTU8425	2	0	0	0	0	1	0	2	2	0	0	0	0	0	0	0	2	0	1	0	0	0	2	0	0	1	0	0	2	0	0	0	2	0	k__Bacteria	p__Proteobacteria	c__Gammaproteobacteria	o__Betaproteobacteriales	f__Chitinibacteraceae	g__Chitinilyticum	s__unclassified_g__Chitinilyticum
OTU13179	0	0	0	0	0	0	3	5	5	2	1	0	0	0	0	0	0	0	0	0	0	0	0	0	0	0	0	0	0	0	0	0	0	1	k__Bacteria	p__Verrucomicrobia	c__Verrucomicrobiae	o__Verrucomicrobiales	f__Verrucomicrobiaceae	g__norank_f__Verrucomicrobiaceae	s__uncultured_Verrucomicrobia_bacterium_g__norank_f__Verrucomicrobiaceae
OTU7884	1	0	1	0	0	0	2	1	1	0	0	0	1	0	0	0	0	0	3	0	4	0	0	0	0	0	0	1	0	1	0	1	0	0	k__Bacteria	p__Bacteroidetes	c__Bacteroidia	o__Bacteroidales	f__Barnesiellaceae	g__norank_f__Barnesiellaceae	s__uncultured_bacterium_g__norank_f__Barnesiellaceae
OTU7953	0	0	0	0	0	0	0	0	0	0	0	0	0	0	0	0	0	0	0	1	2	0	0	4	3	0	0	0	0	1	0	1	5	0	k__Bacteria	p__Proteobacteria	c__Deltaproteobacteria	o__PB19	f__norank_o__PB19	g__norank_f__norank_o__PB19	s__uncultured_bacterium_GR-WP33-58
OTU8643	0	0	0	0	0	0	0	0	0	0	0	3	1	0	1	0	0	0	0	1	0	0	0	0	0	0	0	0	2	0	0	3	4	2	k__Bacteria	p__Proteobacteria	c__Gammaproteobacteria	o__Betaproteobacteriales	f__Rhodocyclaceae	g__Dechloromonas	s__uncultured_bacterium_g__Dechloromonas
OTU7791	0	0	0	0	0	0	0	0	0	0	0	0	0	0	0	0	0	0	0	0	0	0	0	0	0	0	0	0	5	6	6	0	0	0	k__Bacteria	p__Deinococcus-Thermus	c__Deinococci	o__Deinococcales	f__Deinococcaceae	g__Deinococcus	s__uncultured_bacterium_g__Deinococcus
OTU15267	0	0	0	0	0	0	0	6	3	0	0	0	0	0	0	0	0	0	0	0	0	0	1	0	0	0	1	0	1	4	0	0	1	0	k__Bacteria	p__Firmicutes	c__Clostridia	o__Clostridiales	f__Ruminococcaceae	g__unclassified_f__Ruminococcaceae	s__unclassified_f__Ruminococcaceae
OTU5757	1	0	0	0	0	0	0	6	2	0	0	0	0	0	0	0	1	1	0	0	1	0	2	1	0	0	0	0	1	1	0	0	0	0	k__Bacteria	p__Chloroflexi	c__KD4-96	o__norank_c__KD4-96	f__norank_o__norank_c__KD4-96	g__norank_f__norank_o__norank_c__KD4-96	s__uncultured_bacterium_g__norank_f__norank_o__norank_c__KD4-96
OTU62	0	0	0	0	0	1	0	0	0	0	0	0	0	0	0	0	0	0	0	0	0	2	0	0	12	0	0	0	0	0	1	0	0	1	k__Bacteria	p__Firmicutes	c__Bacilli	o__Lactobacillales	f__Enterococcaceae	g__Enterococcus	s__Enterococcus_faecalis_g__Enterococcus
OTU17538	0	0	0	0	0	0	4	6	4	0	0	0	0	0	0	0	0	0	0	1	0	0	0	1	1	0	0	0	0	0	0	0	0	0	k__Bacteria	p__Proteobacteria	c__Alphaproteobacteria	o__Rhodospirillales	f__norank_o__Rhodospirillales	g__norank_f__norank_o__Rhodospirillales	s__unclassified_g__norank_f__norank_o__Rhodospirillales
OTU9047	0	0	0	2	0	0	3	0	1	0	0	0	0	0	0	0	0	0	1	1	2	0	0	2	1	0	0	0	2	0	1	1	0	0	k__Bacteria	p__Cyanobacteria	c__Oxyphotobacteria	o__Nostocales	f__Cyanobacteriaceae	g__unclassified_f__Cyanobacteriaceae	s__unclassified_f__Cyanobacteriaceae
OTU12020	2	1	0	2	1	0	0	0	0	1	0	0	0	1	0	0	2	0	1	0	0	0	0	3	0	1	0	0	0	0	2	0	0	0	k__Bacteria	p__Patescibacteria	c__Parcubacteria	o__Candidatus_Moranbacteria	f__norank_o__Candidatus_Moranbacteria	g__norank_f__norank_o__Candidatus_Moranbacteria	s__Candidatus_Moranbacteria_bacterium_GW2011_GWE1_49_15
OTU14353	3	1	1	0	0	0	5	0	1	1	0	0	1	0	1	0	0	0	1	0	0	0	0	0	0	0	0	0	0	2	0	0	0	0	k__Bacteria	p__Bacteroidetes	c__Bacteroidia	o__Flavobacteriales	f__Crocinitomicaceae	g__Fluviicola	s__unclassified_g__Fluviicola
OTU13768	0	0	0	0	0	0	0	0	0	1	0	1	1	1	0	0	2	11	0	0	0	0	0	0	0	0	0	0	0	0	0	0	0	0	k__Bacteria	p__Firmicutes	c__Bacilli	o__Bacillales	f__Paenibacillaceae	g__Paenibacillus	s__unclassified_g__Paenibacillus
OTU10423	0	0	0	0	0	0	11	0	3	0	0	0	0	0	0	0	0	0	2	0	1	0	0	0	0	0	0	0	0	0	0	0	0	0	k__Bacteria	p__Proteobacteria	c__Gammaproteobacteria	o__Vibrionales	f__Vibrionaceae	g__Vibrio	s__Vibrio_cholerae_g__Vibrio
OTU15537	4	3	2	0	0	0	0	0	0	1	0	1	1	1	0	3	0	0	0	0	0	0	0	0	0	0	0	0	0	0	0	1	0	0	k__Bacteria	p__Proteobacteria	c__Gammaproteobacteria	o__Betaproteobacteriales	f__unclassified_o__Betaproteobacteriales	g__unclassified_o__Betaproteobacteriales	s__unclassified_o__Betaproteobacteriales
OTU213	0	0	1	0	0	0	1	0	2	0	0	0	0	0	0	0	2	0	1	0	1	0	0	1	0	0	0	0	2	0	3	0	1	2	k__Bacteria	p__Actinobacteria	c__Actinobacteria	o__Frankiales	f__Cryptosporangiaceae	g__Fodinicola	s__unclassified_g__Fodinicola
OTU10292	0	0	0	0	0	0	0	15	2	0	0	0	0	0	0	0	0	0	0	0	0	0	0	0	0	0	0	0	0	0	0	0	0	0	k__Bacteria	p__Proteobacteria	c__Deltaproteobacteria	o__SAR324_cladeMarine_group_B	f__norank_o__SAR324_cladeMarine_group_B	g__norank_f__norank_o__SAR324_cladeMarine_group_B	s__unclassified_g__norank_f__norank_o__SAR324_cladeMarine_group_B
OTU12892	0	4	1	0	0	0	1	0	0	0	1	1	0	0	0	0	1	0	0	0	0	1	0	0	0	0	0	0	0	0	1	4	1	1	k__Bacteria	p__Proteobacteria	c__Gammaproteobacteria	o__Betaproteobacteriales	f__Burkholderiaceae	g__unclassified_f__Burkholderiaceae	s__unclassified_f__Burkholderiaceae
OTU10220	0	0	0	0	0	0	1	8	7	0	0	0	0	0	0	0	0	0	0	0	0	0	0	0	0	0	0	0	0	1	0	0	0	0	k__Bacteria	p__Armatimonadetes	c__Fimbriimonadia	o__Fimbriimonadales	f__Fimbriimonadaceae	g__norank_f__Fimbriimonadaceae	s__unclassified_g__norank_f__Fimbriimonadaceae
OTU1177	0	0	1	0	0	0	0	0	0	0	0	1	0	0	3	2	0	0	0	0	0	0	4	2	1	0	1	0	2	0	0	0	0	0	k__Bacteria	p__Proteobacteria	c__Gammaproteobacteria	o__Methylococcales	f__Methylomonaceae	g__Methylomicrobium	s__uncultured_bacterium_g__Methylomicrobium
OTU4429	0	1	0	0	0	0	5	5	5	0	0	0	0	0	0	0	0	1	0	0	0	0	0	0	0	0	0	0	0	0	0	0	0	0	k__Bacteria	p__Patescibacteria	c__Parcubacteria	o__Candidatus_Kaiserbacteria	f__norank_o__Candidatus_Kaiserbacteria	g__norank_f__norank_o__Candidatus_Kaiserbacteria	s__unclassified_g__norank_f__norank_o__Candidatus_Kaiserbacteria
OTU13673	0	0	0	0	0	0	0	4	1	0	0	0	0	0	0	0	0	1	0	0	0	0	0	0	6	0	0	0	0	0	2	1	1	1	k__Bacteria	p__Firmicutes	c__Clostridia	o__Clostridiales	f__Peptostreptococcaceae	g__Romboutsia	s__uncultured_bacterium_g__Romboutsia
OTU16118	0	0	0	0	0	0	1	0	0	0	0	0	0	0	0	0	0	0	0	0	0	0	0	0	0	0	0	0	0	0	1	6	4	5	k__Bacteria	p__Proteobacteria	c__Gammaproteobacteria	o__Xanthomonadales	f__Rhodanobacteraceae	g__norank_f__Rhodanobacteraceae	s__uncultured_actinobacterium_g__norank_f__Rhodanobacteraceae
OTU15420	2	1	1	0	0	0	2	1	1	1	2	2	0	0	0	1	0	0	1	0	0	1	0	0	0	0	0	0	0	1	0	0	0	0	k__Bacteria	p__Proteobacteria	c__Deltaproteobacteria	o__Sva0485	f__norank_o__Sva0485	g__norank_f__norank_o__Sva0485	s__uncultured_prokaryote_g__norank_f__norank_o__Sva0485
OTU10235	0	1	0	0	0	0	8	6	2	0	0	0	0	0	0	0	0	0	0	0	0	0	0	0	0	0	0	0	0	0	0	0	0	0	k__Bacteria	p__Proteobacteria	c__Alphaproteobacteria	o__unclassified_c__Alphaproteobacteria	f__unclassified_c__Alphaproteobacteria	g__unclassified_c__Alphaproteobacteria	s__unclassified_c__Alphaproteobacteria
OTU5737	0	0	1	0	0	0	1	1	0	0	0	0	0	0	0	0	0	0	1	0	1	1	0	1	0	0	1	2	3	0	3	1	0	0	k__Bacteria	p__Proteobacteria	c__Alphaproteobacteria	o__Caulobacterales	f__Caulobacteraceae	g__Phenylobacterium	s__unclassified_g__Phenylobacterium
OTU18085	0	0	0	0	0	0	1	1	0	0	0	0	0	0	0	0	0	0	4	2	3	0	0	1	0	1	0	1	1	0	0	0	2	0	k__Bacteria	p__Proteobacteria	c__Gammaproteobacteria	o__Legionellales	f__Legionellaceae	g__Legionella	s__unclassified_g__Legionella
OTU14480	0	0	0	0	0	0	0	0	0	0	0	0	0	0	0	1	3	5	0	0	1	0	1	0	0	0	1	0	0	0	1	1	1	2	k__Bacteria	p__Bacteroidetes	c__Bacteroidia	o__Bacteroidales	f__Prolixibacteraceae	g__BSV13	s__uncultured_bacterium_g__BSV13
OTU11275	1	0	1	0	0	3	1	5	4	0	0	0	0	0	0	0	1	1	0	0	0	0	0	0	0	0	0	0	0	0	0	0	0	0	k__Bacteria	p__Proteobacteria	c__unclassified_p__Proteobacteria	o__unclassified_p__Proteobacteria	f__unclassified_p__Proteobacteria	g__unclassified_p__Proteobacteria	s__unclassified_p__Proteobacteria
OTU4879	1	0	0	0	0	2	0	0	0	0	0	0	0	0	0	0	0	0	0	0	0	1	0	0	9	0	0	1	0	0	0	2	0	0	k__Bacteria	p__Firmicutes	c__Bacilli	o__Bacillales	f__Staphylococcaceae	g__Staphylococcus	s__unclassified_g__Staphylococcus
OTU322	0	0	0	0	0	0	0	0	0	0	0	0	0	0	0	0	0	0	0	0	0	0	0	0	14	0	0	0	0	0	2	0	0	0	k__Bacteria	p__Actinobacteria	c__Actinobacteria	o__Propionibacteriales	f__Propionibacteriaceae	g__unclassified_f__Propionibacteriaceae	s__unclassified_f__Propionibacteriaceae
OTU11332	8	2	4	0	0	0	0	0	0	0	0	0	0	0	1	0	0	0	0	0	0	0	0	0	0	0	0	0	0	0	0	0	1	0	k__Bacteria	p__Proteobacteria	c__Alphaproteobacteria	o__Micavibrionales	f__norank_o__Micavibrionales	g__norank_f__norank_o__Micavibrionales	s__uncultured_bacterium_g__norank_f__norank_o__Micavibrionales
OTU6792	0	0	0	0	0	0	0	1	3	0	0	0	0	0	0	0	0	0	0	0	0	0	0	0	0	1	0	0	2	3	1	0	3	2	k__Bacteria	p__Actinobacteria	c__Actinobacteria	o__Propionibacteriales	f__Nocardioidaceae	g__Nocardioides	s__unclassified_g__Nocardioides
OTU12816	0	0	0	8	3	2	3	0	0	0	0	0	0	0	0	0	0	0	0	0	0	0	0	0	0	0	0	0	0	0	0	0	0	0	k__Bacteria	p__Planctomycetes	c__Planctomycetacia	o__norank_c__Planctomycetacia	f__norank_o__norank_c__Planctomycetacia	g__norank_f__norank_o__norank_c__Planctomycetacia	s__metagenome_g__norank_f__norank_o__norank_c__Planctomycetacia
OTU10909	1	0	0	0	0	0	4	4	5	0	0	0	0	0	0	0	0	0	0	2	0	0	0	0	0	0	0	0	0	0	0	0	0	0	k__Bacteria	p__Acidobacteria	c__Acidobacteriia	o__Solibacterales	f__Solibacteraceae_Subgroup_3	g__Paludibaculum	s__unclassified_g__Paludibaculum
OTU17420	0	0	0	1	1	0	0	0	0	0	0	0	0	0	0	1	0	0	1	2	2	1	2	2	1	0	0	0	0	0	0	0	0	2	k__Bacteria	p__Proteobacteria	c__Deltaproteobacteria	o__Oligoflexales	f__0319-6G20	g__norank_f__0319-6G20	s__uncultured_bacterium_g__norank_f__0319-6G20
OTU10439	0	0	0	0	0	0	1	10	1	0	0	0	0	0	0	0	0	0	0	0	0	0	0	0	0	1	0	2	0	0	0	0	1	0	k__Bacteria	p__Bacteroidetes	c__Chlorobia	o__Chlorobiales	f__Chlorobiaceae	g__Chlorobaculum	s__uncultured_Chlorobium_sp._g__Chlorobaculum
OTU10497	0	0	0	0	0	0	1	0	0	0	0	1	1	0	0	4	0	0	0	0	2	1	1	0	2	0	0	0	2	0	0	1	0	0	k__Bacteria	p__Proteobacteria	c__Gammaproteobacteria	o__Betaproteobacteriales	f__Hydrogenophilaceae	g__norank_f__Hydrogenophilaceae	s__uncultured_bacterium_g__norank_f__Hydrogenophilaceae
OTU5654	1	0	0	0	0	0	2	0	2	0	0	1	0	0	0	1	0	0	1	0	0	0	0	0	0	0	0	0	5	1	0	0	2	0	k__Bacteria	p__Bacteroidetes	c__Bacteroidia	o__Cytophagales	f__Microscillaceae	g__norank_f__Microscillaceae	s__uncultured_bacterium_g__norank_f__Microscillaceae
OTU1090	0	0	0	0	0	0	0	0	0	1	11	4	0	0	0	0	0	0	0	0	0	0	0	0	0	0	0	0	0	0	0	0	0	0	k__Bacteria	p__Proteobacteria	c__Gammaproteobacteria	o__SZB7	f__norank_o__SZB7	g__norank_f__norank_o__SZB7	s__unclassified_g__norank_f__norank_o__SZB7
OTU4005	0	3	1	0	0	0	2	3	3	0	0	1	0	0	0	0	0	0	0	0	0	0	0	0	0	0	0	0	1	0	0	1	1	0	k__Bacteria	p__Proteobacteria	c__Alphaproteobacteria	o__Rhodospirillales	f__Magnetospirillaceae	g__unclassified_f__Magnetospirillaceae	s__unclassified_f__Magnetospirillaceae
OTU18268	0	0	0	0	0	0	0	1	0	0	0	0	0	0	0	0	0	0	3	4	7	0	0	0	1	0	0	0	0	0	0	0	0	0	k__Bacteria	p__Margulisbacteria	c__norank_p__Margulisbacteria	o__norank_c__norank_p__Margulisbacteria	f__norank_o__norank_c__norank_p__Margulisbacteria	g__norank_f__norank_o__norank_c__norank_p__Margulisbacteria	s__uncultured_bacterium_g__norank_f__norank_o__norank_c__norank_p__Margulisbacteria
OTU3978	4	1	3	0	0	0	6	0	0	0	0	0	0	0	0	1	0	0	0	0	0	0	0	0	0	0	0	0	1	0	0	0	0	0	k__Bacteria	p__Patescibacteria	c__Parcubacteria	o__unclassified_c__Parcubacteria	f__unclassified_c__Parcubacteria	g__unclassified_c__Parcubacteria	s__unclassified_c__Parcubacteria
OTU18186	0	0	0	0	0	0	0	0	0	0	0	0	0	0	0	0	0	0	1	1	2	5	2	1	4	0	0	0	0	0	0	0	0	0	k__Bacteria	p__Proteobacteria	c__Deltaproteobacteria	o__Bdellovibrionales	f__Bdellovibrionaceae	g__Bdellovibrio	s__unclassified_g__Bdellovibrio
OTU6099	1	1	0	0	0	0	2	1	3	0	0	0	0	0	0	0	0	0	0	0	1	2	0	1	1	0	0	0	0	0	0	1	1	1	k__Bacteria	p__Chloroflexi	c__KD4-96	o__norank_c__KD4-96	f__norank_o__norank_c__KD4-96	g__norank_f__norank_o__norank_c__KD4-96	s__uncultured_Chloroflexi_bacterium_g__norank_f__norank_o__norank_c__KD4-96
OTU1277	0	0	0	0	0	0	1	0	0	0	1	0	0	2	0	1	0	0	2	1	0	0	0	1	1	2	0	1	1	1	1	0	0	0	k__Bacteria	p__unclassified_k__norank_d__Bacteria	c__unclassified_k__norank_d__Bacteria	o__unclassified_k__norank_d__Bacteria	f__unclassified_k__norank_d__Bacteria	g__unclassified_k__norank_d__Bacteria	s__unclassified_k__norank_d__Bacteria
OTU15313	2	4	2	0	0	0	1	0	0	0	0	0	0	0	0	0	0	0	0	1	0	1	0	0	1	0	0	0	3	0	0	0	0	1	k__Bacteria	p__Proteobacteria	c__Alphaproteobacteria	o__Rhizobiales	f__Pleomorphomonadaceae	g__Prosthecomicrobium	s__metagenome_g__Prosthecomicrobium
OTU20832	0	0	0	0	1	1	0	0	0	1	2	5	0	1	0	0	0	0	0	0	0	0	0	0	0	0	1	1	0	0	0	1	2	0	k__Bacteria	p__Actinobacteria	c__Actinobacteria	o__Microtrichales	f__Ilumatobacteraceae	g__CL500-29_marine_group	s__metagenome_g__CL500-29_marine_group
OTU8171	0	0	0	0	0	0	0	0	0	0	1	0	0	0	0	2	0	0	0	0	0	0	3	3	2	0	0	0	1	0	2	2	0	0	k__Bacteria	p__Proteobacteria	c__Gammaproteobacteria	o__Methylococcales	f__Methylococcaceae	g__unclassified_f__Methylococcaceae	s__unclassified_f__Methylococcaceae
OTU8604	5	1	2	0	0	0	0	0	0	0	0	0	0	1	0	1	0	0	0	0	0	0	0	0	0	0	0	1	1	0	0	0	3	1	k__Bacteria	p__Bacteroidetes	c__Bacteroidia	o__Chitinophagales	f__Chitinophagaceae	g__norank_f__Chitinophagaceae	s__uncultured_soil_bacterium_g__norank_f__Chitinophagaceae
OTU9056	0	0	0	0	0	0	2	0	0	0	0	2	0	1	2	5	0	0	0	0	0	0	0	0	0	0	1	0	1	1	0	1	0	0	k__Bacteria	p__Actinobacteria	c__Actinobacteria	o__norank_c__Actinobacteria	f__norank_o__norank_c__Actinobacteria	g__norank_f__norank_o__norank_c__Actinobacteria	s__unclassified_g__norank_f__norank_o__norank_c__Actinobacteria
OTU3554	0	0	0	0	0	0	0	0	0	0	0	0	0	0	0	0	0	0	0	0	0	0	0	0	0	0	2	2	2	0	4	2	3	1	k__Bacteria	p__Proteobacteria	c__Gammaproteobacteria	o__Betaproteobacteriales	f__unclassified_o__Betaproteobacteriales	g__unclassified_o__Betaproteobacteriales	s__unclassified_o__Betaproteobacteriales
OTU10238	2	1	0	0	0	0	4	3	6	0	0	0	0	0	0	0	0	0	0	0	0	0	0	0	0	0	0	0	0	0	0	0	0	0	k__Bacteria	p__Proteobacteria	c__Alphaproteobacteria	o__Rhizobiales	f__unclassified_o__Rhizobiales	g__unclassified_o__Rhizobiales	s__unclassified_o__Rhizobiales
OTU19197	0	0	0	0	0	0	0	0	0	0	0	0	0	0	0	0	0	0	0	0	0	3	0	0	13	0	0	0	0	0	0	0	0	0	k__Bacteria	p__Bacteroidetes	c__Bacteroidia	o__Bacteroidales	f__Bacteroidaceae	g__Bacteroides	s__Bacteroides_coprophilus
OTU11409	1	0	1	1	0	0	3	0	0	0	0	0	0	1	0	0	0	0	0	3	0	0	0	0	0	0	0	1	1	1	0	2	1	0	k__Bacteria	p__Omnitrophicaeota	c__norank_p__Omnitrophicaeota	o__norank_c__norank_p__Omnitrophicaeota	f__norank_o__norank_c__norank_p__Omnitrophicaeota	g__norank_f__norank_o__norank_c__norank_p__Omnitrophicaeota	s__uncultured_organism_g__norank_f__norank_o__norank_c__norank_p__Omnitrophicaeota
OTU15043	0	0	0	0	0	0	0	3	1	1	0	0	0	0	0	0	1	3	0	0	0	0	0	0	0	0	0	1	2	0	2	0	0	2	k__Bacteria	p__Firmicutes	c__Clostridia	o__Clostridiales	f__Clostridiaceae_1	g__Clostridium_sensu_stricto_5	s__uncultured_bacterium_g__Clostridium_sensu_stricto_5
OTU11809	2	0	2	2	0	2	1	6	0	0	0	0	0	0	0	0	0	0	0	1	0	0	0	0	0	0	0	0	0	0	0	0	0	0	k__Bacteria	p__Patescibacteria	c__WWE3	o__norank_c__WWE3	f__norank_o__norank_c__WWE3	g__norank_f__norank_o__norank_c__WWE3	s__uncultured_anaerobic_bacterium_g__norank_f__norank_o__norank_c__WWE3
OTU15273	0	0	0	0	0	0	0	7	1	1	0	0	0	0	0	0	3	2	0	0	0	0	0	0	1	0	0	0	0	0	0	0	1	0	k__Bacteria	p__Bacteroidetes	c__Bacteroidia	o__Cytophagales	f__Microscillaceae	g__OLB12	s__uncultured_bacterium_g__OLB12
OTU18242	1	0	0	0	0	0	1	5	1	0	0	0	0	0	1	0	1	0	0	0	1	0	1	1	0	1	0	0	1	1	0	0	0	0	k__Bacteria	p__Firmicutes	c__Clostridia	o__Clostridiales	f__Lachnospiraceae	g__Epulopiscium	s__unclassified_g__Epulopiscium
OTU5765	3	0	1	2	0	1	2	2	1	0	0	0	0	0	0	0	0	0	0	0	2	0	0	0	0	1	0	1	0	0	0	0	0	0	k__Bacteria	p__Proteobacteria	c__Alphaproteobacteria	o__Rhizobiales	f__A0839	g__norank_f__A0839	s__uncultured_bacterium_g__norank_f__A0839
OTU20928	0	0	0	0	0	0	0	0	0	0	0	0	1	0	0	0	0	0	0	0	0	3	1	5	4	1	0	0	0	1	0	0	0	0	k__Bacteria	p__Bacteroidetes	c__Bacteroidia	o__Flavobacteriales	f__unclassified_o__Flavobacteriales	g__unclassified_o__Flavobacteriales	s__unclassified_o__Flavobacteriales
OTU4915	0	0	0	0	0	0	0	2	0	0	0	0	0	0	0	0	0	0	3	0	2	0	0	1	0	5	1	0	1	0	0	1	0	0	k__Bacteria	p__Proteobacteria	c__Alphaproteobacteria	o__Rickettsiales	f__Mitochondria	g__norank_f__Mitochondria	s__unclassified_g__norank_f__Mitochondria
OTU17533	0	0	0	0	0	0	0	0	0	0	0	0	0	0	0	0	0	0	0	0	0	1	0	0	15	0	0	0	0	0	0	0	0	0	k__Bacteria	p__Firmicutes	c__Clostridia	o__Clostridiales	f__Lachnospiraceae	g__Blautia	s__uncultured_Ruminococcus_sp._g__Blautia
OTU8002	0	0	0	0	0	0	0	0	0	0	3	1	0	0	0	0	0	0	1	1	1	2	0	2	0	0	1	0	2	0	1	0	1	0	k__Bacteria	p__Proteobacteria	c__Deltaproteobacteria	o__Bdellovibrionales	f__Bdellovibrionaceae	g__OM27_clade	s__uncultured_bacterium_g__OM27_clade
OTU10087	0	0	0	0	0	0	2	10	3	0	0	0	0	0	0	0	0	0	0	0	0	0	0	0	0	0	0	0	0	0	1	0	0	0	k__Bacteria	p__Fusobacteria	c__Fusobacteriia	o__Fusobacteriales	f__Leptotrichiaceae	g__Leptotrichia	s__uncultured_bacterium_g__Leptotrichia
OTU15533	0	0	0	0	0	0	1	3	3	0	0	0	1	0	0	2	1	3	0	0	0	0	0	0	0	1	0	0	0	0	1	0	0	0	k__Bacteria	p__Proteobacteria	c__Deltaproteobacteria	o__Bdellovibrionales	f__Bdellovibrionaceae	g__Bdellovibrio	s__metagenome_g__Bdellovibrio
OTU7298	0	0	0	0	0	0	1	0	0	0	0	0	0	0	0	1	0	0	1	1	2	1	0	0	1	0	0	0	1	1	3	1	2	0	k__Bacteria	p__Acidobacteria	c__Subgroup_22	o__norank_c__Subgroup_22	f__norank_o__norank_c__Subgroup_22	g__norank_f__norank_o__norank_c__Subgroup_22	s__uncultured_prokaryote_g__norank_f__norank_o__norank_c__Subgroup_22
OTU17445	0	0	0	0	1	0	0	0	0	1	0	1	3	2	1	1	0	0	0	0	0	2	1	2	1	0	0	0	0	0	0	0	0	0	k__Bacteria	p__Proteobacteria	c__Alphaproteobacteria	o__Rickettsiales	f__Mitochondria	g__norank_f__Mitochondria	s__uncultured_Rickettsiales_bacterium_g__norank_f__Mitochondria
OTU5140	1	0	1	0	1	0	0	2	0	2	1	2	1	0	0	1	1	0	2	0	0	0	0	0	1	0	0	0	0	0	0	0	0	0	k__Bacteria	p__Proteobacteria	c__Deltaproteobacteria	o__Bdellovibrionales	f__Bdellovibrionaceae	g__Bdellovibrio	s__uncultured_bacterium_g__Bdellovibrio
OTU190	1	0	0	0	0	0	0	0	2	2	0	1	0	0	0	0	0	5	0	0	2	0	1	0	2	0	0	0	0	0	0	0	0	0	k__Bacteria	p__Chloroflexi	c__Anaerolineae	o__norank_c__Anaerolineae	f__norank_o__norank_c__Anaerolineae	g__norank_f__norank_o__norank_c__Anaerolineae	s__uncultured_bacterium_g__norank_f__norank_o__norank_c__Anaerolineae
OTU1011	1	0	0	0	0	0	1	0	0	0	0	3	0	0	1	0	0	0	3	1	2	0	0	2	0	0	0	0	1	0	0	0	1	0	k__Bacteria	p__Tenericutes	c__Mollicutes	o__Mycoplasmatales	f__Mycoplasmataceae	g__norank_f__Mycoplasmataceae	s__uncultured_bacterium_g__norank_f__Mycoplasmataceae
OTU10461	0	0	1	1	0	1	2	1	0	0	2	1	0	0	0	0	0	0	0	0	0	0	0	1	1	0	0	1	0	0	1	2	0	1	k__Bacteria	p__Cyanobacteria	c__Melainabacteria	o__Gastranaerophilales	f__norank_o__Gastranaerophilales	g__norank_f__norank_o__Gastranaerophilales	s__uncultured_bacterium_g__norank_f__norank_o__Gastranaerophilales
OTU4247	0	0	1	0	0	0	4	2	3	1	0	0	1	1	0	0	0	0	0	0	0	0	0	0	0	0	0	0	0	0	0	2	0	1	k__Bacteria	p__Actinobacteria	c__Actinobacteria	o__Frankiales	f__unclassified_o__Frankiales	g__unclassified_o__Frankiales	s__unclassified_o__Frankiales
OTU10024	0	0	0	0	0	0	2	8	3	0	1	0	1	1	0	0	0	0	0	0	0	0	0	0	0	0	0	0	0	0	0	0	0	0	k__Bacteria	p__Actinobacteria	c__Actinobacteria	o__PeM15	f__norank_o__PeM15	g__norank_f__norank_o__PeM15	s__uncultured_bacterium_g__norank_f__norank_o__PeM15
OTU10207	0	0	0	0	0	0	3	9	1	0	0	1	0	0	0	0	0	0	1	0	1	0	0	0	0	0	0	0	0	0	0	0	0	0	k__Bacteria	p__Spirochaetes	c__Spirochaetia	o__Spirochaetales	f__Spirochaetaceae	g__norank_f__Spirochaetaceae	s__uncultured_Treponema_sp._g__norank
OTU11184	0	0	0	0	0	0	4	0	0	0	0	0	0	0	0	1	0	0	0	1	3	0	0	2	1	0	0	0	0	0	4	0	0	0	k__Bacteria	p__Acidobacteria	c__Subgroup_6	o__norank_c__Subgroup_6	f__norank_o__norank_c__Subgroup_6	g__norank_f__norank_o__norank_c__Subgroup_6	s__uncultured_bacterium_g__norank_f__norank_o__norank_c__Subgroup_6
OTU17532	0	1	0	0	0	0	2	0	0	0	0	0	0	0	0	0	0	0	1	2	0	2	4	2	2	0	0	0	0	0	0	0	0	0	k__Bacteria	p__Verrucomicrobia	c__Verrucomicrobiae	o__Verrucomicrobiales	f__Verrucomicrobiaceae	g__norank_f__Verrucomicrobiaceae	s__unclassified_g__norank_f__Verrucomicrobiaceae
OTU12833	0	0	0	3	6	7	0	0	0	0	0	0	0	0	0	0	0	0	0	0	0	0	0	0	0	0	0	0	0	0	0	0	0	0	k__Bacteria	p__Bacteroidetes	c__Bacteroidia	o__Cytophagales	f__Microscillaceae	g__norank_f__Microscillaceae	s__Algoriphagus_boseongensis_g__norank
OTU13180	0	0	0	0	0	0	0	0	0	0	6	2	0	0	0	2	0	0	0	2	0	0	0	1	0	0	0	1	0	1	0	1	0	0	k__Bacteria	p__Proteobacteria	c__Gammaproteobacteria	o__Arenicellales	f__Arenicellaceae	g__norank_f__Arenicellaceae	s__uncultured_prokaryote_g__norank_f__Arenicellaceae
OTU5200	0	0	0	0	0	0	2	5	1	0	0	0	0	0	2	0	1	0	1	0	1	1	0	0	0	0	1	0	1	0	0	0	0	0	k__Bacteria	p__Bacteroidetes	c__Bacteroidia	o__Sphingobacteriales	f__unclassified_o__Sphingobacteriales	g__unclassified_o__Sphingobacteriales	s__unclassified_o__Sphingobacteriales
OTU10073	0	1	0	0	0	0	1	7	1	0	0	0	0	0	0	1	0	2	1	0	0	0	0	0	0	0	0	0	0	1	1	0	0	0	k__Bacteria	p__Proteobacteria	c__Deltaproteobacteria	o__Bdellovibrionales	f__Bdellovibrionaceae	g__Bdellovibrio	s__unclassified_g__Bdellovibrio
OTU6306	0	0	0	0	0	0	0	0	0	0	0	0	0	0	0	0	0	0	0	0	0	0	0	0	0	1	0	0	1	0	0	6	4	3	k__Bacteria	p__Patescibacteria	c__Saccharimonadia	o__Saccharimonadales	f__Saccharimonadaceae	g__norank_f__Saccharimonadaceae	s__uncultured_bacterium_g__norank_f__Saccharimonadaceae
OTU3062	0	2	2	2	7	2	0	0	0	0	0	0	0	0	0	0	0	0	0	0	0	0	0	0	0	0	0	0	0	0	0	0	0	0	k__Bacteria	p__Proteobacteria	c__Alphaproteobacteria	o__Caulobacterales	f__Hyphomonadaceae	g__SWB02	s__unclassified_g__SWB02
OTU8367	1	0	0	0	0	0	1	0	0	0	0	0	0	0	0	0	0	0	1	0	0	0	0	0	0	1	0	0	3	0	4	2	2	0	k__Bacteria	p__Proteobacteria	c__Gammaproteobacteria	o__Betaproteobacteriales	f__Burkholderiaceae	g__unclassified_f__Burkholderiaceae	s__unclassified_f__Burkholderiaceae
OTU3988	6	0	1	0	1	1	5	0	0	0	0	0	0	0	0	0	0	0	1	0	0	0	0	0	0	0	0	0	0	0	0	0	0	0	k__Bacteria	p__Proteobacteria	c__Alphaproteobacteria	o__Rickettsiales	f__SM2D12	g__norank_f__SM2D12	s__uncultured_bacterium_g__norank_f__SM2D12
OTU8530	0	0	0	0	0	0	0	1	0	0	0	0	0	0	0	1	3	8	0	0	0	0	0	0	0	0	1	0	0	0	1	0	0	0	k__Bacteria	p__Patescibacteria	c__Saccharimonadia	o__Saccharimonadales	f__norank_o__Saccharimonadales	g__norank_f__norank_o__Saccharimonadales	s__unclassified_g__norank_f__norank_o__Saccharimonadales
OTU7913	4	0	0	0	0	0	1	0	0	0	0	0	0	1	0	0	0	0	0	0	0	0	0	3	0	0	1	0	2	2	0	1	0	0	k__Bacteria	p__Proteobacteria	c__Deltaproteobacteria	o__Myxococcales	f__Blfdi19	g__norank_f__Blfdi19	s__unclassified_g__norank_f__Blfdi19
OTU18243	0	0	0	0	0	0	0	0	0	0	0	0	0	0	0	0	0	0	0	0	2	6	1	3	3	0	0	0	0	0	0	0	0	0	k__Bacteria	p__Planctomycetes	c__Planctomycetacia	o__Gemmatales	f__Gemmataceae	g__norank_f__Gemmataceae	s__uncultured_bacterium_g__norank_f__Gemmataceae
OTU5490	6	0	1	0	0	0	0	0	1	0	0	0	0	0	0	0	0	0	0	0	0	0	0	0	0	0	0	0	2	2	1	1	1	0	k__Bacteria	p__Proteobacteria	c__Alphaproteobacteria	o__Rhizobiales	f__Rhizobiales_Incertae_Sedis	g__Phreatobacter	s__unclassified_g__Phreatobacter
OTU18630	0	0	0	0	0	0	0	0	0	0	0	0	0	0	0	0	0	0	0	0	0	1	0	0	14	0	0	0	0	0	0	0	0	0	k__Bacteria	p__Firmicutes	c__Clostridia	o__Clostridiales	f__Ruminococcaceae	g__Ruminococcaceae_UCG-014	s__unclassified_g__Ruminococcaceae_UCG-014
OTU1990	0	0	2	1	0	0	5	0	0	0	0	1	0	1	0	0	0	0	0	1	0	0	1	0	0	0	0	0	0	1	0	2	0	0	k__Bacteria	p__Acidobacteria	c__Subgroup_6	o__norank_c__Subgroup_6	f__norank_o__norank_c__Subgroup_6	g__norank_f__norank_o__norank_c__Subgroup_6	s__metagenome_g__norank_f__norank_o__norank_c__Subgroup_6
OTU11182	2	1	0	0	0	0	2	0	3	0	0	0	0	0	0	0	0	0	0	1	2	1	0	2	1	0	0	0	0	0	0	0	0	0	k__Bacteria	p__Proteobacteria	c__Gammaproteobacteria	o__Betaproteobacteriales	f__Rhodocyclaceae	g__unclassified_f__Rhodocyclaceae	s__unclassified_f__Rhodocyclaceae
OTU20202	0	0	0	0	0	0	0	0	2	0	0	0	0	0	1	0	2	7	0	0	2	0	0	0	0	0	0	0	0	0	1	0	0	0	k__Bacteria	p__Patescibacteria	c__Parcubacteria	o__unclassified_c__Parcubacteria	f__unclassified_c__Parcubacteria	g__unclassified_c__Parcubacteria	s__unclassified_c__Parcubacteria
OTU10194	0	0	0	0	0	0	0	2	0	0	0	0	0	0	0	0	1	0	0	0	0	0	0	0	0	0	0	0	0	0	0	6	3	3	k__Bacteria	p__Firmicutes	c__Clostridia	o__Clostridiales	f__Clostridiaceae_1	g__unclassified_f__Clostridiaceae_1	s__unclassified_f__Clostridiaceae_1
OTU10233	1	0	1	0	0	0	5	2	6	0	0	0	0	0	0	0	0	0	0	0	0	0	0	0	0	0	0	0	0	0	0	0	0	0	k__Bacteria	p__Proteobacteria	c__Alphaproteobacteria	o__Rickettsiales	f__SM2D12	g__norank_f__SM2D12	s__uncultured_bacterium_g__norank_f__SM2D12
OTU5357	1	0	1	0	0	0	1	0	5	0	0	0	0	0	0	0	0	0	0	0	0	0	0	0	0	0	0	0	1	2	1	2	1	0	k__Bacteria	p__Patescibacteria	c__Gracilibacteria	o__norank_c__Gracilibacteria	f__norank_o__norank_c__Gracilibacteria	g__norank_f__norank_o__norank_c__Gracilibacteria	s__metagenome_g__norank_f__norank_o__norank_c__Gracilibacteria
OTU10033	0	0	0	0	0	0	8	3	3	0	0	0	0	0	0	0	0	0	0	0	0	0	0	0	0	0	0	0	0	0	0	1	0	0	k__Bacteria	p__Cyanobacteria	c__Oxyphotobacteria	o__Leptolyngbyales	f__Leptolyngbyaceae	g__Alkalinema_CENA528	s__unclassified_g__Alkalinema_CENA528
OTU10181	1	1	0	0	0	0	5	1	2	0	0	0	0	0	1	1	0	0	0	0	0	0	0	0	0	0	0	0	0	0	0	0	3	0	k__Bacteria	p__Proteobacteria	c__Alphaproteobacteria	o__Micavibrionales	f__norank_o__Micavibrionales	g__norank_f__norank_o__Micavibrionales	s__unclassified_g__norank_f__norank_o__Micavibrionales
OTU11483	0	0	0	0	0	0	5	0	0	0	0	0	0	0	0	0	0	0	0	0	4	0	1	1	1	0	1	0	1	0	1	0	0	0	k__Bacteria	p__Proteobacteria	c__Gammaproteobacteria	o__Steroidobacterales	f__Steroidobacteraceae	g__norank_f__Steroidobacteraceae	s__unclassified_g__norank_f__Steroidobacteraceae
OTU8000	0	0	0	0	0	0	0	0	0	0	0	0	0	0	0	0	0	0	0	0	1	2	0	0	10	0	0	1	0	0	1	0	0	0	k__Bacteria	p__Firmicutes	c__Clostridia	o__Clostridiales	f__Ruminococcaceae	g__Subdoligranulum	s__unclassified_g__Subdoligranulum
OTU10782	1	0	0	0	0	0	0	2	1	0	0	1	0	1	0	0	1	3	0	1	0	0	1	0	0	0	0	0	1	0	1	0	1	0	k__Bacteria	p__Bacteroidetes	c__Ignavibacteria	o__Kryptoniales	f__BSV26	g__norank_f__BSV26	s__uncultured_prokaryote_g__norank_f__BSV26
OTU4018	2	2	0	0	1	0	1	3	0	0	0	0	0	0	0	0	0	0	0	0	0	0	1	0	0	0	0	0	0	0	3	0	1	1	k__Bacteria	p__Proteobacteria	c__Alphaproteobacteria	o__Rhizobiales	f__Xanthobacteraceae	g__Azorhizobium	s__Azorhizobium_caulinodans
OTU15004	0	0	1	0	0	0	2	5	4	1	0	0	0	0	0	0	0	0	0	0	0	0	0	0	1	1	0	0	0	0	0	0	0	0	k__Bacteria	p__Acidobacteria	c__Blastocatellia_Subgroup_4	o__Blastocatellales	f__Blastocatellaceae	g__norank_f__Blastocatellaceae	s__uncultured_Acidobacteria_bacterium_g__norank_f__Blastocatellaceae
OTU7110	1	0	1	0	0	0	0	4	6	0	1	0	0	0	0	0	1	1	0	0	0	0	0	0	0	0	0	0	0	0	0	0	0	0	k__Bacteria	p__Chloroflexi	c__Anaerolineae	o__Anaerolineales	f__Anaerolineaceae	g__norank_f__Anaerolineaceae	s__unclassified_g__norank_f__Anaerolineaceae
OTU11330	3	0	2	0	0	0	0	2	1	0	0	0	0	0	0	0	1	0	0	0	0	0	0	1	0	0	0	0	0	0	1	2	0	2	k__Bacteria	p__Proteobacteria	c__Gammaproteobacteria	o__Betaproteobacteriales	f__Burkholderiaceae	g__Ramlibacter	s__unclassified_g__Ramlibacter
OTU739	0	0	1	0	0	0	0	2	1	0	2	3	0	0	1	0	0	0	0	0	1	0	0	0	0	0	1	0	1	1	0	0	1	0	k__Bacteria	p__Actinobacteria	c__Actinobacteria	o__Frankiales	f__unclassified_o__Frankiales	g__unclassified_o__Frankiales	s__unclassified_o__Frankiales
OTU14928	0	0	0	0	0	0	0	8	1	0	0	0	0	0	0	0	2	0	2	0	0	0	0	0	0	0	0	0	0	0	0	1	1	0	k__Bacteria	p__Firmicutes	c__Clostridia	o__Clostridiales	f__Family_XIII	g__Anaerovorax	s__uncultured_bacterium_g__Anaerovorax
OTU10412	0	0	1	0	0	0	4	2	0	0	0	0	0	0	0	0	0	0	0	1	3	2	0	0	2	0	0	0	0	0	0	0	0	0	k__Bacteria	p__Patescibacteria	c__Parcubacteria	o__Candidatus_Kaiserbacteria	f__norank_o__Candidatus_Kaiserbacteria	g__norank_f__norank_o__Candidatus_Kaiserbacteria	s__unclassified_g__norank_f__norank_o__Candidatus_Kaiserbacteria
OTU5686	1	1	2	0	0	1	1	2	1	0	0	0	0	0	0	0	0	0	0	0	0	0	0	0	0	0	0	0	1	3	1	1	0	0	k__Bacteria	p__Proteobacteria	c__Alphaproteobacteria	o__Caulobacterales	f__Hyphomonadaceae	g__SWB02	s__uncultured_bacterium_g__SWB02
OTU20397	1	0	0	1	0	0	0	0	0	0	0	1	0	0	0	1	0	0	0	1	0	0	0	0	0	0	1	1	1	2	3	1	1	0	k__Bacteria	p__Proteobacteria	c__Alphaproteobacteria	o__Sphingomonadales	f__Sphingomonadaceae	g__Sphingomonas	s__unclassified_g__Sphingomonas
OTU5975	2	0	1	0	0	0	1	0	0	0	0	1	0	0	0	0	0	0	1	0	0	0	0	0	0	0	0	0	1	1	2	2	1	2	k__Bacteria	p__Proteobacteria	c__Gammaproteobacteria	o__Gammaproteobacteria_Incertae_Sedis	f__unclassified_o__Gammaproteobacteria_Incertae_Sedis	g__Acidibacter	s__uncultured_proteobacterium_g__Acidibacter
OTU4861	5	3	1	0	0	0	0	0	0	0	0	0	0	0	0	0	0	0	1	1	1	0	0	0	0	0	0	0	1	0	1	0	1	0	k__Bacteria	p__Proteobacteria	c__Gammaproteobacteria	o__Aeromonadales	f__Aeromonadaceae	g__Tolumonas	s__unclassified_g__Tolumonas
OTU15564	0	0	0	0	0	0	0	0	0	2	3	3	1	1	1	3	0	0	0	0	0	0	0	0	0	0	0	0	1	0	0	0	0	0	k__Bacteria	p__Cyanobacteria	c__Oxyphotobacteria	o__Chloroplast	f__norank_o__Chloroplast	g__norank_f__norank_o__Chloroplast	s__unclassified_g__norank_f__norank_o__Chloroplast
OTU20574	0	0	0	0	0	0	0	0	0	0	0	0	0	0	0	0	0	0	0	0	0	5	0	0	10	0	0	0	0	0	0	0	0	0	k__Bacteria	p__Firmicutes	c__Clostridia	o__Clostridiales	f__Lachnospiraceae	g__Shuttleworthia	s__unclassified_g__Shuttleworthia
OTU10312	0	0	0	0	0	0	1	7	6	0	0	0	0	0	0	0	1	0	0	0	0	0	0	0	0	0	0	0	0	0	0	0	0	0	k__Bacteria	p__Bacteroidetes	c__Bacteroidia	o__Cytophagales	f__Spirosomaceae	g__Runella	s__unclassified_g__Runella
OTU645	0	0	0	0	0	1	0	1	4	0	0	0	0	0	0	0	0	0	0	0	0	1	2	1	1	0	0	0	3	0	0	0	0	1	k__Bacteria	p__Bacteroidetes	c__Bacteroidia	o__Sphingobacteriales	f__env.OPS_17	g__norank_f__env.OPS_17	s__uncultured_bacterium_g__norank_f__env.OPS_17
OTU18221	0	0	0	1	0	1	2	0	1	0	0	0	0	0	0	0	0	0	0	1	2	1	0	1	0	0	0	0	2	0	3	0	0	0	k__Bacteria	p__Proteobacteria	c__Gammaproteobacteria	o__Legionellales	f__Legionellaceae	g__Legionella	s__unclassified_g__Legionella
OTU9220	0	0	0	0	0	0	2	0	1	0	0	0	0	0	0	0	0	0	2	0	0	0	0	0	0	0	1	0	0	1	0	3	3	2	k__Bacteria	p__Bacteroidetes	c__Bacteroidia	o__Bacteroidales	f__Paludibacteraceae	g__Paludibacter	s__uncultured_bacterium_g__Paludibacter
OTU3685	0	0	0	1	0	3	3	7	1	0	0	0	0	0	0	0	0	0	0	0	0	0	0	0	0	0	0	0	0	0	0	0	0	0	k__Bacteria	p__Proteobacteria	c__Alphaproteobacteria	o__Rickettsiales	f__SM2D12	g__norank_f__SM2D12	s__metagenome_g__norank_f__SM2D12
OTU15552	1	1	0	0	0	0	0	0	0	2	3	1	1	1	1	2	0	0	0	0	0	0	0	0	0	0	1	1	0	0	0	0	0	0	k__Bacteria	p__Proteobacteria	c__Alphaproteobacteria	o__Rickettsiales	f__Rickettsiaceae	g__unclassified_f__Rickettsiaceae	s__unclassified_f__Rickettsiaceae
OTU2409	0	0	1	0	0	0	3	0	1	0	0	0	0	0	0	0	0	0	2	1	2	0	2	0	0	0	1	1	1	0	0	0	0	0	k__Bacteria	p__Proteobacteria	c__Deltaproteobacteria	o__Desulfobacterales	f__Desulfobacteraceae	g__Sva0081_sediment_group	s__uncultured_prokaryote_g__Sva0081_sediment_group
OTU17462	0	1	0	0	0	0	0	0	2	0	1	0	0	0	0	0	1	0	0	0	0	2	1	1	4	1	1	0	0	0	0	0	0	0	k__Bacteria	p__Cyanobacteria	c__Oxyphotobacteria	o__Chloroplast	f__norank_o__Chloroplast	g__norank_f__norank_o__Chloroplast	s__unclassified_g__norank_f__norank_o__Chloroplast
OTU6202	1	1	0	0	0	1	1	0	0	0	0	0	0	0	0	0	0	0	1	0	0	1	4	2	2	0	0	0	1	0	0	0	0	0	k__Bacteria	p__Chlamydiae	c__Chlamydiae	o__Chlamydiales	f__cvE6	g__norank_f__cvE6	s__unclassified_g__norank_f__cvE6
OTU9804	0	0	0	0	0	0	1	1	0	1	3	1	0	0	0	2	0	0	0	0	0	0	0	0	0	0	1	0	2	1	2	0	0	0	k__Bacteria	p__Verrucomicrobia	c__Verrucomicrobiae	o__Pedosphaerales	f__Pedosphaeraceae	g__ADurb.Bin063-1	s__unclassified_g__ADurb.Bin063-1
OTU17692	0	0	0	0	0	0	0	0	0	2	1	1	0	0	1	0	1	1	0	0	0	1	1	0	0	0	0	0	1	2	1	2	0	0	k__Bacteria	p__Chloroflexi	c__Anaerolineae	o__Anaerolineales	f__Anaerolineaceae	g__norank_f__Anaerolineaceae	s__unclassified_g__norank_f__Anaerolineaceae
OTU12875	1	0	0	4	2	3	2	0	1	0	0	0	0	0	0	0	0	0	0	0	0	0	0	0	0	0	0	0	1	1	0	0	0	0	k__Bacteria	p__Proteobacteria	c__Deltaproteobacteria	o__Bdellovibrionales	f__Bdellovibrionaceae	g__Bdellovibrio	s__unclassified_g__Bdellovibrio
OTU3804	1	0	0	0	0	0	1	1	0	2	1	4	0	1	0	1	3	0	0	0	0	0	0	0	0	0	0	0	0	0	0	0	0	0	k__Bacteria	p__Proteobacteria	c__Alphaproteobacteria	o__Rickettsiales	f__Mitochondria	g__norank_f__Mitochondria	s__unclassified_g__norank_f__Mitochondria
OTU9266	0	0	0	0	0	0	0	0	0	0	0	0	0	0	0	0	1	1	0	0	1	0	0	0	0	5	0	0	0	4	1	0	2	0	k__Bacteria	p__Proteobacteria	c__Alphaproteobacteria	o__Paracaedibacterales	f__Paracaedibacteraceae	g__norank_f__Paracaedibacteraceae	s__uncultured_bacterium_g__norank_f__Paracaedibacteraceae
OTU9374	0	0	0	0	0	0	0	12	1	0	0	0	0	0	0	0	1	0	0	0	0	0	0	0	0	0	0	0	0	0	0	0	1	0	k__Bacteria	p__Firmicutes	c__Clostridia	o__Clostridiales	f__Family_XIII	g__Anaerovorax	s__uncultured_bacterium_g__Anaerovorax
OTU1780	0	0	0	0	1	0	7	4	3	0	0	0	0	0	0	0	0	0	0	0	0	0	0	0	0	0	0	0	0	0	0	0	0	0	k__Bacteria	p__Firmicutes	c__Bacilli	o__Bacillales	f__Bacillaceae	g__Bacillus	s__unclassified_g__Bacillus
OTU6434	0	0	1	0	0	0	4	0	0	0	1	0	0	0	0	0	0	0	1	0	1	0	0	0	0	0	0	0	3	1	1	0	2	0	k__Bacteria	p__Acidobacteria	c__Subgroup_22	o__norank_c__Subgroup_22	f__norank_o__norank_c__Subgroup_22	g__norank_f__norank_o__norank_c__Subgroup_22	s__uncultured_bacterium_g__norank_f__norank_o__norank_c__Subgroup_22
OTU13157	0	0	0	0	0	0	0	1	0	2	1	1	0	0	0	0	1	0	0	0	1	0	0	1	0	0	0	0	1	0	1	3	2	0	k__Bacteria	p__Bacteroidetes	c__Bacteroidia	o__Bacteroidales	f__Bacteroidetes_vadinHA17	g__norank_f__Bacteroidetes_vadinHA17	s__unclassified_g__norank_f__Bacteroidetes_vadinHA17
OTU5522	0	2	4	0	1	0	3	2	1	0	0	0	0	0	0	1	0	0	0	0	0	0	0	0	0	0	0	0	0	0	0	0	0	0	k__Bacteria	p__Proteobacteria	c__Alphaproteobacteria	o__Rickettsiales	f__SM2D12	g__norank_f__SM2D12	s__uncultured_bacterium_g__norank_f__SM2D12
OTU18146	0	0	0	1	0	0	0	0	0	0	0	0	0	0	0	0	0	0	4	0	0	3	1	0	1	0	0	0	0	1	0	1	0	2	k__Bacteria	p__Proteobacteria	c__Alphaproteobacteria	o__Holosporales	f__Holosporaceae	g__norank_f__Holosporaceae	s__uncultured_Holosporaceae_bacterium
OTU9199	0	0	0	0	0	0	0	0	0	0	0	0	1	2	1	0	0	0	0	0	0	0	0	0	0	1	1	1	1	0	3	1	2	0	k__Bacteria	p__Proteobacteria	c__Alphaproteobacteria	o__unclassified_c__Alphaproteobacteria	f__unclassified_c__Alphaproteobacteria	g__unclassified_c__Alphaproteobacteria	s__unclassified_c__Alphaproteobacteria
OTU12881	2	0	4	6	1	1	0	0	0	0	0	0	0	0	0	0	0	0	0	0	0	0	0	0	0	0	0	0	0	0	0	0	0	0	k__Bacteria	p__Proteobacteria	c__Deltaproteobacteria	o__Oligoflexales	f__0319-6G20	g__norank_f__0319-6G20	s__unclassified_g__norank_f__0319-6G20
OTU13490	0	0	0	0	0	0	0	5	1	0	0	0	0	0	0	0	0	0	1	0	0	0	0	0	0	0	0	0	0	0	1	2	1	3	k__Bacteria	p__Proteobacteria	c__Alphaproteobacteria	o__Rhizobiales	f__Rhizobiales_Incertae_Sedis	g__norank_f__Rhizobiales_Incertae_Sedis	s__uncultured_bacterium_g__norank_f__Rhizobiales_Incertae_Sedis
OTU8270	2	1	0	0	0	0	3	5	1	0	0	0	0	0	0	1	0	0	0	0	0	0	0	0	0	0	0	0	0	0	0	0	1	0	k__Bacteria	p__Proteobacteria	c__Gammaproteobacteria	o__Xanthomonadales	f__Rhodanobacteraceae	g__norank_f__Rhodanobacteraceae	s__uncultured_bacterium_g__norank_f__Rhodanobacteraceae
OTU4017	3	3	6	0	0	0	0	1	0	0	0	0	0	0	0	0	0	0	0	0	0	0	0	0	0	0	0	0	0	0	0	0	0	1	k__Bacteria	p__Patescibacteria	c__Saccharimonadia	o__Saccharimonadales	f__unclassified_o__Saccharimonadales	g__unclassified_o__Saccharimonadales	s__unclassified_o__Saccharimonadales
OTU5726	0	0	0	0	0	0	4	3	4	0	1	0	0	0	0	0	0	0	0	0	0	0	0	0	0	0	0	0	0	0	0	1	0	1	k__Bacteria	p__Chloroflexi	c__Chloroflexia	o__Chloroflexales	f__Herpetosiphonaceae	g__Herpetosiphon	s__uncultured_Chloroflexi_bacterium_g__Herpetosiphon
OTU9432	0	0	0	0	0	0	7	0	1	0	1	0	0	0	0	0	0	0	0	0	0	0	1	0	0	0	0	0	1	1	0	0	0	2	k__Bacteria	p__Cyanobacteria	c__Oxyphotobacteria	o__Nostocales	f__Microcystaceae	g__Snowella_0TU37S04	s__uncultured_bacterium_g__Snowella_0TU37S04
OTU6389	0	0	0	0	0	0	0	0	0	0	0	0	0	0	0	0	0	0	0	1	0	0	1	1	0	1	0	3	0	2	1	2	1	1	k__Bacteria	p__Actinobacteria	c__Actinobacteria	o__Solirubrobacterales	f__unclassified_o__Solirubrobacterales	g__unclassified_o__Solirubrobacterales	s__unclassified_o__Solirubrobacterales
OTU3240	0	0	0	0	0	0	0	0	1	0	0	1	0	0	0	0	0	0	0	0	0	0	0	0	0	0	0	0	1	0	0	6	2	3	k__Bacteria	p__Firmicutes	c__Clostridia	o__Clostridiales	f__Christensenellaceae	g__Christensenellaceae_R-7_group	s__bacterium_enrichment_culture_clone_DPF35
OTU17255	1	0	0	0	0	0	0	0	0	0	1	0	0	1	0	0	0	0	1	0	1	1	0	1	1	0	1	0	1	0	2	0	0	2	k__Bacteria	p__Proteobacteria	c__Alphaproteobacteria	o__Sphingomonadales	f__Sphingomonadaceae	g__Sphingomonas	s__uncultured_alpha_proteobacterium_g__Sphingomonas
OTU10101	0	0	0	0	0	0	0	8	4	1	0	0	0	0	0	0	0	0	0	0	0	0	0	0	0	0	0	0	0	0	0	1	0	0	k__Bacteria	p__Bacteroidetes	c__Bacteroidia	o__Cytophagales	f__Spirosomaceae	g__Runella	s__uncultured_Runella_sp.
OTU13810	1	0	0	1	1	5	3	0	0	0	0	3	0	0	0	0	0	0	0	0	0	0	0	0	0	0	0	0	0	0	0	0	0	0	k__Bacteria	p__Proteobacteria	c__Deltaproteobacteria	o__Bdellovibrionales	f__Bacteriovoracaceae	g__Peredibacter	s__metagenome_g__Peredibacter
OTU10099	0	0	0	0	0	0	1	7	5	0	0	0	0	0	0	0	0	0	0	0	1	0	0	0	0	0	0	0	0	0	0	0	0	0	k__Bacteria	p__Bacteroidetes	c__Bacteroidia	o__Cytophagales	f__Spirosomaceae	g__Runella	s__unclassified_g__Runella
OTU15235	1	1	0	1	0	1	3	0	0	0	0	0	0	0	0	0	0	0	1	0	1	0	0	1	0	0	0	0	1	0	0	1	2	0	k__Bacteria	p__Proteobacteria	c__Alphaproteobacteria	o__Sphingomonadales	f__Sphingomonadaceae	g__Sandaracinobacter	s__uncultured_bacterium_g__Sandaracinobacter
OTU1251	1	0	0	0	0	0	6	1	0	2	0	0	0	0	0	0	1	0	0	0	0	0	0	0	1	0	0	0	0	0	0	0	1	1	k__Bacteria	p__Elusimicrobia	c__Elusimicrobia	o__Lineage_IV	f__norank_o__Lineage_IV	g__norank_f__norank_o__Lineage_IV	s__unclassified_g__norank_f__norank_o__Lineage_IV
OTU16186	0	0	1	0	0	0	1	0	0	0	0	0	0	0	0	0	0	0	0	0	2	1	4	2	0	0	0	0	0	1	0	1	1	0	k__Bacteria	p__Proteobacteria	c__Deltaproteobacteria	o__unclassified_c__Deltaproteobacteria	f__unclassified_c__Deltaproteobacteria	g__unclassified_c__Deltaproteobacteria	s__unclassified_c__Deltaproteobacteria
OTU18607	0	0	0	0	0	0	0	0	0	0	0	0	0	0	0	0	0	0	0	0	0	1	0	0	12	0	0	0	0	0	1	0	0	0	k__Bacteria	p__Firmicutes	c__Clostridia	o__Clostridiales	f__Lachnospiraceae	g__Lachnoclostridium	s__unclassified_g__Lachnoclostridium
OTU17446	0	0	0	0	0	0	0	0	0	0	0	0	0	0	0	0	0	0	2	2	2	2	3	2	0	0	0	0	0	0	0	0	1	0	k__Bacteria	p__Firmicutes	c__Bacilli	o__Bacillales	f__Bacillaceae	g__unclassified_f__Bacillaceae	s__unclassified_f__Bacillaceae
OTU20907	0	0	0	0	0	0	0	1	0	0	0	0	0	0	0	0	0	0	0	1	2	2	0	2	2	1	0	0	1	1	1	0	0	0	k__Bacteria	p__Proteobacteria	c__Alphaproteobacteria	o__Paracaedibacterales	f__Paracaedibacteraceae	g__norank_f__Paracaedibacteraceae	s__unclassified_g__norank_f__Paracaedibacteraceae
OTU13773	0	0	0	0	0	0	0	0	0	2	2	0	2	1	3	1	0	1	0	0	0	0	2	0	0	0	0	0	0	0	0	0	0	0	k__Bacteria	p__Proteobacteria	c__Deltaproteobacteria	o__Bdellovibrionales	f__Bdellovibrionaceae	g__OM27_clade	s__unclassified_g__OM27_clade
OTU10393	0	0	0	0	0	0	0	11	3	0	0	0	0	0	0	0	0	0	0	0	0	0	0	0	0	0	0	0	0	0	0	0	0	0	k__Bacteria	p__Patescibacteria	c__Saccharimonadia	o__Saccharimonadales	f__norank_o__Saccharimonadales	g__norank_f__norank_o__Saccharimonadales	s__uncultured_bacterium_g__norank_f__norank_o__Saccharimonadales
OTU17387	0	0	0	0	0	0	0	0	0	0	0	0	1	0	0	0	0	0	0	0	0	2	2	4	5	0	0	0	0	0	0	0	0	0	k__Bacteria	p__Proteobacteria	c__Deltaproteobacteria	o__Bdellovibrionales	f__Bacteriovoracaceae	g__Peredibacter	s__unclassified_g__Peredibacter
OTU10155	0	0	0	0	0	0	1	8	5	0	0	0	0	0	0	0	0	0	0	0	0	0	0	0	0	0	0	0	0	0	0	0	0	0	k__Bacteria	p__Proteobacteria	c__Deltaproteobacteria	o__SAR324_cladeMarine_group_B	f__norank_o__SAR324_cladeMarine_group_B	g__norank_f__norank_o__SAR324_cladeMarine_group_B	s__unclassified_g__norank_f__norank_o__SAR324_cladeMarine_group_B
OTU13754	0	0	0	0	0	0	0	2	0	0	0	0	0	0	0	0	6	4	0	0	0	0	0	0	0	2	0	0	0	0	0	0	0	0	k__Bacteria	p__Proteobacteria	c__Alphaproteobacteria	o__Rickettsiales	f__Mitochondria	g__norank_f__Mitochondria	s__unidentified_proteobacterium_g__norank_f__Mitochondria
OTU18094	0	0	0	0	0	0	0	0	0	0	0	0	0	0	0	0	0	0	0	2	4	1	2	4	1	0	0	0	0	0	0	0	0	0	k__Bacteria	p__Proteobacteria	c__Gammaproteobacteria	o__Betaproteobacteriales	f__unclassified_o__Betaproteobacteriales	g__unclassified_o__Betaproteobacteriales	s__unclassified_o__Betaproteobacteriales
OTU20396	0	0	0	0	0	0	3	1	4	0	0	0	0	0	0	0	0	0	0	0	0	2	0	0	1	0	0	0	1	0	1	0	0	1	k__Bacteria	p__Proteobacteria	c__Gammaproteobacteria	o__Betaproteobacteriales	f__Burkholderiaceae	g__norank_f__Burkholderiaceae	s__unclassified_g__norank_f__Burkholderiaceae
OTU12900	2	1	3	2	2	3	0	0	0	0	0	0	0	0	0	0	0	0	0	0	0	0	0	0	0	0	1	0	0	0	0	0	0	0	k__Bacteria	p__Proteobacteria	c__Gammaproteobacteria	o__Betaproteobacteriales	f__Methylophilaceae	g__unclassified_f__Methylophilaceae	s__unclassified_f__Methylophilaceae
OTU15516	0	0	1	0	0	0	1	0	1	1	1	3	0	0	0	0	1	0	0	0	1	0	3	0	1	0	0	0	0	0	0	0	0	0	k__Bacteria	p__Chloroflexi	c__Anaerolineae	o__Anaerolineales	f__Anaerolineaceae	g__norank_f__Anaerolineaceae	s__unclassified_g__norank_f__Anaerolineaceae
OTU9259	3	0	2	0	0	0	1	0	0	0	0	2	0	0	1	0	0	0	0	0	0	0	0	0	0	0	1	0	1	0	1	1	1	0	k__Bacteria	p__Bacteroidetes	c__Bacteroidia	o__Flavobacteriales	f__NS9_marine_group	g__norank_f__NS9_marine_group	s__metagenome_g__norank_f__NS9_marine_group
OTU1137	2	0	1	0	0	0	0	0	0	1	0	1	0	1	0	2	1	4	0	0	0	0	0	0	0	0	0	0	0	1	0	0	0	0	k__Bacteria	p__Bacteroidetes	c__Ignavibacteria	o__Kryptoniales	f__BSV26	g__norank_f__BSV26	s__uncultured_Chlorobi_bacterium_g__norank_f__BSV26
OTU3853	0	0	0	0	0	0	1	0	0	1	0	0	0	0	1	0	2	1	0	0	1	0	0	0	0	0	0	0	3	2	1	0	1	0	k__Bacteria	p__Patescibacteria	c__Gracilibacteria	o__norank_c__Gracilibacteria	f__norank_o__norank_c__Gracilibacteria	g__norank_f__norank_o__norank_c__Gracilibacteria	s__metagenome_g__norank_f__norank_o__norank_c__Gracilibacteria
OTU13811	0	0	0	0	0	0	2	0	0	0	0	1	4	2	0	2	0	0	0	0	0	0	0	0	0	0	0	0	1	0	1	0	1	0	k__Bacteria	p__Verrucomicrobia	c__Verrucomicrobiae	o__Pedosphaerales	f__Pedosphaeraceae	g__norank_f__Pedosphaeraceae	s__uncultured_bacterium_g__norank_f__Pedosphaeraceae
OTU1817	5	1	7	0	0	0	0	0	0	0	0	0	0	0	0	0	0	0	0	0	0	0	0	0	0	0	0	0	0	0	0	0	1	0	k__Bacteria	p__Cyanobacteria	c__Oxyphotobacteria	o__Chloroplast	f__norank_o__Chloroplast	g__norank_f__norank_o__Chloroplast	s__unclassified_g__norank_f__norank_o__Chloroplast
OTU6716	0	0	0	0	0	0	4	4	1	0	0	0	0	0	0	0	0	0	2	0	0	0	0	0	1	1	0	0	1	0	0	0	0	0	k__Bacteria	p__Patescibacteria	c__Parcubacteria	o__norank_c__Parcubacteria	f__norank_o__norank_c__Parcubacteria	g__norank_f__norank_o__norank_c__Parcubacteria	s__uncultured_bacterium_g__norank_f__norank_o__norank_c__Parcubacteria
OTU9399	0	0	0	0	0	0	0	0	0	0	0	0	0	0	0	1	0	0	0	0	0	0	0	1	0	0	0	0	0	1	0	0	5	6	k__Bacteria	p__Bacteroidetes	c__Bacteroidia	o__Chitinophagales	f__Saprospiraceae	g__norank_f__Saprospiraceae	s__unclassified_g__norank_f__Saprospiraceae
OTU20874	0	0	0	0	0	0	0	0	0	0	0	0	0	0	0	0	0	0	1	1	1	2	1	4	2	0	0	0	0	0	1	0	0	1	k__Bacteria	p__Chlamydiae	c__Chlamydiae	o__Chlamydiales	f__Simkaniaceae	g__unclassified_f__Simkaniaceae	s__unclassified_f__Simkaniaceae
OTU8482	0	0	1	0	0	0	1	0	0	0	0	0	0	0	0	2	0	0	1	0	0	0	0	0	0	0	2	1	0	1	0	2	2	1	k__Bacteria	p__Nitrospirae	c__4-29-1	o__norank_c__4-29-1	f__norank_o__norank_c__4-29-1	g__norank_f__norank_o__norank_c__4-29-1	s__uncultured_bacterium_g__norank_f__norank_o__norank_c__4-29-1
OTU15910	0	0	0	0	0	2	0	0	0	0	0	0	0	0	0	0	0	0	0	0	0	5	0	0	7	0	0	0	0	0	0	0	0	0	k__Bacteria	p__Firmicutes	c__Clostridia	o__Clostridiales	f__Clostridiales_vadinBB60_group	g__norank_f__Clostridiales_vadinBB60_group	s__uncultured_Clostridia_bacterium_g__norank_f__Clostridiales_vadinBB60_group
OTU13251	0	1	1	0	0	0	1	2	1	0	0	1	1	0	0	1	1	1	0	0	1	0	0	0	0	0	1	0	0	0	0	1	0	0	k__Bacteria	p__Firmicutes	c__Clostridia	o__Clostridiales	f__Ruminococcaceae	g__unclassified_f__Ruminococcaceae	s__unclassified_f__Ruminococcaceae
OTU12472	0	0	1	0	0	0	7	1	2	0	0	0	0	0	0	0	0	0	0	0	1	0	0	0	0	0	0	0	0	0	0	0	1	1	k__Bacteria	p__Proteobacteria	c__Alphaproteobacteria	o__Rhodospirillales	f__Magnetospirillaceae	g__Magnetospirillum	s__uncultured_bacterium_g__Magnetospirillum
OTU7895	0	1	0	0	0	0	3	0	1	0	0	1	0	0	0	2	1	0	0	0	0	0	1	0	0	0	0	0	0	1	1	0	2	0	k__Bacteria	p__Bacteroidetes	c__Bacteroidia	o__Chitinophagales	f__Saprospiraceae	g__norank_f__Saprospiraceae	s__unclassified_g__norank_f__Saprospiraceae
OTU5780	0	0	0	0	0	0	0	0	0	0	0	0	1	2	0	7	1	0	0	0	0	0	0	0	2	1	0	0	0	0	0	0	0	0	k__Bacteria	p__Gemmatimonadetes	c__Gemmatimonadetes	o__Gemmatimonadales	f__Gemmatimonadaceae	g__norank_f__Gemmatimonadaceae	s__metagenome_g__norank_f__Gemmatimonadaceae
OTU10086	0	0	0	0	0	0	0	5	3	0	0	0	0	0	0	0	0	4	0	0	0	0	0	0	0	0	0	0	0	0	0	1	1	0	k__Bacteria	p__Firmicutes	c__Clostridia	o__Clostridiales	f__Family_XII_o__Clostridiales	g__Fusibacter	s__uncultured_bacterium_g__Fusibacter
OTU3031	5	1	5	0	0	0	0	2	0	0	0	0	0	0	1	0	0	0	0	0	0	0	0	0	0	0	0	0	0	0	0	0	0	0	k__Bacteria	p__Bacteroidetes	c__Bacteroidia	o__Bacteroidales	f__Paludibacteraceae	g__Paludibacter	s__unclassified_g__Paludibacter
OTU6334	0	0	0	0	0	0	0	0	0	0	0	0	0	0	0	0	0	0	1	1	0	1	2	0	0	3	1	1	1	2	0	1	0	0	k__Bacteria	p__Proteobacteria	c__Deltaproteobacteria	o__Myxococcales	f__Sandaracinaceae	g__Sandaracinus	s__uncultured_bacterium_g__Sandaracinus
OTU4033	0	0	0	0	0	0	1	0	0	0	0	0	0	0	0	1	0	0	2	0	1	0	0	0	1	0	0	0	0	1	0	5	0	2	k__Bacteria	p__Proteobacteria	c__Alphaproteobacteria	o__Sphingomonadales	f__Sphingomonadaceae	g__Novosphingobium	s__unclassified_g__Novosphingobium
OTU9481	0	0	0	0	0	0	0	0	0	0	0	0	0	0	0	0	0	0	0	0	0	0	0	0	1	1	0	0	2	1	1	3	1	4	k__Bacteria	p__Chloroflexi	c__JG30-KF-CM66	o__norank_c__JG30-KF-CM66	f__norank_o__norank_c__JG30-KF-CM66	g__norank_f__norank_o__norank_c__JG30-KF-CM66	s__metagenome_g__norank_f__norank_o__norank_c__JG30-KF-CM66
OTU14926	0	0	0	0	0	0	0	3	0	0	1	1	0	0	0	1	1	2	0	0	0	0	0	0	1	0	0	0	0	0	0	2	1	1	k__Bacteria	p__Firmicutes	c__Clostridia	o__Clostridiales	f__Clostridiaceae_1	g__Clostridium_sensu_stricto_3	s__uncultured_bacterium_g__Clostridium_sensu_stricto_3
OTU7969	0	1	0	0	0	0	0	0	0	0	0	0	0	0	0	0	0	0	0	0	0	0	0	0	1	0	1	0	0	4	4	3	0	0	k__Bacteria	p__Cyanobacteria	c__Oxyphotobacteria	o__Chloroplast	f__norank_o__Chloroplast	g__norank_f__norank_o__Chloroplast	s__Epipyxis_sp._PR26KG
OTU15478	0	0	0	0	0	0	1	2	1	1	0	0	0	0	0	0	3	4	0	0	0	0	0	0	0	0	0	0	0	0	0	0	1	1	k__Bacteria	p__Bacteroidetes	c__Ignavibacteria	o__Kryptoniales	f__BSV26	g__norank_f__BSV26	s__uncultured_prokaryote_g__norank_f__BSV26
OTU17185	0	0	0	0	0	0	0	1	1	0	1	0	0	0	0	0	0	0	0	1	1	0	0	3	2	1	0	0	0	0	1	1	1	0	k__Bacteria	p__Proteobacteria	c__Deltaproteobacteria	o__Desulfobacterales	f__Desulfobacteraceae	g__Sva0081_sediment_group	s__uncultured_prokaryote_g__Sva0081_sediment_group
OTU7940	0	0	1	0	0	0	1	1	0	0	0	0	0	0	0	0	0	0	0	0	0	0	0	0	0	5	1	0	0	0	2	1	2	0	k__Bacteria	p__Cyanobacteria	c__Sericytochromatia	o__norank_c__Sericytochromatia	f__norank_o__norank_c__Sericytochromatia	g__norank_f__norank_o__norank_c__Sericytochromatia	s__uncultured_bacterium_g__norank_f__norank_o__norank_c__Sericytochromatia
OTU10190	1	0	0	0	0	0	6	3	4	0	0	0	0	0	0	0	0	0	0	0	0	0	0	0	0	0	0	0	0	0	0	0	0	0	k__Bacteria	p__Proteobacteria	c__Alphaproteobacteria	o__Rickettsiales	f__SM2D12	g__norank_f__SM2D12	s__uncultured_bacterium_g__norank_f__SM2D12
OTU9864	1	1	1	0	0	0	1	0	0	0	0	0	0	0	0	0	0	0	0	0	0	0	0	0	0	0	0	1	1	1	1	2	4	0	k__Bacteria	p__Chlamydiae	c__Chlamydiae	o__Chlamydiales	f__cvE6	g__norank_f__cvE6	s__uncultured_bacterium_g__norank_f__cvE6
OTU18134	0	0	0	0	0	0	0	0	0	0	0	0	0	0	0	0	0	0	2	1	0	2	1	5	3	0	0	0	0	0	0	0	0	0	k__Bacteria	p__Proteobacteria	c__Deltaproteobacteria	o__Oligoflexales	f__Oligoflexaceae	g__norank_f__Oligoflexaceae	s__unclassified_g__norank_f__Oligoflexaceae
OTU1370	0	0	0	0	0	1	0	0	0	0	1	1	0	0	1	0	0	0	1	0	2	0	1	1	0	1	0	1	0	1	1	1	0	0	k__Bacteria	p__Proteobacteria	c__Alphaproteobacteria	o__Rickettsiales	f__Mitochondria	g__norank_f__Mitochondria	s__unclassified_g__norank_f__Mitochondria
OTU9273	0	0	0	0	0	0	0	0	0	0	0	0	0	0	0	0	0	0	0	0	0	0	0	0	0	0	0	0	0	0	0	5	4	5	k__Bacteria	p__Bacteroidetes	c__Bacteroidia	o__Flavobacteriales	f__Weeksellaceae	g__Cloacibacterium	s__unclassified_g__Cloacibacterium
OTU16823	0	0	0	0	0	0	2	0	0	0	0	0	0	1	0	0	0	0	0	0	0	0	3	0	1	0	0	1	1	0	2	3	0	0	k__Bacteria	p__Acidobacteria	c__Subgroup_17	o__norank_c__Subgroup_17	f__norank_o__norank_c__Subgroup_17	g__norank_f__norank_o__norank_c__Subgroup_17	s__unclassified_g__norank_f__norank_o__norank_c__Subgroup_17
OTU10145	0	0	0	0	0	0	1	12	1	0	0	0	0	0	0	0	0	0	0	0	0	0	0	0	0	0	0	0	0	0	0	0	0	0	k__Bacteria	p__Firmicutes	c__Clostridia	o__Clostridiales	f__Peptostreptococcaceae	g__norank_f__Peptostreptococcaceae	s__uncultured_Clostridium_sp._g__norank_f__Peptostreptococcaceae
OTU10748	0	1	0	0	0	0	2	5	1	0	0	1	0	0	0	0	1	0	0	0	0	0	0	0	3	0	0	0	0	0	0	0	0	0	k__Bacteria	p__Bacteroidetes	c__Ignavibacteria	o__Kryptoniales	f__BSV26	g__norank_f__BSV26	s__unclassified_g__norank_f__BSV26
OTU9442	0	0	0	0	0	0	0	0	0	0	0	0	0	0	0	0	0	0	0	0	0	0	0	0	0	0	0	0	0	0	1	3	6	4	k__Bacteria	p__Firmicutes	c__Clostridia	o__Clostridiales	f__Clostridiaceae_1	g__Clostridium_sensu_stricto_7	s__uncultured_Clostridium_sp._g__Clostridium_sensu_stricto_7
OTU15547	0	0	0	0	1	0	1	0	0	2	0	0	0	0	0	2	0	0	0	1	0	1	1	1	0	0	3	0	0	0	1	0	0	0	k__Bacteria	p__Proteobacteria	c__Alphaproteobacteria	o__Rickettsiales	f__Rickettsiaceae	g__unclassified_f__Rickettsiaceae	s__unclassified_f__Rickettsiaceae
OTU5927	0	1	0	0	0	0	0	0	0	0	0	0	0	0	0	0	1	0	1	1	2	1	0	0	3	0	0	0	1	0	0	2	0	1	k__Bacteria	p__Proteobacteria	c__Alphaproteobacteria	o__Rhizobiales	f__Xanthobacteraceae	g__Bradyrhizobium	s__unclassified_g__Bradyrhizobium
OTU9979	2	1	0	0	0	0	2	0	4	1	3	1	0	0	0	0	0	0	0	0	0	0	0	0	0	0	0	0	0	0	0	0	0	0	k__Bacteria	p__Proteobacteria	c__Gammaproteobacteria	o__Oceanospirillales	f__Halomonadaceae	g__Halomonas	s__unclassified_g__Halomonas
OTU9218	0	0	0	0	0	0	0	0	0	0	0	0	0	0	0	0	0	0	0	0	0	0	0	0	0	0	0	0	1	1	1	5	1	5	k__Bacteria	p__Deinococcus-Thermus	c__Deinococci	o__Deinococcales	f__Deinococcaceae	g__Deinococcus	s__Deinococcus_sp.
OTU18178	0	0	1	1	2	1	5	0	1	0	0	0	0	0	0	0	0	0	0	1	0	0	0	0	0	0	0	0	0	2	0	0	0	0	k__Bacteria	p__Proteobacteria	c__Deltaproteobacteria	o__Bdellovibrionales	f__Bdellovibrionaceae	g__Bdellovibrio	s__unclassified_g__Bdellovibrio
OTU6424	0	0	0	0	0	0	0	0	0	0	0	0	0	0	0	0	0	0	0	1	0	0	0	0	0	0	2	5	0	1	1	1	1	2	k__Bacteria	p__Chlamydiae	c__Chlamydiae	o__Chlamydiales	f__unclassified_o__Chlamydiales	g__unclassified_o__Chlamydiales	s__unclassified_o__Chlamydiales
OTU7829	0	0	0	0	0	0	0	0	0	0	0	0	1	0	0	0	0	0	1	0	0	0	2	0	2	2	1	0	3	0	1	0	0	1	k__Bacteria	p__Proteobacteria	c__Deltaproteobacteria	o__Oligoflexales	f__0319-6G20	g__norank_f__0319-6G20	s__uncultured_Syntrophobacteraceae_bacterium_g__norank
OTU9705	0	0	0	0	0	0	0	7	2	0	0	0	0	0	0	0	1	1	0	0	0	0	0	0	0	0	1	0	0	1	0	0	0	0	k__Bacteria	p__Acidobacteria	c__Blastocatellia_Subgroup_4	o__Blastocatellales	f__Blastocatellaceae	g__Blastocatella	s__unclassified_g__Blastocatella
OTU12137	0	0	0	0	0	1	0	0	0	0	0	2	1	0	0	0	0	0	0	1	3	0	0	1	1	0	0	0	0	0	2	0	0	1	k__Bacteria	p__Acidobacteria	c__Aminicenantia	o__Aminicenantales	f__norank_o__Aminicenantales	g__norank_f__norank_o__Aminicenantales	s__unclassified_g__norank_f__norank_o__Aminicenantales
OTU11258	6	1	6	0	0	0	0	0	0	0	0	0	0	0	0	0	0	0	0	0	0	0	0	0	0	0	0	0	0	0	0	0	0	0	k__Bacteria	p__Proteobacteria	c__Gammaproteobacteria	o__Betaproteobacteriales	f__TRA3-20	g__norank_f__TRA3-20	s__unclassified_g__norank_f__TRA3-20
OTU18602	0	0	0	0	0	0	0	0	0	0	0	0	0	0	0	0	0	0	0	0	0	2	0	0	11	0	0	0	0	0	0	0	0	0	k__Bacteria	p__Firmicutes	c__Clostridia	o__Clostridiales	f__Lachnospiraceae	g__unclassified_f__Lachnospiraceae	s__unclassified_f__Lachnospiraceae
OTU6001	1	1	0	0	0	0	1	2	2	1	1	0	0	0	0	0	0	0	1	0	0	0	0	0	0	0	0	0	2	0	0	0	0	1	k__Bacteria	p__Proteobacteria	c__Gammaproteobacteria	o__Betaproteobacteriales	f__Rhodocyclaceae	g__unclassified_f__Rhodocyclaceae	s__unclassified_f__Rhodocyclaceae
OTU5330	0	0	0	0	0	0	1	0	1	1	0	2	0	0	0	0	0	0	0	0	2	1	0	0	1	0	0	1	1	2	0	0	0	0	k__Bacteria	p__Chloroflexi	c__Anaerolineae	o__Anaerolineales	f__Anaerolineaceae	g__norank_f__Anaerolineaceae	s__uncultured_Chloroflexi_bacterium_g__norank_f__Anaerolineaceae
OTU9923	0	0	0	0	0	0	9	0	0	0	0	0	0	0	0	0	0	0	0	1	0	0	0	0	0	0	0	0	0	1	0	2	0	0	k__Bacteria	p__Patescibacteria	c__Gracilibacteria	o__Absconditabacteriales_SR1	f__norank_o__Absconditabacteriales_SR1	g__norank_f__norank_o__Absconditabacteriales_SR1	s__uncultured_candidate_division_SR1_bacterium
OTU9164	0	0	0	0	0	0	0	0	0	0	0	0	0	0	0	1	0	0	1	0	0	0	0	1	0	0	1	2	1	1	1	2	1	1	k__Bacteria	p__Proteobacteria	c__Alphaproteobacteria	o__Rhodospirillales	f__Magnetospirillaceae	g__Telmatospirillum	s__unclassified_g__Telmatospirillum
OTU8448	0	0	0	0	0	0	0	1	2	0	0	0	1	0	0	0	4	0	0	0	0	0	0	0	0	2	0	0	0	2	0	0	0	1	k__Bacteria	p__Actinobacteria	c__Actinobacteria	o__norank_c__Actinobacteria	f__norank_o__norank_c__Actinobacteria	g__norank_f__norank_o__norank_c__Actinobacteria	s__uncultured_bacterium_g__norank_f__norank_o__norank_c__Actinobacteria
OTU10176	0	0	0	0	0	0	1	7	4	0	0	0	0	0	0	0	1	0	0	0	0	0	0	0	0	0	0	0	0	0	0	0	0	0	k__Bacteria	p__Planctomycetes	c__Phycisphaerae	o__Phycisphaerales	f__Phycisphaeraceae	g__SM1A02	s__metagenome_g__SM1A02
OTU6337	1	0	0	0	0	0	2	0	0	0	0	0	0	0	0	0	0	1	1	0	4	0	1	0	0	1	0	0	0	0	0	0	1	1	k__Bacteria	p__Proteobacteria	c__Gammaproteobacteria	o__Betaproteobacteriales	f__Methylophilaceae	g__MM1	s__uncultured_bacterium_g__MM1
OTU9214	0	0	0	0	0	0	5	1	2	0	0	0	0	0	0	1	0	0	0	0	0	0	0	0	0	0	0	0	0	0	0	4	0	0	k__Bacteria	p__Proteobacteria	c__Gammaproteobacteria	o__Betaproteobacteriales	f__Burkholderiaceae	g__AAP99	s__uncultured_bacterium_g__AAP99
OTU6382	0	0	0	0	0	0	0	0	0	0	0	0	0	0	0	0	0	0	0	0	0	0	0	1	1	2	1	2	1	3	1	1	0	0	k__Bacteria	p__Chlamydiae	c__Chlamydiae	o__Chlamydiales	f__Parachlamydiaceae	g__unclassified_f__Parachlamydiaceae	s__unclassified_f__Parachlamydiaceae
OTU15218	0	0	0	0	0	0	0	0	0	0	0	1	0	0	0	0	1	7	0	0	0	0	0	0	1	0	2	0	0	0	0	0	1	0	k__Bacteria	p__Chloroflexi	c__Anaerolineae	o__Anaerolineales	f__Anaerolineaceae	g__norank_f__Anaerolineaceae	s__unclassified_g__norank_f__Anaerolineaceae
OTU9926	2	1	0	0	0	0	2	1	2	1	0	0	0	0	0	1	0	0	0	0	0	0	1	0	0	0	0	0	1	1	0	0	0	0	k__Bacteria	p__Proteobacteria	c__Gammaproteobacteria	o__Cellvibrionales	f__Porticoccaceae	g__Porticoccus	s__metagenome_g__Porticoccus
OTU13075	0	0	0	0	0	0	0	0	0	2	5	3	0	0	0	0	0	0	0	0	0	0	0	0	0	0	0	0	0	3	0	0	0	0	k__Bacteria	p__Cyanobacteria	c__Oxyphotobacteria	o__Chloroplast	f__norank_o__Chloroplast	g__norank_f__norank_o__Chloroplast	s__unclassified_g__norank_f__norank_o__Chloroplast
OTU10234	1	0	0	0	0	0	2	9	0	0	0	0	0	0	0	0	0	0	1	0	0	0	0	0	0	0	0	0	0	0	0	0	0	0	k__Bacteria	p__Bacteroidetes	c__Rhodothermia	o__Balneolales	f__Balneolaceae	g__unclassified_f__Balneolaceae	s__unclassified_f__Balneolaceae
OTU5540	1	0	1	0	0	0	2	0	0	0	0	0	0	0	0	0	0	0	1	1	0	0	0	0	0	0	0	0	0	1	1	1	1	3	k__Bacteria	p__Proteobacteria	c__Alphaproteobacteria	o__Rhodobacterales	f__Rhodobacteraceae	g__unclassified_f__Rhodobacteraceae	s__unclassified_f__Rhodobacteraceae
OTU13009	1	0	0	0	0	0	0	0	0	0	0	1	0	0	0	2	0	0	0	0	0	0	0	0	0	0	1	0	1	0	2	1	3	1	k__Bacteria	p__Proteobacteria	c__Deltaproteobacteria	o__Desulfuromonadales	f__Geobacteraceae	g__Geobacter	s__uncultured_delta_proteobacterium_g__Geobacter
OTU9491	1	2	1	0	0	0	1	1	2	0	0	0	0	0	0	1	0	0	0	0	0	0	0	0	0	0	0	0	1	0	1	1	0	1	k__Bacteria	p__Proteobacteria	c__Alphaproteobacteria	o__Rhizobiales	f__Hyphomicrobiaceae	g__Hyphomicrobium	s__unclassified_g__Hyphomicrobium
OTU3519	1	1	0	0	0	0	3	0	0	0	0	1	2	0	1	0	0	0	0	0	1	0	0	0	0	1	0	0	0	1	1	0	0	0	k__Bacteria	p__Proteobacteria	c__Deltaproteobacteria	o__unclassified_c__Deltaproteobacteria	f__unclassified_c__Deltaproteobacteria	g__unclassified_c__Deltaproteobacteria	s__unclassified_c__Deltaproteobacteria
OTU10063	1	0	0	0	0	0	1	5	2	0	1	0	1	0	0	0	0	0	0	1	1	0	0	0	0	0	0	0	0	0	0	0	0	0	k__Bacteria	p__Patescibacteria	c__WWE3	o__norank_c__WWE3	f__norank_o__norank_c__WWE3	g__norank_f__norank_o__norank_c__WWE3	s__uncultured_candidate_division_WWE3_bacterium
OTU20903	0	0	0	0	0	0	0	0	0	0	0	0	0	0	0	0	0	0	0	0	0	2	0	0	11	0	0	0	0	0	0	0	0	0	k__Bacteria	p__Firmicutes	c__Clostridia	o__Clostridiales	f__Lachnospiraceae	g__unclassified_f__Lachnospiraceae	s__unclassified_f__Lachnospiraceae
OTU5729	0	0	0	0	0	0	1	4	1	1	0	0	0	0	0	1	0	2	0	0	0	0	0	0	0	1	0	0	0	1	0	0	1	0	k__Bacteria	p__Chloroflexi	c__Chloroflexia	o__Chloroflexales	f__Herpetosiphonaceae	g__Herpetosiphon	s__Herpetosiphon_aurantiacus_DSM_785
OTU7862	0	0	0	0	0	0	0	0	0	0	0	0	0	0	0	0	0	0	0	0	0	0	0	0	0	0	0	0	2	6	2	2	1	0	k__Bacteria	p__Cyanobacteria	c__Oxyphotobacteria	o__Nostocales	f__Nostocaceae	g__unclassified_f__Nostocaceae	s__unclassified_f__Nostocaceae
OTU1873	0	0	0	0	0	0	0	0	0	0	0	0	0	0	0	6	4	3	0	0	0	0	0	0	0	0	0	0	0	0	0	0	0	0	k__Bacteria	p__Bacteroidetes	c__Bacteroidia	o__Chitinophagales	f__Chitinophagaceae	g__Dinghuibacter	s__uncultured_bacterium_g__Dinghuibacter
OTU7237	0	0	0	0	0	1	0	0	0	0	0	0	0	0	0	0	0	0	0	0	0	0	0	0	12	0	0	0	0	0	0	0	0	0	k__Bacteria	p__Firmicutes	c__Bacilli	o__Lactobacillales	f__Lactobacillaceae	g__Lactobacillus	s__Lactobacillus_reuteri
OTU9131	0	0	0	0	0	0	0	5	2	0	0	0	0	0	0	0	0	0	0	0	0	0	0	0	1	0	0	0	2	0	2	0	1	0	k__Bacteria	p__Chloroflexi	c__Anaerolineae	o__Anaerolineales	f__Anaerolineaceae	g__norank_f__Anaerolineaceae	s__unclassified_g__norank_f__Anaerolineaceae
OTU4734	0	0	0	0	0	0	2	4	2	0	0	1	0	1	0	0	2	0	0	0	0	0	0	0	0	0	0	0	0	0	1	0	0	0	k__Bacteria	p__Actinobacteria	c__Actinobacteria	o__norank_c__Actinobacteria	f__norank_o__norank_c__Actinobacteria	g__norank_f__norank_o__norank_c__Actinobacteria	s__unclassified_g__norank_f__norank_o__norank_c__Actinobacteria
OTU19183	0	0	0	0	0	0	0	0	0	0	0	0	0	0	0	0	0	0	0	0	0	0	0	0	13	0	0	0	0	0	0	0	0	0	k__Bacteria	p__Firmicutes	c__Clostridia	o__Clostridiales	f__Ruminococcaceae	g__Ruminococcaceae_UCG-014	s__uncultured_rumen_bacterium_g__Ruminococcaceae_UCG-014
OTU4678	0	0	1	0	0	0	0	0	0	0	0	0	0	1	1	1	0	0	0	0	2	0	0	0	2	0	0	1	1	1	2	0	0	0	k__Bacteria	p__Acidobacteria	c__Subgroup_18	o__norank_c__Subgroup_18	f__norank_o__norank_c__Subgroup_18	g__norank_f__norank_o__norank_c__Subgroup_18	s__uncultured_bacterium_g__norank_f__norank_o__norank_c__Subgroup_18
OTU8022	0	0	0	1	1	3	1	0	0	0	1	0	1	0	0	0	0	0	0	0	0	1	0	0	0	1	0	1	0	1	1	0	0	0	k__Bacteria	p__Cyanobacteria	c__Oxyphotobacteria	o__Chloroplast	f__norank_o__Chloroplast	g__norank_f__norank_o__Chloroplast	s__unclassified_g__norank_f__norank_o__Chloroplast
OTU9329	0	0	0	0	0	0	1	0	0	0	0	0	0	0	0	0	0	0	0	0	0	0	0	0	0	0	0	3	2	4	1	0	1	1	k__Bacteria	p__Proteobacteria	c__Alphaproteobacteria	o__Micavibrionales	f__norank_o__Micavibrionales	g__norank_f__norank_o__Micavibrionales	s__metagenome_g__norank_f__norank_o__Micavibrionales
OTU13703	0	0	0	0	0	0	0	0	0	3	2	4	1	0	0	2	0	0	0	0	0	0	0	0	0	1	0	0	0	0	0	0	0	0	k__Bacteria	p__Proteobacteria	c__Gammaproteobacteria	o__unclassified_c__Gammaproteobacteria	f__unclassified_c__Gammaproteobacteria	g__unclassified_c__Gammaproteobacteria	s__unclassified_c__Gammaproteobacteria
OTU11303	1	0	0	0	0	0	0	12	0	0	0	0	0	0	0	0	0	0	0	0	0	0	0	0	0	0	0	0	0	0	0	0	0	0	k__Bacteria	p__Patescibacteria	c__Saccharimonadia	o__Saccharimonadales	f__norank_o__Saccharimonadales	g__norank_f__norank_o__Saccharimonadales	s__metagenome_g__norank_f__norank_o__Saccharimonadales
OTU1216	1	0	0	0	0	0	1	1	1	1	0	0	0	0	0	1	1	0	0	0	0	0	0	0	0	0	1	0	3	0	0	1	0	1	k__Bacteria	p__Proteobacteria	c__Gammaproteobacteria	o__Betaproteobacteriales	f__Rhodocyclaceae	g__norank_f__Rhodocyclaceae	s__unclassified_g__norank_f__Rhodocyclaceae
OTU10031	0	0	0	0	0	0	7	3	1	0	0	0	0	0	0	0	1	0	0	0	0	0	0	0	0	0	0	0	0	0	0	0	1	0	k__Bacteria	p__Cyanobacteria	c__Oxyphotobacteria	o__unclassified_c__Oxyphotobacteria	f__unclassified_c__Oxyphotobacteria	g__unclassified_c__Oxyphotobacteria	s__unclassified_c__Oxyphotobacteria
OTU10069	0	0	0	0	0	0	1	3	0	0	1	0	0	0	0	0	1	0	0	0	0	0	0	0	0	0	0	0	3	1	2	0	1	0	k__Bacteria	p__Patescibacteria	c__Saccharimonadia	o__Saccharimonadales	f__norank_o__Saccharimonadales	g__norank_f__norank_o__Saccharimonadales	s__unclassified_g__norank_f__norank_o__Saccharimonadales
OTU8900	0	0	0	0	0	0	0	1	0	0	0	0	0	0	0	1	0	1	0	0	0	0	0	0	0	0	0	0	2	2	3	1	2	0	k__Bacteria	p__Patescibacteria	c__Saccharimonadia	o__Saccharimonadales	f__norank_o__Saccharimonadales	g__norank_f__norank_o__Saccharimonadales	s__unclassified_g__norank_f__norank_o__Saccharimonadales
OTU17492	0	0	0	0	0	0	3	3	0	0	0	0	0	1	0	0	1	3	0	0	2	0	0	0	0	0	0	0	0	0	0	0	0	0	k__Bacteria	p__Bacteroidetes	c__Bacteroidia	o__Sphingobacteriales	f__Lentimicrobiaceae	g__norank_f__Lentimicrobiaceae	s__unclassified_g__norank_f__Lentimicrobiaceae
OTU15233	1	1	0	0	0	0	0	2	3	1	0	1	0	1	0	1	0	0	0	1	0	0	0	0	0	0	0	1	0	0	0	0	0	0	k__Bacteria	p__Actinobacteria	c__Actinobacteria	o__Frankiales	f__Cryptosporangiaceae	g__Fodinicola	s__unclassified_g__Fodinicola
OTU8262	0	0	0	0	0	0	3	0	0	0	0	0	2	0	0	4	0	0	0	0	0	0	0	0	0	0	0	0	3	0	1	0	0	0	k__Bacteria	p__Proteobacteria	c__Gammaproteobacteria	o__KF-JG30-C25	f__norank_o__KF-JG30-C25	g__norank_f__norank_o__KF-JG30-C25	s__uncultured_bacterium_g__norank_f__norank_o__KF-JG30-C25
OTU4508	2	0	0	0	0	0	1	1	3	0	0	0	0	0	0	0	1	0	0	2	0	0	0	0	0	0	0	1	1	1	0	0	0	0	k__Bacteria	p__Proteobacteria	c__Alphaproteobacteria	o__Rhizobiales	f__Xanthobacteraceae	g__Pseudorhodoplanes	s__uncultured_bacterium_g__Pseudorhodoplanes
OTU3823	3	2	8	0	0	0	0	0	0	0	0	0	0	0	0	0	0	0	0	0	0	0	0	0	0	0	0	0	0	0	0	0	0	0	k__Bacteria	p__Proteobacteria	c__Gammaproteobacteria	o__Betaproteobacteriales	f__Burkholderiaceae	g__AAP99	s__unclassified_g__AAP99
OTU6578	0	0	0	0	0	0	2	4	5	0	0	0	0	0	0	0	0	0	0	0	0	0	1	0	0	0	0	0	1	0	0	0	0	0	k__Bacteria	p__Fusobacteria	c__Fusobacteriia	o__Fusobacteriales	f__Fusobacteriaceae	g__Cetobacterium	s__uncultured_bacterium_g__Cetobacterium
OTU18615	0	0	0	0	0	0	0	0	0	0	0	1	0	0	0	0	0	0	0	0	0	4	0	0	8	0	0	0	0	0	0	0	0	0	k__Bacteria	p__Firmicutes	c__Clostridia	o__Clostridiales	f__Ruminococcaceae	g__Faecalibacterium	s__uncultured_bacterium_g__Faecalibacterium
OTU9205	0	0	0	0	0	0	0	1	0	0	3	0	0	1	0	0	1	0	0	0	0	0	0	0	0	0	0	0	0	2	0	1	1	3	k__Bacteria	p__Bacteroidetes	c__Bacteroidia	o__Sphingobacteriales	f__env.OPS_17	g__norank_f__env.OPS_17	s__uncultured_bacterium_g__norank_f__env.OPS_17
OTU6125	0	0	1	0	0	0	2	0	1	0	0	0	0	0	0	0	0	0	0	0	0	0	1	0	0	0	0	0	2	4	0	2	0	0	k__Bacteria	p__Proteobacteria	c__Alphaproteobacteria	o__Caulobacterales	f__Parvularculaceae	g__Amphiplicatus	s__unclassified_g__Amphiplicatus
OTU18636	0	0	0	0	0	0	0	0	0	0	0	0	0	0	0	0	0	0	0	0	0	2	0	0	11	0	0	0	0	0	0	0	0	0	k__Bacteria	p__Firmicutes	c__Clostridia	o__Clostridiales	f__Lachnospiraceae	g__Lachnoclostridium	s__unclassified_g__Lachnoclostridium
OTU3375	0	0	0	0	0	0	0	13	0	0	0	0	0	0	0	0	0	0	0	0	0	0	0	0	0	0	0	0	0	0	0	0	0	0	k__Bacteria	p__Patescibacteria	c__Saccharimonadia	o__Saccharimonadales	f__norank_o__Saccharimonadales	g__norank_f__norank_o__Saccharimonadales	s__unclassified_g__norank_f__norank_o__Saccharimonadales
OTU17416	0	0	0	0	0	0	1	0	0	0	0	0	0	0	0	0	0	0	0	1	2	3	2	2	1	0	0	0	0	0	0	0	0	1	k__Bacteria	p__Firmicutes	c__Bacilli	o__Bacillales	f__Bacillaceae	g__unclassified_f__Bacillaceae	s__unclassified_f__Bacillaceae
OTU9213	0	0	0	0	0	0	0	0	0	0	0	0	0	0	0	0	0	0	0	0	0	1	0	0	0	0	0	0	3	0	0	4	2	3	k__Bacteria	p__Bacteroidetes	c__Bacteroidia	o__Flavobacteriales	f__Weeksellaceae	g__Empedobacter	s__Empedobacter_falsenii_genomovar_2
OTU12783	0	0	0	6	2	1	0	0	0	0	0	0	0	0	0	0	0	1	1	1	0	0	1	0	0	0	0	0	0	0	0	0	0	0	k__Bacteria	p__Verrucomicrobia	c__Verrucomicrobiae	o__Chthoniobacterales	f__Terrimicrobiaceae	g__Terrimicrobium	s__unclassified_g__Terrimicrobium
OTU5417	1	0	0	0	0	0	0	1	4	0	0	0	0	0	0	0	0	1	0	0	0	0	1	0	0	0	0	0	3	0	2	0	0	0	k__Bacteria	p__Bacteroidetes	c__Bacteroidia	o__Chitinophagales	f__Chitinophagaceae	g__unclassified_f__Chitinophagaceae	s__unclassified_f__Chitinophagaceae
OTU2111	0	0	0	0	0	0	0	3	0	0	0	0	0	0	0	1	5	4	0	0	0	0	0	0	0	0	0	0	0	0	0	0	0	0	k__Bacteria	p__Patescibacteria	c__WWE3	o__norank_c__WWE3	f__norank_o__norank_c__WWE3	g__norank_f__norank_o__norank_c__WWE3	s__unclassified_g__norank_f__norank_o__norank_c__WWE3
OTU4901	0	2	0	0	0	0	1	1	0	0	0	0	0	0	0	0	1	0	0	2	0	0	0	2	1	0	0	0	0	0	0	1	1	1	k__Bacteria	p__Proteobacteria	c__Gammaproteobacteria	o__Betaproteobacteriales	f__Burkholderiaceae	g__Acidovorax	s__Acidovorax_citrulli
OTU20941	0	0	0	0	0	0	0	0	1	0	0	0	0	0	0	0	0	0	2	3	1	4	1	0	0	0	1	0	0	0	0	0	0	0	k__Bacteria	p__Bacteroidetes	c__Bacteroidia	o__Chitinophagales	f__Chitinophagaceae	g__Terrimonas	s__unclassified_g__Terrimonas
OTU8300	1	0	1	0	0	0	2	0	1	0	0	0	0	0	0	0	0	0	0	0	0	0	0	0	0	0	0	0	1	0	2	2	3	0	k__Bacteria	p__Proteobacteria	c__Gammaproteobacteria	o__Steroidobacterales	f__Woeseiaceae	g__Woeseia	s__unclassified_g__Woeseia
OTU4873	0	0	0	0	0	0	0	0	0	0	0	0	0	0	0	1	4	2	0	0	0	0	0	1	0	0	0	0	0	0	0	2	1	2	k__Bacteria	p__Firmicutes	c__Negativicutes	o__Selenomonadales	f__Veillonellaceae	g__Selenomonas	s__Selenomonas_lacticifex
OTU19196	0	0	0	0	0	0	0	0	0	0	0	0	0	0	0	0	0	1	0	0	0	4	0	0	8	0	0	0	0	0	0	0	0	0	k__Bacteria	p__Firmicutes	c__Clostridia	o__Clostridiales	f__Ruminococcaceae	g__Negativibacillus	s__uncultured_bacterium_g__Negativibacillus
OTU16590	3	1	1	0	0	0	0	0	0	0	2	1	0	0	0	1	0	0	0	0	1	0	0	0	0	0	0	0	0	0	0	2	0	1	k__Bacteria	p__Proteobacteria	c__Deltaproteobacteria	o__Myxococcales	f__Archangiaceae	g__Anaeromyxobacter	s__unclassified_g__Anaeromyxobacter
OTU12801	1	0	0	0	5	0	0	2	0	0	0	0	0	0	0	0	1	0	0	1	0	0	1	1	1	0	0	0	0	0	0	0	0	0	k__Bacteria	p__Proteobacteria	c__Deltaproteobacteria	o__Bdellovibrionales	f__Bdellovibrionaceae	g__Bdellovibrio	s__Bdellovibrionales_bacterium_Ga0074137
OTU10163	1	1	0	0	1	0	0	4	4	0	0	0	0	0	0	0	0	0	0	0	0	0	0	0	0	0	0	1	1	0	0	0	0	0	k__Bacteria	p__Proteobacteria	c__Alphaproteobacteria	o__Rhodospirillales	f__norank_o__Rhodospirillales	g__norank_f__norank_o__Rhodospirillales	s__metagenome_g__norank_f__norank_o__Rhodospirillales
OTU18226	0	0	0	2	0	0	0	0	0	0	0	0	0	0	0	0	0	0	6	3	1	1	0	0	0	0	0	0	0	0	0	0	0	0	k__Bacteria	p__Proteobacteria	c__Alphaproteobacteria	o__unclassified_c__Alphaproteobacteria	f__unclassified_c__Alphaproteobacteria	g__unclassified_c__Alphaproteobacteria	s__unclassified_c__Alphaproteobacteria
OTU10011	0	0	0	0	0	0	2	2	2	1	0	0	0	0	0	0	1	0	0	0	0	0	0	0	0	0	0	0	0	1	0	1	3	0	k__Bacteria	p__Proteobacteria	c__Deltaproteobacteria	o__Myxococcales	f__BIrii41	g__norank_f__BIrii41	s__unclassified_g__norank_f__BIrii41
OTU9276	0	0	0	0	0	0	0	3	2	1	0	0	0	0	1	0	0	0	1	0	0	0	0	1	0	0	0	0	0	0	0	0	3	1	k__Bacteria	p__Bacteroidetes	c__Bacteroidia	o__Bacteroidales	f__Rikenellaceae	g__norank_f__Rikenellaceae	s__uncultured_compost_bacterium_g__norank_f__Rikenellaceae
OTU5079	0	0	0	0	0	0	3	3	3	0	0	0	0	0	0	0	0	0	2	0	1	0	0	0	0	0	0	1	0	0	0	0	0	0	k__Bacteria	p__Proteobacteria	c__Alphaproteobacteria	o__Rhodovibrionales	f__Fodinicurvataceae	g__norank_f__Fodinicurvataceae	s__uncultured_bacterium_g__norank_f__Fodinicurvataceae
OTU1845	0	1	0	1	0	0	0	0	0	0	1	0	0	0	0	1	0	0	2	1	0	0	0	0	1	0	0	0	2	1	1	0	1	0	k__Bacteria	p__Bacteroidetes	c__Ignavibacteria	o__Ignavibacteriales	f__PHOS-HE36	g__norank_f__PHOS-HE36	s__unclassified_g__norank_f__PHOS-HE36
OTU21003	0	0	0	0	0	0	0	0	0	0	0	0	0	0	0	0	0	0	2	1	2	0	4	3	0	0	0	0	0	0	0	0	0	0	k__Bacteria	p__Proteobacteria	c__Alphaproteobacteria	o__Paracaedibacterales	f__Paracaedibacteraceae	g__unclassified_f__Paracaedibacteraceae	s__unclassified_f__Paracaedibacteraceae
OTU10102	0	0	0	0	0	0	0	2	2	0	0	0	0	0	0	0	0	0	0	0	0	0	0	0	0	0	0	0	0	0	0	5	2	1	k__Bacteria	p__Bacteroidetes	c__Bacteroidia	o__Chitinophagales	f__Saprospiraceae	g__norank_f__Saprospiraceae	s__unclassified_g__norank_f__Saprospiraceae
OTU269	0	0	0	0	0	0	0	0	0	2	5	1	0	0	0	1	0	1	0	0	1	0	0	1	0	0	0	0	0	0	0	0	0	0	k__Bacteria	p__Chloroflexi	c__Anaerolineae	o__Anaerolineales	f__Anaerolineaceae	g__RBG-16-58-14	s__uncultured_bacterium_g__RBG-16-58-14
OTU6096	0	0	0	0	0	0	1	0	0	0	0	0	0	0	0	0	0	0	1	0	5	0	0	0	1	1	0	0	1	1	1	0	0	0	k__Bacteria	p__Proteobacteria	c__Alphaproteobacteria	o__Caulobacterales	f__Hyphomonadaceae	g__SWB02	s__uncultured_bacterium_g__SWB02
OTU15748	0	0	0	0	0	1	0	0	0	0	0	0	0	0	0	0	0	0	0	0	0	0	0	0	11	0	0	0	0	0	0	0	0	0	k__Bacteria	p__Bacteroidetes	c__Bacteroidia	o__Bacteroidales	f__Rikenellaceae	g__Rikenella	s__uncultured_bacterium_g__Rikenella
OTU17552	0	0	0	0	0	0	2	0	1	0	1	0	0	0	1	0	0	0	0	0	0	0	0	3	2	0	0	0	0	2	0	0	0	0	k__Bacteria	p__Bacteroidetes	c__Bacteroidia	o__unclassified_c__Bacteroidia	f__unclassified_c__Bacteroidia	g__unclassified_c__Bacteroidia	s__unclassified_c__Bacteroidia
OTU13747	0	0	2	0	0	0	0	0	0	0	1	2	0	0	0	1	1	0	0	0	0	0	1	1	2	0	0	0	0	0	0	0	1	0	k__Bacteria	p__Proteobacteria	c__Deltaproteobacteria	o__Myxococcales	f__Archangiaceae	g__Anaeromyxobacter	s__unclassified_g__Anaeromyxobacter
OTU13786	3	3	3	0	0	0	0	0	0	0	1	0	0	0	0	0	0	0	0	0	0	0	0	1	0	0	0	0	0	0	0	1	0	0	k__Bacteria	p__Proteobacteria	c__Gammaproteobacteria	o__Betaproteobacteriales	f__Chitinibacteraceae	g__Formivibrio	s__metagenome_g__Formivibrio
OTU6417	1	1	3	0	1	0	0	0	0	1	0	0	1	1	0	1	0	0	0	0	0	0	0	0	0	1	0	0	1	0	0	0	0	0	k__Bacteria	p__Actinobacteria	c__Actinobacteria	o__Frankiales	f__Sporichthyaceae	g__hgcI_clade	s__uncultured_bacterium_g__hgcI_clade
OTU17354	0	0	0	0	0	0	0	1	0	1	0	0	0	0	0	0	6	3	0	0	0	0	0	0	0	0	0	1	0	0	0	0	0	0	k__Bacteria	p__Proteobacteria	c__Alphaproteobacteria	o__Rickettsiales	f__unclassified_o__Rickettsiales	g__unclassified_o__Rickettsiales	s__unclassified_o__Rickettsiales
OTU9877	0	0	0	0	0	0	5	5	2	0	0	0	0	0	0	0	0	0	0	0	0	0	0	0	0	0	0	0	0	0	0	0	0	0	k__Bacteria	p__Proteobacteria	c__Gammaproteobacteria	o__Pseudomonadales	f__Moraxellaceae	g__Perlucidibaca	s__uncultured_bacterium_g__Perlucidibaca
OTU20886	0	0	0	0	0	0	0	0	0	0	0	0	0	0	0	0	0	0	0	3	1	3	1	2	2	0	0	0	0	0	0	0	0	0	k__Bacteria	p__unclassified_k__norank_d__Bacteria	c__unclassified_k__norank_d__Bacteria	o__unclassified_k__norank_d__Bacteria	f__unclassified_k__norank_d__Bacteria	g__unclassified_k__norank_d__Bacteria	s__unclassified_k__norank_d__Bacteria
OTU9450	0	0	0	0	0	0	0	0	0	0	0	0	0	0	0	0	0	0	0	0	0	0	0	0	0	0	0	0	0	0	0	4	6	2	k__Bacteria	p__Proteobacteria	c__Gammaproteobacteria	o__Betaproteobacteriales	f__Burkholderiaceae	g__Undibacterium	s__unclassified_g__Undibacterium
OTU11267	1	1	3	0	0	0	0	0	0	1	4	0	0	0	0	0	0	0	0	0	2	0	0	0	0	0	0	0	0	0	0	0	0	0	k__Bacteria	p__Cyanobacteria	c__Sericytochromatia	o__norank_c__Sericytochromatia	f__norank_o__norank_c__Sericytochromatia	g__norank_f__norank_o__norank_c__Sericytochromatia	s__uncultured_bacterium_g__norank_f__norank_o__norank_c__Sericytochromatia
OTU7321	1	0	0	0	0	0	1	0	0	0	2	0	0	0	1	1	0	0	0	0	0	0	0	0	0	1	0	0	1	0	1	1	0	2	k__Bacteria	p__Proteobacteria	c__Gammaproteobacteria	o__Oceanospirillales	f__Halomonadaceae	g__Halomonas	s__metagenome_g__Halomonas
OTU9269	1	1	2	1	0	3	1	0	0	0	0	0	0	0	0	1	0	0	0	0	0	0	0	0	0	0	0	0	0	0	1	0	1	0	k__Bacteria	p__Proteobacteria	c__Alphaproteobacteria	o__Acetobacterales	f__Acetobacteraceae	g__unclassified_f__Acetobacteraceae	s__unclassified_f__Acetobacteraceae
OTU15834	0	0	0	0	0	0	0	0	0	0	0	0	0	0	0	0	0	0	0	0	0	1	0	0	10	0	0	0	0	0	1	0	0	0	k__Bacteria	p__Bacteroidetes	c__Bacteroidia	o__Bacteroidales	f__Barnesiellaceae	g__norank_f__Barnesiellaceae	s__unclassified_g__norank_f__Barnesiellaceae
OTU10417	0	0	0	0	0	0	3	3	5	0	0	0	0	0	1	0	0	0	0	0	0	0	0	0	0	0	0	0	0	0	0	0	0	0	k__Bacteria	p__Proteobacteria	c__Gammaproteobacteria	o__Betaproteobacteriales	f__Burkholderiaceae	g__Limnobacter	s__uncultured_bacterium_g__Limnobacter
OTU15837	0	0	0	0	0	0	0	0	0	0	0	0	0	0	0	0	0	0	1	1	1	0	0	0	0	4	1	1	1	0	0	1	1	0	k__Bacteria	p__Proteobacteria	c__Deltaproteobacteria	o__Myxococcales	f__27F-1492R	g__norank_f__27F-1492R	s__uncultured_delta_proteobacterium_g__norank_f__27F-1492R
OTU9264	0	0	0	0	0	0	0	0	0	1	1	1	0	0	1	0	0	0	0	0	0	0	0	0	0	0	1	1	1	2	1	0	2	0	k__Bacteria	p__unclassified_k__norank_d__Bacteria	c__unclassified_k__norank_d__Bacteria	o__unclassified_k__norank_d__Bacteria	f__unclassified_k__norank_d__Bacteria	g__unclassified_k__norank_d__Bacteria	s__unclassified_k__norank_d__Bacteria
OTU8923	0	0	0	0	0	0	0	3	3	0	0	0	0	0	0	0	0	0	0	0	1	0	0	0	1	2	0	0	1	1	0	0	0	0	k__Bacteria	p__Patescibacteria	c__Saccharimonadia	o__Saccharimonadales	f__norank_o__Saccharimonadales	g__norank_f__norank_o__Saccharimonadales	s__uncultured_bacterium_g__norank_f__norank_o__Saccharimonadales
OTU14863	9	0	1	0	1	0	0	0	0	0	0	0	1	0	0	0	0	0	0	0	0	0	0	0	0	0	0	0	0	0	0	0	0	0	k__Bacteria	p__Proteobacteria	c__Gammaproteobacteria	o__Betaproteobacteriales	f__Chitinimonadaceae	g__Chitinimonas	s__Chitinimonas_taiwanensis
OTU11421	0	0	0	0	1	0	0	3	2	0	0	0	0	0	0	0	0	4	0	0	1	1	0	0	0	0	0	0	0	0	0	0	0	0	k__Bacteria	p__Patescibacteria	c__Parcubacteria	o__Candidatus_Jorgensenbacteria	f__norank_o__Candidatus_Jorgensenbacteria	g__norank_f__norank_o__Candidatus_Jorgensenbacteria	s__Candidatus_Adlerbacteria_bacterium_GW2011_GWC1_50_9
OTU20921	0	0	0	0	0	0	0	0	0	0	0	0	0	0	0	0	0	0	2	0	0	5	3	2	0	0	0	0	0	0	0	0	0	0	k__Bacteria	p__Cyanobacteria	c__Oxyphotobacteria	o__Nostocales	f__Nostocaceae	g__unclassified_f__Nostocaceae	s__unclassified_f__Nostocaceae
OTU1054	0	0	1	0	0	0	0	0	0	1	1	2	0	0	0	0	0	0	0	1	0	0	1	0	0	0	0	0	1	0	1	1	0	2	k__Bacteria	p__Proteobacteria	c__Deltaproteobacteria	o__MBNT15	f__norank_o__MBNT15	g__norank_f__norank_o__MBNT15	s__unclassified_g__norank_f__norank_o__MBNT15
OTU4601	0	0	1	0	0	0	0	0	0	0	1	1	0	0	0	0	0	0	0	1	1	0	0	3	0	0	0	2	1	1	0	0	0	0	k__Bacteria	p__Proteobacteria	c__Deltaproteobacteria	o__Syntrophobacterales	f__Syntrophaceae	g__norank_f__Syntrophaceae	s__uncultured_bacterium_g__norank_f__Syntrophaceae
OTU3004	0	0	0	0	0	0	0	5	0	0	1	0	0	1	0	0	0	1	0	0	2	0	0	1	0	0	0	0	0	0	0	0	0	1	k__Bacteria	p__Bacteroidetes	c__Bacteroidia	o__Sphingobacteriales	f__Lentimicrobiaceae	g__norank_f__Lentimicrobiaceae	s__unclassified_g__norank_f__Lentimicrobiaceae
OTU12795	0	0	0	2	3	5	0	1	0	0	0	0	0	0	0	0	1	0	0	0	0	0	0	0	0	0	0	0	0	0	0	0	0	0	k__Bacteria	p__Proteobacteria	c__unclassified_p__Proteobacteria	o__unclassified_p__Proteobacteria	f__unclassified_p__Proteobacteria	g__unclassified_p__Proteobacteria	s__unclassified_p__Proteobacteria
OTU6423	0	0	0	0	0	0	0	0	0	0	0	0	0	0	0	0	0	0	0	0	0	0	0	0	11	0	0	0	0	0	1	0	0	0	k__Bacteria	p__Firmicutes	c__Bacilli	o__Lactobacillales	f__Lactobacillaceae	g__Lactobacillus	s__Lactobacillus_aviarius
OTU8627	2	0	1	0	0	0	1	1	1	0	0	0	0	0	0	0	0	0	1	2	1	1	1	0	0	0	0	0	0	0	0	0	0	0	k__Bacteria	p__Bacteroidetes	c__Ignavibacteria	o__Kryptoniales	f__BSV26	g__norank_f__BSV26	s__uncultured_Chlorobi_bacterium_g__norank_f__BSV26
OTU10264	0	2	1	0	0	0	6	1	2	0	0	0	0	0	0	0	0	0	0	0	0	0	0	0	0	0	0	0	0	0	0	0	0	0	k__Bacteria	p__Bacteroidetes	c__Bacteroidia	o__Cytophagales	f__Spirosomaceae	g__Fluviimonas	s__uncultured_bacterium_g__Fluviimonas
OTU6577	0	0	1	0	0	0	0	4	3	0	0	0	0	0	0	0	0	0	0	0	0	0	0	0	1	1	0	0	0	2	0	0	0	0	k__Bacteria	p__Proteobacteria	c__Deltaproteobacteria	o__Bdellovibrionales	f__Bdellovibrionaceae	g__Bdellovibrio	s__metagenome_g__Bdellovibrio
OTU6018	1	0	0	0	0	0	0	0	2	0	0	0	1	0	0	0	1	0	0	0	2	0	0	0	0	0	0	1	1	1	0	1	1	0	k__Bacteria	p__Bacteroidetes	c__Bacteroidia	o__Cytophagales	f__Microscillaceae	g__norank_f__Microscillaceae	s__unclassified_g__norank_f__Microscillaceae
OTU7111	0	0	0	0	0	0	1	0	1	1	1	2	0	0	0	0	5	1	0	0	0	0	0	0	0	0	0	0	0	0	0	0	0	0	k__Bacteria	p__Chloroflexi	c__Anaerolineae	o__Anaerolineales	f__Anaerolineaceae	g__norank_f__Anaerolineaceae	s__uncultured_prokaryote_g__norank_f__Anaerolineaceae
OTU10653	0	0	0	0	0	0	5	0	3	0	0	0	0	0	0	1	0	0	1	0	1	0	0	0	0	0	0	0	0	0	0	0	1	0	k__Bacteria	p__Proteobacteria	c__Gammaproteobacteria	o__Cellvibrionales	f__Halieaceae	g__OM60NOR5_clade	s__uncultured_soil_bacterium_g__OM60NOR5_clade
OTU10019	0	0	0	0	1	1	3	2	4	0	0	0	0	0	0	0	0	0	0	0	0	1	0	0	0	0	0	0	0	0	0	0	0	0	k__Bacteria	p__Patescibacteria	c__Gracilibacteria	o__norank_c__Gracilibacteria	f__norank_o__norank_c__Gracilibacteria	g__norank_f__norank_o__norank_c__Gracilibacteria	s__wastewater_metagenome_g__norank_f__norank_o__norank
OTU20963	0	0	0	0	0	0	0	0	0	0	0	0	0	0	0	0	0	0	0	0	0	2	0	0	10	0	0	0	0	0	0	0	0	0	k__Bacteria	p__Firmicutes	c__Clostridia	o__Clostridiales	f__Ruminococcaceae	g__Ruminiclostridium	s__uncultured_bacterium_g__Ruminiclostridium
OTU10114	0	0	0	0	0	0	0	8	1	0	0	0	0	0	0	1	1	1	0	0	0	0	0	0	0	0	0	0	0	0	0	0	0	0	k__Bacteria	p__Bacteroidetes	c__Bacteroidia	o__Sphingobacteriales	f__env.OPS_17	g__norank_f__env.OPS_17	s__uncultured_Bacteroides_sp._g__norank_f__env.OPS_17
OTU5590	0	1	0	0	0	0	1	3	1	0	0	0	0	0	0	0	2	0	0	0	0	0	2	1	1	0	0	0	0	0	0	0	0	0	k__Bacteria	p__Proteobacteria	c__Alphaproteobacteria	o__Rhizobiales	f__Hyphomicrobiaceae	g__Hyphomicrobium	s__uncultured_bacterium_g__Hyphomicrobium
OTU18870	2	1	0	0	0	0	0	0	0	0	0	0	0	0	0	2	0	0	0	0	1	0	0	0	0	0	0	1	0	0	0	2	1	2	k__Bacteria	p__Proteobacteria	c__Alphaproteobacteria	o__Rhizobiales	f__Beijerinckiaceae	g__Microvirga	s__unclassified_g__Microvirga
OTU3425	0	0	0	0	0	0	0	2	0	0	0	0	0	0	0	0	4	5	0	0	0	0	0	0	0	0	0	0	0	0	1	0	0	0	k__Bacteria	p__Patescibacteria	c__Saccharimonadia	o__Saccharimonadales	f__norank_o__Saccharimonadales	g__norank_f__norank_o__Saccharimonadales	s__unclassified_g__norank_f__norank_o__Saccharimonadales
OTU8752	0	0	0	0	0	0	0	0	2	1	1	0	0	0	0	1	0	0	1	0	0	0	0	0	0	0	0	0	0	0	0	1	3	2	k__Bacteria	p__Acidobacteria	c__Holophagae	o__Holophagales	f__Holophagaceae	g__norank_f__Holophagaceae	s__uncultured_Acidobacteria_bacterium_g__norank_f__Holophagaceae
OTU3370	2	0	0	0	0	0	0	0	0	0	0	0	0	0	0	0	0	1	0	1	0	0	0	0	0	1	0	0	1	2	2	1	0	1	k__Bacteria	p__Patescibacteria	c__Saccharimonadia	o__Saccharimonadales	f__norank_o__Saccharimonadales	g__norank_f__norank_o__Saccharimonadales	s__uncultured_bacterium_SBR2013
OTU1078	1	1	0	0	0	0	1	2	1	0	0	1	0	0	0	0	0	1	0	0	0	0	0	3	0	0	0	0	0	0	0	0	1	0	k__Bacteria	p__Proteobacteria	c__Gammaproteobacteria	o__Betaproteobacteriales	f__Methylophilaceae	g__MM2	s__uncultured_bacterium_g__MM2
OTU9332	0	0	0	0	0	0	1	0	0	0	0	0	0	0	0	0	1	0	0	0	0	0	0	0	0	0	0	0	0	1	1	1	3	4	k__Bacteria	p__Firmicutes	c__Clostridia	o__Clostridiales	f__Clostridiaceae_1	g__Clostridium_sensu_stricto_15	s__uncultured_Clostridium_sp._g__Clostridium_sensu_stricto_15
OTU6221	0	0	0	0	0	0	7	1	2	0	0	0	0	0	0	0	0	0	1	0	0	0	0	0	0	0	0	0	1	0	0	0	0	0	k__Bacteria	p__Proteobacteria	c__Gammaproteobacteria	o__Betaproteobacteriales	f__Rhodocyclaceae	g__unclassified_f__Rhodocyclaceae	s__unclassified_f__Rhodocyclaceae
OTU10003	1	0	2	0	0	0	1	4	0	0	0	0	0	0	0	0	1	3	0	0	0	0	0	0	0	0	0	0	0	0	0	0	0	0	k__Bacteria	p__unclassified_k__norank_d__Bacteria	c__unclassified_k__norank_d__Bacteria	o__unclassified_k__norank_d__Bacteria	f__unclassified_k__norank_d__Bacteria	g__unclassified_k__norank_d__Bacteria	s__unclassified_k__norank_d__Bacteria
OTU8386	0	0	0	0	0	0	4	0	0	0	0	0	0	0	0	0	0	0	3	0	0	0	0	0	0	0	0	0	1	1	0	2	1	0	k__Bacteria	p__Proteobacteria	c__Gammaproteobacteria	o__Xanthomonadales	f__Rhodanobacteraceae	g__norank_f__Rhodanobacteraceae	s__metagenome_g__norank_f__Rhodanobacteraceae
OTU9615	0	2	1	0	0	0	0	0	0	0	1	0	0	0	0	1	0	0	0	0	0	0	0	0	0	0	1	0	2	1	1	0	1	1	k__Bacteria	p__Proteobacteria	c__Gammaproteobacteria	o__Xanthomonadales	f__Xanthomonadaceae	g__Stenotrophomonas	s__[Pseudomonas]_geniculata_g__Stenotrophomonas
OTU11716	0	0	1	0	0	0	0	1	0	1	0	0	0	0	0	0	0	1	1	0	0	1	1	0	0	0	0	0	0	1	0	0	1	3	k__Bacteria	p__Proteobacteria	c__Gammaproteobacteria	o__Betaproteobacteriales	f__Rhodocyclaceae	g__unclassified_f__Rhodocyclaceae	s__unclassified_f__Rhodocyclaceae
OTU15886	0	1	0	0	0	0	0	0	0	0	0	0	0	0	0	0	0	0	0	0	0	0	0	0	0	0	0	0	1	1	2	3	2	2	k__Bacteria	p__Bacteroidetes	c__Bacteroidia	o__Chitinophagales	f__Saprospiraceae	g__norank_f__Saprospiraceae	s__unclassified_g__norank_f__Saprospiraceae
[truncated: 6,081 more rows]
